# Supplementary material for: Canonical Poly(A) Polymerase Activity Promotes the Decay of a Wide Variety of Mammalian Nuclear RNAs
Source: PLoS Genet. 2015 Oct 20;11(10):e1005610. doi: 10.1371/journal.pgen.1005610 (PMC4618350; doi:10.1371/journal.pgen.1005610)
Supplement: S1 Table — This spreadsheet includes all DEGs from all comparisons in this study. See “notes” sheet for a complete description. (XLSX) [file pgen.1005610.s008.xlsx]

## Sheet: Notes
Groups*	Treatment	Fraction
1	siControl	Total
3	siPAP	Total
4	siControl	Nuc
5	LALA	Nuc
6	siPAP	Nuc
*Each group represents two biological replicates
Organization of Supplementary Table 1:
Sheets 1-3: Each of the first three sheets contains the DEGs identified in one of the three specific pairwise comparisons
Sheets 4-5: The last two sheets list the transcripts found in each overlapping/nonoverlapping dataset described in the Venn diagrams (Figure 1B, Figure 1C).
Column descriptions: Sheets 1-3
These values are derived from the Cufflinks output (gene_exp.diff). See http://cole-trapnell-lab.github.io/cufflinks/cuffdiff/#fpkm-tracking-format
Gene ID	This is a unique identifier assigned to a unique transcript after assembly in cufflinks
Gene	This is the gene designation that Cufflinks assignes based on the annotation file. We note that in some cases ncRNAs were incorrectly annotated due to partial overlap or proximity to annotated genes.
Locus	Chromosomal location; note that this does not always represent the precise transcript start/end sites of the transcript assembled by Cufflinks, but will often include flanking seqence of overlapping assembled transcripts and/or assigned annotated genes
Sample1	Comparison group (see table above)
Sample 2	Comparison group (see table above)
Value 1	Average FKPM of the two biological replicates for Sample 1
Value 2	Average FKPM of the two biological replicates for Sample 2
log2(fold_change)	Log2 of (Value 2/Value 1); we assigned a value of 5 to the samples in which Value 1 was 0
test_stat	The value of the test statistic used to compute significance of the observed change in FPKM
p_value	P-value
q_value	FDR-adjusted p-value

## Sheet: 1-siPAP_Tot
gene_id	gene	locus	sample_1	sample_2	value_1	value_2	log2(fold_change)	test_stat	p_value	q_value
XLOC_004954	XLOC_004954	chr11:118930509-118930976	group1	group3	0	1.46145	5	nan	0.00825	0.0469126
XLOC_007986	XLOC_007986	chr14:19706081-19706278	group1	group3	0	180.281	5	nan	5e-05	0.000699887
XLOC_017138	GNRH2	chr20:3024267-3026391	group1	group3	0	1.54987	5	nan	0.0039	0.026465
XLOC_017634	NCOR1P1	chr20:26084051-26094677	group1	group3	0	2.81321	5	nan	0.00295	0.021302
XLOC_026867	XLOC_026867	chr7:100100476-100101100	group1	group3	0	1.30614	5	nan	0.0001	0.00129594
XLOC_025903	PGAM2	chr7:44084238-44122139	group1	group3	0.324863	3.36067	3.37085	2.93657	0.0079	0.0454277
XLOC_000450	CCDC163P	chr1:45959597-45965792	group1	group3	0.228569	1.5195	2.73289	2.75819	0.00335	0.0235204
XLOC_010804	XLOC_010804	chr16:21961623-21964371	group1	group3	1.59606	9.83402	2.62326	8.39283	5e-05	0.000699887
XLOC_006378	XLOC_006378	chr12:89761405-89763299	group1	group3	0.252484	1.53609	2.605	4.14524	0.0001	0.00129594
XLOC_002713	XLOC_002713	chr1:207923381-207925329	group1	group3	0.273818	1.6457	2.58741	4.27906	5e-05	0.000699887
XLOC_003633	XLOC_003633	chr10:17683409-17686069	group1	group3	0.749393	4.45405	2.57132	6.82826	5e-05	0.000699887
XLOC_003074	SYT15	chr10:46951452-46972955	group1	group3	1.31761	7.82152	2.56953	4.48658	5e-05	0.000699887
XLOC_007636	XLOC_007636	chr13:111567955-111570748	group1	group3	0.303526	1.7452	2.5235	5.10451	5e-05	0.000699887
XLOC_028754	XLOC_028754	chr9:139622742-139626060	group1	group3	0.87975	4.97741	2.50023	7.35464	5e-05	0.000699887
XLOC_028088	XLOC_028088	chr8:125485117-125486869	group1	group3	2.51441	14.0465	2.48192	7.62452	5e-05	0.000699887
XLOC_019070	LRRFIP2	chr3:37094116-37224220	group1	group3	0.839929	4.6385	2.46532	4.25841	5e-05	0.000699887
XLOC_012842	PTPN2	chr18:12785476-12889340	group1	group3	0.753032	4.11672	2.45071	3.67082	5e-05	0.000699887
XLOC_023319	BTBD9	chr6:38136226-38615355	group1	group3	0.38139	2.08213	2.44872	3.41171	0.0004	0.00421339
XLOC_027876	XLOC_027876	chr8:61558861-61564854	group1	group3	0.96684	5.27768	2.44855	8.35115	5e-05	0.000699887
XLOC_027209	XLOC_027209	chr8:17317980-17326235	group1	group3	0.193103	1.04227	2.43229	6.23737	5e-05	0.000699887
XLOC_022692	HP07349	chr5:108061402-108064030	group1	group3	0.436341	2.3505	2.42944	1.63916	0.0081	0.0462927
XLOC_026911	LOC100216546	chr7:104618880-104646365	group1	group3	3.52295	18.7973	2.41567	9.03536	5e-05	0.000699887
XLOC_012490	XLOC_012490	chr17:47863257-47865336	group1	group3	0.205887	1.08941	2.40363	3.5289	0.0002	0.00235693
XLOC_017192	LOC100270804	chr20:18768614-18776839	group1	group3	1.81044	9.43978	2.38241	6.71661	5e-05	0.000699887
XLOC_021041	DKFZP434I0714	chr4:153457415-153460415	group1	group3	3.12003	16.1846	2.37499	8.57178	5e-05	0.000699887
XLOC_001917	XLOC_001917	chr1:47794106-47795347	group1	group3	0.31789	1.63205	2.36009	3.16416	0.0016	0.0131142
XLOC_013888	XLOC_013888	chr19:48707303-48710296	group1	group3	0.34862	1.78016	2.35228	5.1115	5e-05	0.000699887
XLOC_024299	MANEA,XLOC_024299	chr6:96005358-96057328	group1	group3	0.295693	1.4937	2.33672	2.42166	0.006	0.036926
XLOC_001495	LINC00115	chr1:761585-795188	group1	group3	2.33123	11.6682	2.32342	2.74972	0.0017	0.0137653
XLOC_015881	XLOC_015881	chr2:193242081-193243705	group1	group3	0.31049	1.53502	2.30564	2.78497	0.0003	0.00331862
XLOC_024186	KLHL31	chr6:53510641-53530572	group1	group3	0.86387	4.25276	2.29951	7.56942	5e-05	0.000699887
XLOC_022018	LOC100289230	chr5:98264837-98284054	group1	group3	1.41161	6.94403	2.29843	4.92728	5e-05	0.000699887
XLOC_004026	MIR4482-1	chr10:106013951-106059176	group1	group3	0.612847	3.01226	2.29725	1.47667	0.00385	0.026188
XLOC_021280	XLOC_021280	chr4:41990416-41992458	group1	group3	0.743214	3.63153	2.28873	5.44487	5e-05	0.000699887
XLOC_021777	XLOC_021777	chr5:25083389-25088999	group1	group3	0.210183	1.02115	2.28048	5.19764	5e-05	0.000699887
XLOC_025801	XLOC_025801	chr7:23514090-23526432	group1	group3	0.660722	3.19745	2.27481	8.14806	5e-05	0.000699887
XLOC_003732	LINC00842	chr10:47090580-47151573	group1	group3	0.212014	1.0023	2.24109	1.89232	0.00275	0.0201649
XLOC_001546	XLOC_001546	chr1:3539446-3541347	group1	group3	0.262452	1.24048	2.24077	2.89554	0.0003	0.00331862
XLOC_027660	XLOC_027660	chr8:6560700-6565818	group1	group3	0.273247	1.28155	2.22961	5.42002	5e-05	0.000699887
XLOC_010607	FAM195A	chr16:691804-699301	group1	group3	0.466654	2.18651	2.22821	2.78949	0.002	0.0156715
XLOC_017088	XLOC_017088	chr2:241521785-241526070	group1	group3	1.2206	5.65495	2.21192	7.31275	5e-05	0.000699887
XLOC_028402	C9orf40	chr9:77561498-77573923	group1	group3	0.301345	1.39285	2.20855	2.38486	0.00715	0.0421461
XLOC_006451	NUAK1	chr12:106457124-106537420	group1	group3	1.19972	5.48035	2.19158	2.51819	0.0046	0.0300924
XLOC_003854	XLOC_003854	chr10:75532020-75541773	group1	group3	0.675959	3.08497	2.19025	2.91258	0.0007	0.00669061
XLOC_021699	XLOC_021699	chr4:190194924-190195073	group1	group3	458.412	2080.53	2.18224	3.26542	0.00355	0.0245883
XLOC_010618	PRR25	chr16:855442-863861	group1	group3	1.11574	5.05338	2.17925	5.25239	5e-05	0.000699887
XLOC_021767	FAM134B	chr5:16465951-16617167	group1	group3	1.23741	5.59838	2.17769	5.05301	5e-05	0.000699887
XLOC_001859	LOC100130557	chr1:41151073-41237275	group1	group3	3.38439	15.1078	2.15833	5.03599	5e-05	0.000699887
XLOC_021804	RANBP3L	chr5:36242511-36302011	group1	group3	0.233594	1.04184	2.15706	4.24078	5e-05	0.000699887
XLOC_019393	XLOC_019393	chr3:119540192-119819895	group1	group3	1.6335	7.23671	2.14737	2.95461	0.00055	0.00548789
XLOC_019268	FOXP1	chr3:71002141-71639294	group1	group3	0.482702	2.12058	2.13526	3.37246	0.0001	0.00129594
XLOC_016211	AGBL5	chr2:27274490-27294567	group1	group3	0.693335	3.03809	2.13154	3.20912	0.0004	0.00421339
XLOC_026545	MIR148A	chr7:25988191-25989606	group1	group3	1.08762	4.71981	2.11756	2.28623	5e-05	0.000699887
XLOC_027330	RB1CC1	chr8:53535017-53641761	group1	group3	0.813408	3.51447	2.11126	2.87406	0.00035	0.00376738
XLOC_012276	XLOC_012276	chr17:38295394-38296450	group1	group3	0.775236	3.34287	2.10838	3.55186	0.0002	0.00235693
XLOC_015333	SMEK2	chr2:55774999-55860458	group1	group3	1.00224	4.29242	2.09856	3.41004	5e-05	0.000699887
XLOC_000228	C1orf213	chr1:23685940-23698440	group1	group3	2.19015	9.35278	2.09436	3.68081	5e-05	0.000699887
XLOC_028298	XLOC_028298	chr9:34665459-34670321	group1	group3	0.656173	2.77588	2.0808	6.19763	5e-05	0.000699887
XLOC_017516	LOC100289473	chr20:1753942-1760392	group1	group3	0.29895	1.26336	2.07929	3.36739	5e-05	0.000699887
XLOC_023583	MCM9	chr6:119132852-119269101	group1	group3	0.412671	1.74392	2.07927	2.64379	0.00065	0.00630095
XLOC_014705	ZNF546	chr19:40476911-40528227	group1	group3	0.709471	2.97332	2.06726	3.20996	0.0001	0.00129594
XLOC_016210	MAPRE3	chr2:27193490-27255735	group1	group3	0.335062	1.3834	2.04572	3.21913	0.00025	0.00284742
XLOC_025831	CPVL,XLOC_025831	chr7:29019582-29193285	group1	group3	0.410759	1.69368	2.0438	2.19828	0.008	0.0458658
XLOC_019885	XLOC_019885	chr3:42692096-42694471	group1	group3	0.29274	1.20405	2.0402	3.73612	5e-05	0.000699887
XLOC_029953	XLOC_029953	chrX:135056666-135059895	group1	group3	0.585721	2.39473	2.03158	5.249	5e-05	0.000699887
XLOC_018280	XLOC_018280	chr22:19158914-19161654	group1	group3	1.06947	4.35833	2.02687	5.82041	5e-05	0.000699887
XLOC_016700	XLOC_016700	chr2:148600737-148602024	group1	group3	0.31894	1.2962	2.02293	2.68001	0.0029	0.0210081
XLOC_023348	XLOC_023348	chr6:42749714-42836296	group1	group3	2.92209	11.847	2.01946	6.74411	5e-05	0.000699887
XLOC_004836	XLOC_004836	chr11:89956693-89959455	group1	group3	1.11003	4.47472	2.0112	5.82082	5e-05	0.000699887
XLOC_001726	SLC30A2	chr1:26364513-26372645	group1	group3	0.299264	1.20602	2.01077	3.66061	5e-05	0.000699887
XLOC_000899	XLOC_000899	chr1:151763111-151770973	group1	group3	0.284935	1.14659	2.00865	4.14812	5e-05	0.000699887
XLOC_000193	XLOC_000193	chr1:19400972-19540115	group1	group3	6.34232	25.4761	2.00606	2.6663	0.00175	0.0140848
XLOC_021145	LOC100129917	chr4:699538-775811	group1	group3	4.84891	19.4573	2.00458	3.94342	5e-05	0.000699887
XLOC_005587	XLOC_005587	chr11:72514543-72525405	group1	group3	1.04949	4.20627	2.00286	5.1017	5e-05	0.000699887
XLOC_012719	XLOC_012719	chr17:79361766-79368034	group1	group3	1.89636	7.59592	2.00199	7.41475	5e-05	0.000699887
XLOC_022490	OSMR	chr5:38834672-38935743	group1	group3	0.461429	1.84229	1.99732	3.3844	0.0001	0.00129594
XLOC_029610	ZNF674-AS1	chrX:46404924-46407910	group1	group3	5.07452	20.1555	1.98983	7.16752	5e-05	0.000699887
XLOC_013942	ADM5	chr19:50191941-50194247	group1	group3	0.383956	1.52494	1.98974	3.81654	5e-05	0.000699887
XLOC_006146	FAM186B	chr12:49963756-50016795	group1	group3	0.63105	2.50253	1.98756	5.64389	5e-05	0.000699887
XLOC_013074	XLOC_013074	chr18:12945892-12947719	group1	group3	1.01006	4.00129	1.98603	4.90895	5e-05	0.000699887
XLOC_029015	XLOC_029015	chr9:68419204-68422825	group1	group3	1.89534	7.46718	1.97811	2.23638	0.0076	0.044144
XLOC_009115	FSIP1	chr15:39892231-40077917	group1	group3	0.738086	2.88852	1.96847	4.73535	5e-05	0.000699887
XLOC_023705	RMND1	chr6:151685249-151773316	group1	group3	3.18182	12.3143	1.95241	6.08031	5e-05	0.000699887
XLOC_014175	LOC100128398	chr19:58488440-58523368	group1	group3	1.00024	3.86187	1.94895	2.89546	0.0005	0.00507045
XLOC_026912	LOC100216545	chr7:104646525-104654588	group1	group3	0.989074	3.80615	1.94418	5.48953	5e-05	0.000699887
XLOC_014216	FSTL3	chr19:676374-683392	group1	group3	0.45704	1.75507	1.94113	2.38877	0.0031	0.0221393
XLOC_001204	ASCL5	chr1:201083080-201123632	group1	group3	0.348963	1.32572	1.92563	2.40946	0.00295	0.021302
XLOC_004340	XLOC_004340	chr11:18548509-18549859	group1	group3	0.855633	3.24716	1.92411	3.88567	5e-05	0.000699887
XLOC_007725	USPL1	chr13:31181819-31235331	group1	group3	0.648905	2.45601	1.92024	2.47405	0.00395	0.026735
XLOC_025800	XLOC_025800	chr7:23510893-23513268	group1	group3	1.20872	4.57244	1.91948	5.43284	5e-05	0.000699887
XLOC_028618	XLOC_028618,ZBTB26	chr9:125677810-125702607	group1	group3	1.74111	6.57935	1.91794	2.80243	0.0002	0.00235693
XLOC_028207	XLOC_028207	chr9:3526068-3532798	group1	group3	5.90541	22.2645	1.91464	7.60666	5e-05	0.000699887
XLOC_026600	XLOC_026600	chr7:35837270-35840568	group1	group3	0.353487	1.33042	1.91215	4.24374	5e-05	0.000699887
XLOC_000604	XLOC_000604	chr1:85667474-85669373	group1	group3	0.330891	1.24357	1.91006	3.23283	0.00025	0.00284742
XLOC_003352	XLOC_003352	chr10:101945844-101946901	group1	group3	1.01374	3.8005	1.90651	3.59652	5e-05	0.000699887
XLOC_005289	XLOC_005289	chr11:32912313-32914267	group1	group3	0.28974	1.0859	1.90607	3.12333	0.00075	0.00708645
XLOC_023584	XLOC_023584	chr6:119671065-119678137	group1	group3	0.342008	1.28105	1.90522	5.31692	5e-05	0.000699887
XLOC_004978	XLOC_004978	chr11:122933284-122934061	group1	group3	0.937164	3.5018	1.90172	2.60252	0.00305	0.0218652
XLOC_000579	PIGK	chr1:77552516-77703411	group1	group3	0.723492	2.70252	1.90126	2.83609	0.001	0.00896607
XLOC_014699	EID2B	chr19:40018923-40023537	group1	group3	3.00748	11.2231	1.89984	5.70573	5e-05	0.000699887
XLOC_024376	XLOC_024376	chr6:116890378-116892446	group1	group3	0.505925	1.8851	1.89765	3.91917	5e-05	0.000699887
XLOC_023051	TFAP2A	chr6:10392409-10419797	group1	group3	0.883731	3.27979	1.89192	2.29668	0.00575	0.03573
XLOC_016815	XLOC_016815	chr2:178075279-178077287	group1	group3	0.406907	1.50464	1.88665	3.35389	0.0002	0.00235693
XLOC_003345	GOT1,XLOC_003345	chr10:101156626-101220395	group1	group3	2.05125	7.55249	1.88045	3.31961	5e-05	0.000699887
XLOC_008936	XLOC_008936	chr14:103991419-103995462	group1	group3	0.316868	1.16334	1.87632	4.31505	5e-05	0.000699887
XLOC_003245	XLOC_003245	chr10:88281668-88285401	group1	group3	2.1346	7.81886	1.87299	6.54685	5e-05	0.000699887
XLOC_019542	LOC646903	chr3:149689065-149698506	group1	group3	2.32732	8.49452	1.86786	4.83516	5e-05	0.000699887
XLOC_023282	LEMD2,MLN	chr6:33738989-33771793	group1	group3	0.356731	1.29771	1.86306	2.11453	0.0086	0.0484185
XLOC_009982	XLOC_009982	chr15:99188608-99191432	group1	group3	0.724148	2.63391	1.86285	4.25157	5e-05	0.000699887
XLOC_006695	XLOC_006695	chr12:8184511-8185231	group1	group3	1.48621	5.38243	1.85662	2.91154	0.0005	0.00507045
XLOC_006158	XLOC_006158	chr12:50677398-50683795	group1	group3	0.297486	1.07143	1.84864	3.81381	0.0001	0.00129594
XLOC_022375	TRIM52	chr5:180673492-180689051	group1	group3	3.13758	11.2735	1.84521	6.4068	5e-05	0.000699887
XLOC_016177	XLOC_016177	chr2:19545221-19547998	group1	group3	0.754003	2.69058	1.83527	4.41888	5e-05	0.000699887
XLOC_001857	ZFP69	chr1:40942882-40974380	group1	group3	0.762795	2.71961	1.83403	3.54258	5e-05	0.000699887
XLOC_024455	XLOC_024455	chr6:141093627-141127199	group1	group3	0.310311	1.10131	1.82743	5.92765	5e-05	0.000699887
XLOC_012929	RNF165	chr18:43914186-44040783	group1	group3	0.390818	1.38605	1.82641	3.47087	5e-05	0.000699887
XLOC_015329	XLOC_015329	chr2:55277931-55279565	group1	group3	0.654166	2.31759	1.8249	3.68116	5e-05	0.000699887
XLOC_008839	XLOC_008839	chr14:77562081-77564381	group1	group3	0.316409	1.12097	1.82488	3.34852	0.00015	0.00184461
XLOC_019402	XLOC_019402	chr3:121468871-121469716	group1	group3	1.82704	6.46137	1.82233	3.5717	5e-05	0.000699887
XLOC_024024	LOC100294145	chr6:32857116-32871535	group1	group3	0.703597	2.48586	1.82092	2.17775	0.00625	0.0380676
XLOC_023802	XLOC_023802	chr6:3982810-3990294	group1	group3	0.417742	1.47438	1.81943	5.39696	5e-05	0.000699887
XLOC_023919	XLOC_023919,ZSCAN16	chr6:28085490-28107528	group1	group3	1.61353	5.64657	1.80715	3.26262	0.0001	0.00129594
XLOC_002209	XLOC_002209	chr1:117028810-117047766	group1	group3	0.357612	1.24993	1.80538	6.19873	5e-05	0.000699887
XLOC_020763	AASDH	chr4:57203842-57259493	group1	group3	0.800756	2.79429	1.80305	2.45671	0.003	0.0215846
XLOC_014762	PSG4	chr19:43696853-43709926	group1	group3	1.88573	6.55866	1.79828	4.23427	5e-05	0.000699887
XLOC_028013	VPS13B,XLOC_028013	chr8:100008196-100889814	group1	group3	1.47538	5.12105	1.79535	3.96078	5e-05	0.000699887
XLOC_018118	LINC00189	chr21:30565814-30671095	group1	group3	0.345558	1.19898	1.7948	3.79722	5e-05	0.000699887
XLOC_021358	XLOC_021358	chr4:71858108-71859241	group1	group3	0.441132	1.52455	1.7891	2.49064	0.00425	0.0282732
XLOC_007060	XLOC_007060	chr12:64842941-64845830	group1	group3	0.46056	1.59054	1.78806	4.07289	5e-05	0.000699887
XLOC_019884	XLOC_019884	chr3:42690233-42691417	group1	group3	0.519812	1.79405	1.78716	2.74635	0.0019	0.0150526
XLOC_008117	POLE2	chr14:50102222-50155098	group1	group3	0.794735	2.72961	1.78015	3.78459	5e-05	0.000699887
XLOC_000368	XLOC_000368	chr1:39325547-39326822	group1	group3	0.854164	2.92386	1.77529	3.47827	5e-05	0.000699887
XLOC_027970	OSGIN2	chr8:90897440-90940095	group1	group3	0.388647	1.32818	1.77292	2.65379	0.0015	0.0124627
XLOC_004415	XLOC_004415	chr11:43665709-43674016	group1	group3	3.8204	13.0539	1.77269	7.26106	5e-05	0.000699887
XLOC_005194	LOC644656	chr11:9481102-9482245	group1	group3	4.55968	15.5433	1.76929	5.31599	5e-05	0.000699887
XLOC_001336	XLOC_001336	chr1:224638387-224648396	group1	group3	0.32719	1.11445	1.76813	4.95909	5e-05	0.000699887
XLOC_020160	XLOC_020160	chr3:112926045-112930626	group1	group3	0.425708	1.44472	1.76285	4.60671	5e-05	0.000699887
XLOC_007909	XLOC_007909	chr13:98075155-98086250	group1	group3	0.385129	1.30612	1.76188	5.57678	5e-05	0.000699887
XLOC_030404	TCEAL1,TCEAL3	chrX:102849928-102886007	group1	group3	0.955891	3.20416	1.74503	4.73307	5e-05	0.000699887
XLOC_010940	XLOC_010940	chr16:54947226-54950557	group1	group3	0.84473	2.82266	1.74049	4.94502	5e-05	0.000699887
XLOC_025792	SNORD93	chr7:22893762-22898287	group1	group3	1.99415	6.64066	1.73555	5.03162	5e-05	0.000699887
XLOC_029625	ZNF41	chrX:47304060-47347926	group1	group3	0.785715	2.61564	1.73509	2.72914	0.00165	0.0134415
XLOC_018374	XLOC_018374	chr22:26908464-26910452	group1	group3	7.46981	24.6414	1.72194	6.26223	5e-05	0.000699887
XLOC_027840	C8orf40	chr8:42273979-42408140	group1	group3	2.2763	7.5009	1.72038	2.44342	0.00405	0.0272381
XLOC_030408	SLC25A53	chrX:103139054-103401708	group1	group3	4.56232	14.9751	1.71472	3.70878	5e-05	0.000699887
XLOC_012243	LHX1,XLOC_012243	chr17:35283404-35301915	group1	group3	0.626826	2.05243	1.7112	3.82558	5e-05	0.000699887
XLOC_000696	XLOC_000696	chr1:109969158-109973394	group1	group3	0.369009	1.20678	1.70944	4.15364	5e-05	0.000699887
XLOC_029182	XLOC_029182	chr9:102563432-102582060	group1	group3	0.3988	1.30227	1.70729	5.95862	5e-05	0.000699887
XLOC_003699	XLOC_003699	chr10:38032005-38045129	group1	group3	0.390536	1.27299	1.70469	5.52109	5e-05	0.000699887
XLOC_009106	XLOC_009106	chr15:37393878-37402163	group1	group3	0.631041	2.05332	1.70216	5.58473	5e-05	0.000699887
XLOC_001130	C1orf220	chr1:178511396-178520870	group1	group3	0.801161	2.59394	1.69498	5.22884	5e-05	0.000699887
XLOC_024055	SCUBE3,XLOC_024055	chr6:35181821-35227237	group1	group3	1.05395	3.39917	1.68937	3.31151	5e-05	0.000699887
XLOC_013223	XLOC_013223	chr18:77420750-77514510	group1	group3	2.03257	6.47517	1.67161	2.61286	0.00275	0.0201649
XLOC_010894	ITGAD	chr16:31404632-31437826	group1	group3	0.866511	2.75168	1.66702	4.91265	5e-05	0.000699887
XLOC_010101	XLOC_010101	chr16:3054841-3058833	group1	group3	0.338809	1.0731	1.66325	3.27668	0.0001	0.00129594
XLOC_017226	LOC100134868	chr20:25990286-26002574	group1	group3	2.56719	8.00087	1.63997	4.80215	5e-05	0.000699887
XLOC_020911	LOC256880	chr4:100871635-100873620	group1	group3	0.433561	1.34345	1.63163	3.07659	0.0002	0.00235693
XLOC_017939	C21orf49	chr21:34144351-34186053	group1	group3	0.491781	1.52115	1.62907	2.68289	5e-05	0.000699887
XLOC_029778	XLOC_029778	chrX:80065435-80068495	group1	group3	0.867514	2.67959	1.62705	4.50956	5e-05	0.000699887
XLOC_002041	SAMD13	chr1:84753884-84816481	group1	group3	0.485256	1.49802	1.62624	4.9991	5e-05	0.000699887
XLOC_000857	XLOC_000857	chr1:149814989-149822486	group1	group3	2.8436	8.76695	1.62436	4.26945	5e-05	0.000699887
XLOC_016562	C2orf49	chr2:105947944-105966356	group1	group3	3.84262	11.8157	1.62054	4.34712	5e-05	0.000699887
XLOC_026244	XLOC_026244	chr7:123389121-123394992	group1	group3	1.05807	3.24807	1.61815	5.42715	5e-05	0.000699887
XLOC_015058	ZNF583	chr19:56905044-56938320	group1	group3	0.437292	1.33869	1.61415	2.32894	0.0033	0.0232489
XLOC_024436	XLOC_024436	chr6:136656889-136660621	group1	group3	0.40403	1.23673	1.614	3.85956	5e-05	0.000699887
XLOC_001709	GRHL3	chr1:24632420-24741587	group1	group3	0.702964	2.13604	1.60342	2.90423	0.0004	0.00421339
XLOC_004783	XLOC_004783	chr11:76061003-76106086	group1	group3	3.6006	10.8409	1.59017	2.98159	0.00015	0.00184461
XLOC_024485	XLOC_024485	chr6:149636450-149638577	group1	group3	0.45012	1.35409	1.58894	3.13363	0.0002	0.00235693
XLOC_027635	XLOC_027635	chr8:146017924-146022088	group1	group3	0.742277	2.23198	1.58829	4.59054	5e-05	0.000699887
XLOC_015210	GTF3C2	chr2:27548715-27581735	group1	group3	4.14306	12.4485	1.58721	2.29051	0.0038	0.0259224
XLOC_019041	XLOC_019041	chr3:27884489-27886086	group1	group3	0.340167	1.02165	1.58658	2.43589	0.00355	0.0245883
XLOC_023081	ATXN1,XLOC_023081	chr6:16299342-16767103	group1	group3	4.10129	12.2351	1.57687	4.18061	5e-05	0.000699887
XLOC_028993	KGFLP2	chr9:41958801-42019584	group1	group3	1.31218	3.8976	1.57062	5.16026	5e-05	0.000699887
XLOC_020446	ETV5	chr3:185764105-185826901	group1	group3	0.660825	1.95347	1.5637	4.23984	5e-05	0.000699887
XLOC_022480	LOC646719	chr5:36861318-37065921	group1	group3	18.6872	55.2298	1.5634	3.60044	5e-05	0.000699887
XLOC_027006	XLOC_027006	chr7:134329295-134331423	group1	group3	1.01811	3.00755	1.5627	4.02296	5e-05	0.000699887
XLOC_006144	FAM186B	chr12:49963756-50016795	group1	group3	0.377335	1.1085	1.55469	3.15474	5e-05	0.000699887
XLOC_011727	MIR21	chr17:57918546-57919759	group1	group3	3.92105	11.504	1.55282	3.83278	5e-05	0.000699887
XLOC_011135	ZNF778	chr16:89281329-89305371	group1	group3	2.47284	7.25482	1.55277	2.83621	0.00035	0.00376738
XLOC_016679	XLOC_016679	chr2:133095610-133106104	group1	group3	3.83983	11.2557	1.55154	3.55665	5e-05	0.000699887
XLOC_010103	TNFRSF12A	chr16:3070312-3072383	group1	group3	18.9753	55.5243	1.549	5.68559	5e-05	0.000699887
XLOC_029939	LINC00629	chrX:133683906-133694434	group1	group3	0.555707	1.62592	1.54886	3.04154	0.00015	0.00184461
XLOC_021070	FAM218A	chr4:165875597-165898818	group1	group3	0.644065	1.88253	1.54739	3.44736	0.0001	0.00129594
XLOC_014320	ACSBG2,XLOC_014320	chr19:6135709-6199601	group1	group3	2.2357	6.5269	1.54567	4.00974	5e-05	0.000699887
XLOC_008511	TEX22	chr14:105864871-105880196	group1	group3	0.459688	1.33945	1.54292	3.99665	5e-05	0.000699887
XLOC_003023	XLOC_003023	chr10:33247333-33253110	group1	group3	0.735501	2.13502	1.53745	4.76653	5e-05	0.000699887
XLOC_015331	PRORSD1P	chr2:55509128-55512912	group1	group3	1.04418	3.02783	1.53591	3.81893	5e-05	0.000699887
XLOC_028923	XLOC_028923	chr9:33018565-33024801	group1	group3	2.00059	5.79762	1.53504	5.21217	5e-05	0.000699887
XLOC_010570	XLOC_010570	chr16:89559641-89562127	group1	group3	0.370793	1.07135	1.53074	3.00525	0.00035	0.00376738
XLOC_019057	XLOC_019057	chr3:32612537-32614976	group1	group3	0.923168	2.66374	1.52879	3.98612	5e-05	0.000699887
XLOC_028125	CHRAC1	chr8:141514553-141527252	group1	group3	1.17838	3.39662	1.52729	2.82498	0.0003	0.00331862
XLOC_008699	FRMD6-AS1	chr14:51921229-52197444	group1	group3	0.53263	1.53143	1.52367	2.55233	0.00175	0.0140848
XLOC_003525	CTAGE7P	chr10:131862161-131909081	group1	group3	2.60066	7.46988	1.52221	4.92081	5e-05	0.000699887
XLOC_012666	QRICH2	chr17:74270010-74304912	group1	group3	0.633624	1.81987	1.52213	4.69014	5e-05	0.000699887
XLOC_004591	TUT1	chr11:62341647-62359109	group1	group3	1.33651	3.83038	1.51901	2.15322	0.00745	0.0434842
XLOC_008606	TSSK4	chr14:24674925-24678010	group1	group3	0.78656	2.23988	1.5098	2.42047	0.0037	0.0253838
XLOC_015951	KANSL1L	chr2:210867304-211036051	group1	group3	2.60576	7.39399	1.50465	4.23751	5e-05	0.000699887
XLOC_028885	MIR31	chr9:21454070-21559697	group1	group3	1.02033	2.88897	1.50152	1.60481	0.0018	0.0144139
XLOC_008719	LGALS3	chr14:55595934-55612148	group1	group3	0.618798	1.75162	1.50115	2.7044	0.0008	0.00747839
XLOC_006857	LOC400027	chr12:46108995-46123326	group1	group3	4.46816	12.6213	1.49811	4.21889	5e-05	0.000699887
XLOC_020535	ZNF876P	chr4:194770-260956	group1	group3	1.39154	3.90786	1.4897	4.50502	5e-05	0.000699887
XLOC_014470	LOC284454,MIR24-2	chr19:13945329-13947173	group1	group3	1.26914	3.55967	1.4879	1.90461	0.00115	0.0100619
XLOC_024373	TSPYL4	chr6:116571125-116575300	group1	group3	10.7175	29.8642	1.47845	6.08486	5e-05	0.000699887
XLOC_029192	XLOC_029192	chr9:106854847-106856324	group1	group3	2.82887	7.87702	1.47742	4.31439	5e-05	0.000699887
XLOC_007791	XLOC_007791	chr13:46782953-46786018	group1	group3	0.699194	1.93829	1.47102	3.81219	5e-05	0.000699887
XLOC_021196	CPZ	chr4:8594386-8621488	group1	group3	1.50553	4.16976	1.4697	5.71771	5e-05	0.000699887
XLOC_006355	XLOC_006355	chr12:80329300-80332194	group1	group3	0.484358	1.33529	1.46301	3.34246	5e-05	0.000699887
XLOC_028205	XLOC_028205	chr9:2844292-2846472	group1	group3	0.381525	1.05178	1.46298	2.74935	0.0013	0.0111121
XLOC_029348	LOC100272217	chr9:133452736-133454881	group1	group3	1.16394	3.20182	1.45987	3.86202	5e-05	0.000699887
XLOC_018311	BCRP2	chr22:21457257-21476575	group1	group3	1.97565	5.42369	1.45695	4.42817	5e-05	0.000699887
XLOC_011585	XLOC_011585	chr17:42015589-42016323	group1	group3	3.33947	9.13125	1.45119	2.31055	0.0041	0.027497
XLOC_029437	XLOC_029437	chr9:140131281-140135422	group1	group3	0.401369	1.09506	1.44801	3.47616	5e-05	0.000699887
XLOC_020525	XLOC_020525	chr3:197361720-197377578	group1	group3	0.48029	1.30735	1.44467	2.87392	0.0001	0.00129594
XLOC_007778	SERP2	chr13:44943501-44971850	group1	group3	0.514641	1.39784	1.44156	2.93302	0.0001	0.00129594
XLOC_002234	XLOC_002234	chr1:120694644-120697153	group1	group3	1.57925	4.28597	1.44038	4.29619	5e-05	0.000699887
XLOC_020498	XLOC_020498	chr3:195639975-195679911	group1	group3	0.448879	1.21375	1.43507	3.23232	5e-05	0.000699887
XLOC_009405	SCARNA15	chr15:83419278-83426103	group1	group3	9.60102	25.9521	1.43459	4.58063	5e-05	0.000699887
XLOC_029283	ZBTB26	chr9:125677810-125702607	group1	group3	7.57518	20.3745	1.42741	5.3831	5e-05	0.000699887
XLOC_001570	XLOC_001570	chr1:6843743-6845196	group1	group3	0.434406	1.16209	1.4196	2.24213	0.00615	0.0376319
XLOC_025989	XLOC_025989	chr7:66798359-66800728	group1	group3	1.60505	4.28118	1.41539	4.15539	5e-05	0.000699887
XLOC_012041	CHD3	chr17:7765923-7816075	group1	group3	0.801051	2.1261	1.40824	2.60789	0.00175	0.0140848
XLOC_000300	FABP3	chr1:31838099-31845923	group1	group3	0.543505	1.44015	1.40586	4.12543	5e-05	0.000699887
XLOC_019765	SETD5-AS1	chr3:9404716-9439198	group1	group3	15.7497	41.692	1.40445	3.56582	5e-05	0.000699887
XLOC_029944	FAM127C	chrX:134141695-134161517	group1	group3	1.34411	3.55146	1.40176	2.77607	0.0002	0.00235693
XLOC_004053	PNLIPRP1	chr10:118350489-118369270	group1	group3	2.86691	7.55114	1.3972	3.44784	5e-05	0.000699887
XLOC_023424	XLOC_023424	chr6:58287803-58369765	group1	group3	0.638254	1.67786	1.39442	4.08678	5e-05	0.000699887
XLOC_022606	XLOC_022606	chr5:77651517-77656337	group1	group3	1.34828	3.54019	1.39271	4.6189	5e-05	0.000699887
XLOC_013551	XLOC_013551	chr19:19887378-19899238	group1	group3	1.63658	4.29524	1.39206	3.98292	5e-05	0.000699887
XLOC_011603	ACBD4	chr17:43209966-43221543	group1	group3	1.7788	4.64463	1.38466	3.92738	5e-05	0.000699887
XLOC_013800	ZNF45	chr19:44407644-44439435	group1	group3	0.821663	2.14207	1.38239	2.43064	0.0028	0.0204369
XLOC_009077	DKFZP434L187	chr15:30488238-30506743	group1	group3	0.394601	1.02628	1.37895	3.36029	5e-05	0.000699887
XLOC_023010	TRIM52	chr5:180673492-180689051	group1	group3	6.07215	15.7751	1.37737	3.00848	5e-05	0.000699887
XLOC_012554	XLOC_012554	chr17:59470669-59477136	group1	group3	1.72329	4.4296	1.36201	4.94933	5e-05	0.000699887
XLOC_002143	XLOC_002143	chr1:109233233-109234895	group1	group3	2.37678	6.09419	1.35843	3.94064	5e-05	0.000699887
XLOC_024562	MLLT4-AS1	chr6:168222775-168227503	group1	group3	1.11464	2.85364	1.35622	3.4238	5e-05	0.000699887
XLOC_019365	CD200R1	chr3:112625088-112693937	group1	group3	0.540277	1.38016	1.35307	3.20239	5e-05	0.000699887
XLOC_020824	MTHFD2L	chr4:75023598-75168814	group1	group3	3.96296	10.0936	1.34879	3.69756	5e-05	0.000699887
XLOC_000744	XLOC_000744	chr1:113513189-113518443	group1	group3	2.86302	7.26194	1.34282	5.04709	5e-05	0.000699887
XLOC_010120	MTRNR2L4	chr16:3415113-3422283	group1	group3	0.517176	1.31038	1.34126	3.60076	5e-05	0.000699887
XLOC_003559	XLOC_003559	chr10:135454787-135462392	group1	group3	0.745469	1.88646	1.33946	4.00901	5e-05	0.000699887
XLOC_026302	AGBL3	chr7:134671214-134820530	group1	group3	7.18029	18.1399	1.33705	4.23308	5e-05	0.000699887
XLOC_002694	MFSD4	chr1:205538111-205572046	group1	group3	0.509201	1.2859	1.33647	3.26612	5e-05	0.000699887
XLOC_004649	NEAT1	chr11:65190268-65194003	group1	group3	65.7392	165.987	1.33624	5.94121	5e-05	0.000699887
XLOC_026337	TAS2R4,TAS2R5	chr7:141474482-141497998	group1	group3	1.85184	4.66903	1.33416	2.30302	0.0006	0.00589866
XLOC_001525	MIB2	chr1:1549104-1570030	group1	group3	1.5172	3.82346	1.33347	2.31017	0.00365	0.0251185
XLOC_012430	ARL17A	chr17:44564415-44657088	group1	group3	0.967506	2.42009	1.32272	2.21254	0.00085	0.00785329
XLOC_006261	GLS2	chr12:56843285-56882181	group1	group3	0.563864	1.40881	1.32106	3.03508	5e-05	0.000699887
XLOC_025990	XLOC_025990	chr7:66800971-66803459	group1	group3	0.972662	2.42723	1.3193	3.48385	5e-05	0.000699887
XLOC_015652	XLOC_015652	chr2:128145818-128158177	group1	group3	0.963005	2.39033	1.3116	3.05496	5e-05	0.000699887
XLOC_012975	XLOC_012975	chr18:57026693-57029781	group1	group3	0.6665	1.64602	1.30431	3.32763	5e-05	0.000699887
XLOC_002864	MAP1LC3C	chr1:242158495-242162561	group1	group3	1.30174	3.21138	1.30275	2.81612	0.0002	0.00235693
XLOC_014407	ILF3-AS1	chr19:10762537-10764548	group1	group3	7.56948	18.5752	1.29511	4.75037	5e-05	0.000699887
XLOC_023974	MICA	chr6:31361532-31383149	group1	group3	0.954124	2.3384	1.29327	2.58538	0.00075	0.00708645
XLOC_019900	XLOC_019900	chr3:44533154-44552147	group1	group3	3.24195	7.87653	1.2807	5.21603	5e-05	0.000699887
XLOC_011183	XLOC_011183	chr17:4167326-4171726	group1	group3	0.454452	1.10389	1.2804	2.3764	0.0035	0.0243166
XLOC_022364	XLOC_022364	chr5:179719160-179722308	group1	group3	1.66161	4.02325	1.27578	4.02235	5e-05	0.000699887
XLOC_024320	XLOC_024320	chr6:100580942-100644786	group1	group3	0.738163	1.78565	1.27444	3.75348	5e-05	0.000699887
XLOC_007095	XLOC_007095	chr12:74692719-74739743	group1	group3	0.63526	1.52695	1.26524	3.5828	5e-05	0.000699887
XLOC_007905	XLOC_007905	chr13:96324398-96329230	group1	group3	1.71215	4.11304	1.26439	4.23512	5e-05	0.000699887
XLOC_026984	NRF1,XLOC_026984	chr7:129242700-129396922	group1	group3	0.902343	2.16571	1.26309	2.09432	0.00595	0.0366901
XLOC_020453	XLOC_020453	chr3:186541361-186545348	group1	group3	0.448705	1.07672	1.2628	2.85409	0.00025	0.00284742
XLOC_022701	EPB41L4A	chr5:111496222-111756677	group1	group3	2.19406	5.255	1.26009	3.25989	0.0001	0.00129594
XLOC_000854	FAM91A2,LINC00623	chr1:149576261-149672733	group1	group3	1.11934	2.67391	1.2563	2.34426	0.00135	0.0114543
XLOC_006427	XLOC_006427	chr12:101801595-101802833	group1	group3	0.613328	1.46393	1.25512	2.03483	0.00875	0.0490596
XLOC_007235	C12orf76	chr12:110478758-110505500	group1	group3	4.8334	11.5251	1.25366	4.20972	5e-05	0.000699887
XLOC_015178	TP53I3	chr2:24299457-24325423	group1	group3	1.44353	3.44199	1.25364	3.88515	5e-05	0.000699887
XLOC_001326	XLOC_001326	chr1:224180405-224202899	group1	group3	2.85957	6.81266	1.25242	5.33796	5e-05	0.000699887
XLOC_017749	PCIF1	chr20:44555059-44576747	group1	group3	0.421916	1.0031	1.24944	2.13414	0.00585	0.0362038
XLOC_018679	XLOC_018679	chr22:22620417-22626181	group1	group3	0.584714	1.38892	1.24816	3.65645	5e-05	0.000699887
XLOC_018970	LOC401052,XLOC_018970	chr3:10028579-10052779	group1	group3	4.78244	11.3064	1.24133	4.45632	5e-05	0.000699887
XLOC_030548	XLOC_030548	chrX:133681025-133683688	group1	group3	0.578484	1.36539	1.23897	2.8575	0.0002	0.00235693
XLOC_029419	XLOC_029419	chr9:139735884-139738171	group1	group3	0.619395	1.4604	1.23743	2.74738	0.00065	0.00630095
XLOC_006398	MIR331,MIR3685	chr12:95701406-95704431	group1	group3	9.13891	21.4127	1.22838	4.27583	5e-05	0.000699887
XLOC_008934	XLOC_008934	chr14:103797728-103800321	group1	group3	0.582148	1.36313	1.22746	2.81117	0.0004	0.00421339
XLOC_005532	C11orf80	chr11:66512206-66614003	group1	group3	0.505175	1.17473	1.21748	2.29468	0.0034	0.0237814
XLOC_021828	XLOC_021828	chr5:43100542-43107252	group1	group3	0.465862	1.08158	1.21516	3.51064	5e-05	0.000699887
XLOC_007960	PROZ	chr13:113812967-113830639	group1	group3	0.575108	1.33519	1.21514	1.93939	0.0063	0.0383026
XLOC_013689	ZNF345	chr19:37288399-37488885	group1	group3	6.40961	14.8611	1.21323	1.69559	0.00715	0.0421461
XLOC_021752	LOC100505738,MIR4458	chr5:8457799-8463209	group1	group3	6.11801	14.1753	1.21224	4.10565	5e-05	0.000699887
XLOC_025816	HOXA3	chr7:27145808-27166639	group1	group3	0.8959	2.06863	1.20727	2.1469	0.00785	0.0452124
XLOC_021306	XLOC_021306	chr4:49557086-49560787	group1	group3	1.64487	3.78363	1.2018	1.9771	0.0053	0.0335599
XLOC_017716	JPH2	chr20:42740335-42816787	group1	group3	0.708534	1.62214	1.19499	3.10513	5e-05	0.000699887
XLOC_004574	XLOC_004574	chr11:61587422-61589443	group1	group3	0.614906	1.40574	1.1929	2.48103	0.00145	0.0121301
XLOC_020244	RPL32P3	chr3:129085590-129118515	group1	group3	10.5625	24.1034	1.19029	4.13782	5e-05	0.000699887
XLOC_009350	NRG4	chr15:76228329-76345373	group1	group3	10.1343	23.0843	1.18767	4.98197	5e-05	0.000699887
XLOC_026631	STK17A	chr7:43622691-43769387	group1	group3	2.13154	4.85235	1.18679	2.10795	0.0059	0.0364424
XLOC_016473	C2orf68	chr2:85829964-85876407	group1	group3	8.15358	18.5414	1.18525	2.68419	0.00065	0.00630095
XLOC_026427	LOC202781	chr7:154794952-154797607	group1	group3	4.54005	10.3174	1.1843	4.14595	5e-05	0.000699887
XLOC_012444	EFCAB13	chr17:45401326-45569986	group1	group3	1.30333	2.95541	1.18116	2.95933	5e-05	0.000699887
XLOC_003682	ZEB1-AS1	chr10:31605456-31608024	group1	group3	7.49406	16.9608	1.17839	4.38878	5e-05	0.000699887
XLOC_022905	ADAM19	chr5:156904311-157003211	group1	group3	2.68345	6.06608	1.17668	4.47852	5e-05	0.000699887
XLOC_005950	LPCAT3	chr12:7085346-7125842	group1	group3	1.56207	3.53057	1.17645	2.42259	0.0021	0.016285
XLOC_002481	PIGM	chr1:159997461-160001783	group1	group3	8.99159	20.3126	1.17572	4.84275	5e-05	0.000699887
XLOC_001386	XLOC_001386	chr1:231497640-231499307	group1	group3	0.483529	1.08918	1.17157	2.05465	0.0083	0.0471289
XLOC_008340	DICER1-AS1	chr14:95623998-95646270	group1	group3	2.04965	4.60382	1.16746	2.73707	0.00045	0.00464629
XLOC_005101	CHRNA10	chr11:3686816-3695327	group1	group3	0.547921	1.22379	1.15931	2.32354	0.00085	0.00785329
XLOC_021955	XLOC_021955	chr5:79551965-79554115	group1	group3	0.88906	1.98247	1.15695	2.78924	0.00035	0.00376738
XLOC_027121	XRCC2	chr7:152336484-152373327	group1	group3	27.8445	62.0533	1.15611	4.27861	5e-05	0.000699887
XLOC_029932	XLOC_029932	chrX:132096736-132104228	group1	group3	0.793642	1.76508	1.15317	3.41775	5e-05	0.000699887
XLOC_009602	LOC100505648	chr15:40978398-40987304	group1	group3	2.87149	6.35487	1.14606	3.57548	5e-05	0.000699887
XLOC_009195	GABPB1-AS1,MIR4712	chr15:50569388-50663859	group1	group3	4.50635	9.96918	1.14552	2.95626	5e-05	0.000699887
XLOC_008906	SNHG10	chr14:95995320-96001209	group1	group3	4.36153	9.64853	1.14548	3.21061	5e-05	0.000699887
XLOC_029044	TMEM2	chr9:74298281-74384373	group1	group3	10.8557	23.9976	1.14444	4.58174	5e-05	0.000699887
XLOC_009394	FAM154B	chr15:82555113-82577267	group1	group3	0.812854	1.79122	1.13987	3.15629	5e-05	0.000699887
XLOC_007474	XLOC_007474	chr13:45609114-45611785	group1	group3	0.84167	1.84979	1.13604	2.91735	0.0001	0.00129594
XLOC_012516	C17orf67	chr17:54869273-54911293	group1	group3	2.06676	4.53562	1.13393	4.21216	5e-05	0.000699887
XLOC_028043	ZFPM2	chr8:106331146-107072867	group1	group3	1.38692	3.03241	1.12858	3.22273	5e-05	0.000699887
XLOC_021514	TRAM1L1	chr4:118004018-118006743	group1	group3	2.55557	5.58478	1.12786	3.4867	5e-05	0.000699887
XLOC_019859	EPM2AIP1	chr3:37027356-37092337	group1	group3	15.6891	34.2831	1.12773	4.18319	5e-05	0.000699887
XLOC_028363	XLOC_028363	chr9:68412425-68413159	group1	group3	2.89273	6.30838	1.12484	2.21596	0.00375	0.0256517
XLOC_018657	LOC150197	chr22:20193854-20199722	group1	group3	1.5683	3.41155	1.12123	2.37719	0.0009	0.00822895
XLOC_029094	XLOC_029094	chr9:91923852-91925870	group1	group3	1.02184	2.22102	1.12005	2.73773	0.0003	0.00331862
XLOC_002426	MEX3A	chr1:156041803-156109880	group1	group3	7.12595	15.4647	1.11783	3.2339	5e-05	0.000699887
XLOC_003383	LOC100505761	chr10:104209543-104216050	group1	group3	5.16729	11.2125	1.11762	2.96621	5e-05	0.000699887
XLOC_015765	CYBRD1	chr2:172378556-172414643	group1	group3	2.05472	4.45025	1.11495	3.83775	5e-05	0.000699887
XLOC_010569	XLOC_010569	chr16:89557278-89559376	group1	group3	0.547571	1.18435	1.11298	2.25122	0.0038	0.0259224
XLOC_015098	LOC100131691	chr19:59070552-59086164	group1	group3	4.97367	10.7327	1.10963	3.38816	5e-05	0.000699887
XLOC_026166	XLOC_026166	chr7:100736533-100741191	group1	group3	4.78374	10.3211	1.10939	4.32925	5e-05	0.000699887
XLOC_029554	XLOC_029554	chrX:22033059-22035834	group1	group3	0.522358	1.12656	1.10882	2.50038	0.0013	0.0111121
XLOC_028761	C9orf172	chr9:139738866-139741797	group1	group3	0.579998	1.2472	1.10457	2.6099	0.00075	0.00708645
XLOC_022384	XLOC_022384	chr5:609408-612332	group1	group3	0.46963	1.00885	1.10312	2.43321	0.00145	0.0121301
XLOC_023510	XLOC_023510	chr6:99873863-99874614	group1	group3	2.40112	5.1469	1.09999	2.0584	0.0072	0.0423755
XLOC_028978	ZBTB5	chr9:37438099-37465407	group1	group3	8.06289	17.2748	1.0993	4.50652	5e-05	0.000699887
XLOC_012691	TIMP2	chr17:76849058-76921472	group1	group3	16.7194	35.6972	1.09429	4.54895	5e-05	0.000699887
XLOC_028190	ZNF250	chr8:146094890-146127506	group1	group3	2.48597	5.29984	1.09214	2.19742	0.00205	0.0159836
XLOC_028365	XLOC_028365	chr9:68423741-68454375	group1	group3	0.647602	1.38061	1.09212	2.0651	0.0055	0.0345385
XLOC_002804	RAB4A	chr1:229398688-229441640	group1	group3	4.36605	9.30413	1.09154	2.9582	0.00015	0.00184461
XLOC_000782	XLOC_000782	chr1:119784749-119798571	group1	group3	0.803065	1.70951	1.09	3.93636	5e-05	0.000699887
XLOC_007356	ZNF140	chr12:133656869-133736334	group1	group3	3.14672	6.69104	1.08838	3.00341	5e-05	0.000699887
XLOC_005569	XLOC_005569	chr11:70230607-70231796	group1	group3	2.79795	5.93713	1.0854	2.84372	0.0004	0.00421339
XLOC_028420	RASEF	chr9:85594499-85685296	group1	group3	2.18177	4.62837	1.08501	2.26986	0.00325	0.0229735
XLOC_013563	ZNF738	chr19:21541734-21571736	group1	group3	6.73482	14.2769	1.08397	4.34221	5e-05	0.000699887
XLOC_015449	MAT2A	chr2:85764589-85788657	group1	group3	132.135	279.34	1.08001	4.56213	5e-05	0.000699887
XLOC_026122	ZNF789	chr7:99070433-99087043	group1	group3	8.76458	18.4582	1.07451	1.92152	0.00015	0.00184461
XLOC_020195	WDR5B	chr3:122103022-122138485	group1	group3	5.97698	12.5038	1.06488	3.16872	5e-05	0.000699887
XLOC_028832	MLANA	chr9:5890908-5909822	group1	group3	0.908277	1.9001	1.06487	3.81911	5e-05	0.000699887
XLOC_021309	LRRC66	chr4:52859834-52885135	group1	group3	0.739929	1.54695	1.06397	2.70325	0.0002	0.00235693
XLOC_013241	XLOC_013241	chr19:780927-786257	group1	group3	1.46277	3.05367	1.06184	3.10021	5e-05	0.000699887
XLOC_012998	CCDC102B	chr18:66382475-66722426	group1	group3	0.811983	1.69239	1.05954	1.87288	0.0065	0.0392239
XLOC_022025	XLOC_022025	chr5:103415606-103429909	group1	group3	0.747731	1.55467	1.05602	3.74283	5e-05	0.000699887
XLOC_004796	XLOC_004796	chr11:77850747-77853036	group1	group3	3.34903	6.95933	1.0552	2.38796	0.0013	0.0111121
XLOC_023816	XLOC_023816	chr6:6680547-6687255	group1	group3	0.611601	1.26974	1.05387	3.19186	5e-05	0.000699887
XLOC_030268	FAM120C	chrX:54094756-54210023	group1	group3	6.59147	13.664	1.05171	2.18925	0.00115	0.0100619
XLOC_003195	GLUD1P3	chr10:75433984-75497243	group1	group3	2.24523	4.6388	1.04689	2.28279	0.00275	0.0201649
XLOC_018294	LOC150197	chr22:20193854-20199722	group1	group3	1.43398	2.95427	1.04278	2.02844	0.00595	0.0366901
XLOC_007114	BBS10	chr12:76738265-76742222	group1	group3	9.78355	20.1516	1.04247	4.2404	5e-05	0.000699887
XLOC_023511	XLOC_023511	chr6:99874714-99876727	group1	group3	1.96892	4.04965	1.04039	3.02188	5e-05	0.000699887
XLOC_004710	ALDH3B1	chr11:67776047-67797975	group1	group3	0.689844	1.41632	1.0378	2.32335	0.0014	0.0118016
XLOC_028133	JRK	chr8:143738873-143751401	group1	group3	6.82513	14.0114	1.03767	4.2435	5e-05	0.000699887
XLOC_023790	HTATSF1P2	chr6:3000060-3025005	group1	group3	0.748559	1.5348	1.03586	1.96295	0.00855	0.0481982
XLOC_000768	CD101	chr1:117544371-117579173	group1	group3	0.509655	1.04318	1.03339	2.47728	0.0004	0.00421339
XLOC_026040	LOC100133091	chr7:76178609-76257299	group1	group3	2.84312	5.81218	1.03161	2.20287	0.00215	0.0165848
XLOC_023406	LOC730101	chr6:52529198-52533951	group1	group3	9.41388	19.2433	1.03149	4.18074	5e-05	0.000699887
XLOC_002303	HIST2H2BC	chr1:149814989-149822486	group1	group3	2.59628	5.30643	1.0313	1.81359	0.0005	0.00507045
XLOC_006004	APOLD1	chr12:12878721-12944399	group1	group3	3.30544	6.7444	1.02885	3.81875	5e-05	0.000699887
XLOC_024337	OSTM1	chr6:108362612-108395967	group1	group3	9.87272	20.1425	1.02872	4.27237	5e-05	0.000699887
XLOC_023207	ATAT1	chr6:30594612-30614601	group1	group3	8.89437	18.1233	1.02688	2.99567	5e-05	0.000699887
XLOC_002849	NID1	chr1:236139129-236228643	group1	group3	41.7456	85.045	1.0266	4.29339	5e-05	0.000699887
XLOC_006660	VAMP1	chr12:6561176-6579843	group1	group3	5.14388	10.4762	1.02619	3.01455	5e-05	0.000699887
XLOC_021204	XLOC_021204	chr4:10069785-10075676	group1	group3	0.930802	1.89492	1.02559	3.07501	5e-05	0.000699887
XLOC_007461	DNAJC15	chr13:43597361-43683393	group1	group3	1.61987	3.29627	1.02496	3.77407	5e-05	0.000699887
XLOC_014221	CFD	chr19:858279-866604	group1	group3	1.02163	2.07822	1.02447	2.03356	0.0056	0.0350186
XLOC_024401	XLOC_024401	chr6:126057724-126070589	group1	group3	0.598316	1.21416	1.02098	3.48473	5e-05	0.000699887
XLOC_009836	DNM1P35	chr15:76016318-76032418	group1	group3	0.734465	1.47913	1.00998	2.80396	0.0002	0.00235693
XLOC_003924	FLJ37201	chr10:91426865-91461197	group1	group3	1.3706	2.76014	1.00994	3.35698	5e-05	0.000699887
XLOC_014636	LOC100506469	chr19:36024313-36038429	group1	group3	11.2919	22.6939	1.00701	3.21093	0.0001	0.00129594
XLOC_000414	FAM183A	chr1:43585675-43622089	group1	group3	0.85013	1.70626	1.00508	1.90201	0.0009	0.00822895
XLOC_024225	KHDC1	chr6:73951037-74020207	group1	group3	7.092	14.2232	1.00398	1.96088	0.00735	0.0430289
XLOC_029122	XLOC_029122	chr9:96329009-96338666	group1	group3	0.590519	1.18137	1.00041	3.0585	5e-05	0.000699887
XLOC_012092	COX10-AS1	chr17:13931439-14111996	group1	group3	3.7874	7.57488	1.00002	2.81409	5e-05	0.000699887
XLOC_002440	NES	chr1:156638555-156647204	group1	group3	3.52985	7.05676	0.999399	3.66147	5e-05	0.000699887
XLOC_010884	FBXL19-AS1	chr16:30927046-30960228	group1	group3	2.10447	4.20555	0.998835	2.05175	0.00485	0.0313408
XLOC_007628	XLOC_007628	chr13:110439166-110443490	group1	group3	1.06265	2.1125	0.991293	3.04887	0.0001	0.00129594
XLOC_021653	XLOC_021653	chr4:175032808-175041725	group1	group3	0.772895	1.53618	0.991006	2.50675	0.0003	0.00331862
XLOC_005178	XLOC_005178	chr11:8338734-8353532	group1	group3	0.677808	1.34647	0.990232	3.50703	5e-05	0.000699887
XLOC_004118	ADAM12	chr10:127700982-128077127	group1	group3	1.45034	2.87749	0.988418	3.50319	5e-05	0.000699887
XLOC_005086	KCNQ1OT1	chr11:2466220-2870340	group1	group3	0.707045	1.39839	0.983895	4.05775	5e-05	0.000699887
XLOC_020964	LOC645513	chr4:120375849-120550107	group1	group3	4.75008	9.38915	0.983042	1.81878	0.00235	0.0178003
XLOC_003075	SYT15	chr10:46951452-46972955	group1	group3	2.83145	5.58707	0.980549	2.5135	0.00035	0.00376738
XLOC_001436	XLOC_001436	chr1:244013621-244015877	group1	group3	0.608807	1.20105	0.980242	2.11453	0.00465	0.0303443
XLOC_012139	XLOC_012139	chr17:19799888-19805736	group1	group3	0.585354	1.15132	0.975912	2.80452	0.0002	0.00235693
XLOC_007062	GNS	chr12:65107221-65153268	group1	group3	28.9895	57.002	0.975481	4.30965	5e-05	0.000699887
XLOC_012800	EMILIN2	chr18:2846323-2914090	group1	group3	26.0756	51.1282	0.971419	4.05448	5e-05	0.000699887
XLOC_001920	FOXD2-AS1	chr1:47891212-47909667	group1	group3	2.15006	4.21213	0.97017	2.23067	0.0013	0.0111121
XLOC_007303	RHOF	chr12:122150649-122270562	group1	group3	7.36134	14.4162	0.96965	1.92969	0.00855	0.0481982
XLOC_022009	ERAP2	chr5:96211643-96255406	group1	group3	2.67823	5.23347	0.96649	3.58055	5e-05	0.000699887
XLOC_006292	MIRLET7I	chr12:62997375-63014798	group1	group3	1.57647	3.06998	0.961534	1.7173	0.00165	0.0134415
XLOC_017205	NKX2-4,XLOC_017205	chr20:21375214-21424710	group1	group3	1.13309	2.20517	0.960627	2.19882	0.00345	0.0240486
XLOC_023779	XLOC_023779	chr6:1379756-1389721	group1	group3	0.533275	1.03718	0.959709	2.74855	0.0001	0.00129594
XLOC_010553	BANP	chr16:87985015-88110924	group1	group3	5.8964	11.4656	0.959403	2.03002	0.00365	0.0251185
XLOC_020468	LEPREL1	chr3:189674516-189840226	group1	group3	5.97754	11.6061	0.957265	3.57922	5e-05	0.000699887
XLOC_002399	PBXIP1	chr1:154916558-154928621	group1	group3	3.73176	7.2269	0.953522	3.37473	5e-05	0.000699887
XLOC_005856	ETS1	chr11:128328655-128457453	group1	group3	4.51489	8.73692	0.952435	3.72247	5e-05	0.000699887
XLOC_000323	ZBTB8B	chr1:32930527-32959001	group1	group3	0.60373	1.16457	0.947823	2.5046	0.0007	0.00669061
XLOC_018680	XLOC_018680	chr22:22626335-22631262	group1	group3	0.903376	1.74242	0.947691	2.88894	0.0001	0.00129594
XLOC_012049	VAMP2	chr17:8062464-8066318	group1	group3	6.38834	12.3172	0.947167	3.4154	5e-05	0.000699887
XLOC_015076	ZNF417,ZNF814	chr19:58380555-58428134	group1	group3	7.01705	13.478	0.941667	3.78233	5e-05	0.000699887
XLOC_008147	SOCS4	chr14:55405655-55516206	group1	group3	19.7301	37.8381	0.939441	3.34249	5e-05	0.000699887
XLOC_003486	C10orf88	chr10:124690418-124732963	group1	group3	3.65594	7.00757	0.938673	2.57933	0.0002	0.00235693
XLOC_019471	XLOC_019471	chr3:132095661-132133012	group1	group3	0.675097	1.29258	0.937085	2.5604	0.00035	0.00376738
XLOC_019910	FYCO1	chr3:45959280-46037345	group1	group3	7.45292	14.26	0.936092	3.73526	5e-05	0.000699887
XLOC_022767	CDKL3	chr5:133633997-133706730	group1	group3	0.739404	1.41144	0.932729	1.94216	0.00755	0.0439183
XLOC_004063	EMX2OS	chr10:119232881-119309058	group1	group3	1.8779	3.58297	0.932035	2.93446	5e-05	0.000699887
XLOC_016899	TRAK2	chr2:202241929-202316319	group1	group3	5.78133	11.0229	0.931032	3.82246	5e-05	0.000699887
XLOC_020517	PIGZ	chr3:196673213-196695704	group1	group3	0.986165	1.87804	0.929325	2.5245	0.00065	0.00630095
XLOC_016451	POLE4	chr2:75145003-75196859	group1	group3	1.69735	3.2319	0.929101	2.79861	0.0001	0.00129594
XLOC_029006	XLOC_029006	chr9:66454657-66459359	group1	group3	1.178	2.23595	0.924545	2.9331	5e-05	0.000699887
XLOC_025724	PSMG3-AS1	chr7:1609691-1629266	group1	group3	0.648486	1.23079	0.924433	2.46856	0.00065	0.00630095
XLOC_018164	DNAJC28	chr21:34858308-34864054	group1	group3	0.952201	1.80665	0.923983	1.94598	0.0064	0.038773
XLOC_026416	LOC100128822	chr7:152161208-152162630	group1	group3	2.49549	4.72229	0.920162	2.50463	0.0007	0.00669061
XLOC_026802	SAMD9	chr7:92728825-92747338	group1	group3	1.44865	2.73898	0.918933	3.24283	5e-05	0.000699887
XLOC_011763	CACNG4	chr17:64960979-65029518	group1	group3	0.931755	1.76116	0.918499	2.58569	0.0003	0.00331862
XLOC_005448	SNHG1,SNORD22,SNORD28,SNORD29,SNORD30,SNORD31	chr11:62619459-62623400	group1	group3	197.143	372.549	0.918187	3.81699	5e-05	0.000699887
XLOC_011575	NBR2	chr17:41277596-41297330	group1	group3	4.16348	7.85269	0.915399	3.11477	5e-05	0.000699887
XLOC_024244	XLOC_024244	chr6:78119186-78166890	group1	group3	0.541033	1.02009	0.914913	3.45402	5e-05	0.000699887
XLOC_024120	PEX6	chr6:42928499-42947004	group1	group3	3.25324	6.129	0.913777	3.10768	5e-05	0.000699887
XLOC_019103	ZNF621	chr3:40566375-40581043	group1	group3	16.4277	30.8792	0.910502	3.97736	5e-05	0.000699887
XLOC_011623	XLOC_011623	chr17:45023673-45033668	group1	group3	1.35418	2.54435	0.909883	2.92011	0.0001	0.00129594
XLOC_009417	XLOC_009417	chr15:84740450-84855704	group1	group3	0.820661	1.54043	0.908471	2.1517	0.0034	0.0237814
XLOC_018415	TUG1	chr22:31304091-31376105	group1	group3	73.0009	136.881	0.906938	3.8319	5e-05	0.000699887
XLOC_011993	ZNF594	chr17:5031686-5095198	group1	group3	3.87186	7.25824	0.906593	3.28165	5e-05	0.000699887
XLOC_022481	XLOC_022481	chr5:37065924-37069171	group1	group3	1.01018	1.89211	0.90538	2.1666	0.0027	0.0198781
XLOC_002250	XLOC_002250	chr1:143283194-143467668	group1	group3	0.930466	1.74261	0.905221	2.17484	0.0025	0.0187095
XLOC_029999	LOC100272228	chrX:149106765-149190276	group1	group3	3.84074	7.1873	0.904065	3.08974	5e-05	0.000699887
XLOC_013989	LINC00085,MIR125A	chr19:52196249-52208443	group1	group3	6.58993	12.3292	0.903741	2.68239	5e-05	0.000699887
XLOC_016400	ASPRV1	chr2:70187104-70314147	group1	group3	1.34509	2.51085	0.900478	2.65111	5e-05	0.000699887
XLOC_022916	C5orf54	chr5:159817793-159827224	group1	group3	4.26128	7.94876	0.899442	3.13056	5e-05	0.000699887
XLOC_003135	REEP3	chr10:64926987-65384883	group1	group3	15.0071	27.984	0.898963	2.62128	0.00015	0.00184461
XLOC_007374	XLOC_007374	chr13:23489695-23493297	group1	group3	0.887362	1.65361	0.898029	2.5274	0.00085	0.00785329
XLOC_028543	FSD1L	chr9:108210277-108315591	group1	group3	7.63121	14.2137	0.897295	3.18206	5e-05	0.000699887
XLOC_028480	MIRLET7D	chr9:96938851-96966848	group1	group3	1.80716	3.36444	0.896643	1.68215	0.00495	0.0318247
XLOC_020289	CLDN18	chr3:137717657-137834697	group1	group3	1.09208	2.03151	0.895471	2.53578	0.00075	0.00708645
XLOC_021827	LOC100132356	chr5:43005922-43100421	group1	group3	6.59975	12.258	0.893244	2.02773	0.00475	0.0308567
XLOC_001689	XLOC_001689	chr1:23607800-23619866	group1	group3	5.38815	10.0014	0.892341	3.7711	5e-05	0.000699887
XLOC_023515	XLOC_023515	chr6:101329272-101331929	group1	group3	1.16681	2.16558	0.892186	2.45094	0.0007	0.00669061
XLOC_003931	FGFBP3	chr10:93666344-93669258	group1	group3	1.94628	3.61003	0.89129	2.72807	0.0002	0.00235693
XLOC_021504	XLOC_021504	chr4:113456091-113458281	group1	group3	1.16	2.14951	0.889888	2.294	0.0018	0.0144139
XLOC_012333	KRT17	chr17:39775691-39780882	group1	group3	5.36452	9.91734	0.886504	2.9011	5e-05	0.000699887
XLOC_013582	LINC00662,XLOC_013582	chr19:28212150-28305267	group1	group3	8.24883	15.2204	0.883744	3.19451	5e-05	0.000699887
XLOC_023238	LY6G5B	chr6:31638727-31640227	group1	group3	8.13836	14.9991	0.882066	2.44331	0.0008	0.00747839
XLOC_017860	ABHD16B	chr20:62490048-62496563	group1	group3	5.89709	10.847	0.879226	2.60952	0.00015	0.00184461
XLOC_023690	SAMD5	chr6:147829827-147891168	group1	group3	6.83903	12.5624	0.877249	3.5819	5e-05	0.000699887
XLOC_003901	ADIRF	chr10:88725087-88769989	group1	group3	3.2413	5.94741	0.875689	2.79496	5e-05	0.000699887
XLOC_008323	TMEM251	chr14:93651295-93657803	group1	group3	9.76684	17.9149	0.875199	2.52717	0.00045	0.00464629
XLOC_029151	XLOC_029151	chr9:99618276-99622868	group1	group3	0.595655	1.09258	0.875191	2.23758	0.0023	0.0175065
XLOC_001459	OR2W3,TRIM58	chr1:248020467-248060708	group1	group3	4.27415	7.83976	0.875174	2.69051	5e-05	0.000699887
XLOC_028287	PTENP1	chr9:33673501-33711715	group1	group3	1.53171	2.80615	0.873445	3.37633	5e-05	0.000699887
XLOC_027969	XLOC_027969	chr8:90608328-90803292	group1	group3	1.37535	2.51723	0.872039	2.19851	0.00255	0.0190024
XLOC_024217	MIR30C2	chr6:72084836-72091428	group1	group3	2.57925	4.71332	0.869796	1.94279	0.0011	0.0096968
XLOC_016088	GPC1	chr2:241374787-241407495	group1	group3	7.27376	13.2918	0.86976	3.38407	5e-05	0.000699887
XLOC_012050	TMEM107	chr17:8075787-8079721	group1	group3	1.99038	3.63651	0.869509	2.39473	0.0004	0.00421339
XLOC_019111	ZBTB47	chr3:42695175-42709072	group1	group3	1.2234	2.23426	0.868904	2.86226	0.00015	0.00184461
XLOC_024557	MIR3939	chr6:167371823-167412719	group1	group3	4.92041	8.97168	0.866599	2.617	5e-05	0.000699887
XLOC_007091	ZFC3H1	chr12:72003378-72074428	group1	group3	24.6335	44.9112	0.866452	3.64784	5e-05	0.000699887
XLOC_004036	LOC282997	chr10:112628647-112630662	group1	group3	0.880812	1.60581	0.866392	1.97662	0.007	0.0414883
XLOC_006434	PMCH	chr12:102464201-102627040	group1	group3	1.0801	1.9681	0.865633	2.01155	0.0069	0.0410425
XLOC_011463	PIGW	chr17:34842472-34895219	group1	group3	17.5677	31.9506	0.862917	2.31706	0.0019	0.0150526
XLOC_019009	XLOC_019009	chr3:15693714-15697444	group1	group3	0.572574	1.0402	0.861327	2.1604	0.003	0.0215846
XLOC_025828	CREB5	chr7:28338939-28865511	group1	group3	9.43561	17.1338	0.86066	3.58107	5e-05	0.000699887
XLOC_019364	CD200R1	chr3:112625088-112693937	group1	group3	1.00963	1.83323	0.860559	2.02783	0.00435	0.0287836
XLOC_009493	SYNM	chr15:99645285-99676424	group1	group3	10.2497	18.5583	0.856484	3.68699	5e-05	0.000699887
XLOC_023743	IGF2R	chr6:160390130-160527583	group1	group3	15.7423	28.4902	0.855819	3.74955	5e-05	0.000699887
XLOC_026258	HILPDA	chr7:128095856-128103907	group1	group3	9.04423	16.2954	0.849396	2.41242	0.00075	0.00708645
XLOC_015294	UNQ6975	chr2:45395869-45482080	group1	group3	1.58805	2.85568	0.846583	2.73871	0.00015	0.00184461
XLOC_018557	RIBC2	chr22:45809564-45828862	group1	group3	1.62616	2.92397	0.846456	1.98256	0.00625	0.0380676
XLOC_026688	ERV3-1,ZNF117	chr7:64431577-64467124	group1	group3	14.5503	26.1617	0.846406	3.29085	5e-05	0.000699887
XLOC_017331	LOC100505783	chr20:42839558-42854778	group1	group3	1.33151	2.39265	0.84554	1.96401	0.00585	0.0362038
XLOC_000851	LOC388692	chr1:149279475-149291742	group1	group3	1.03386	1.85705	0.844982	3.07491	5e-05	0.000699887
XLOC_011407	SUZ12P1	chr17:29035938-29097759	group1	group3	16.839	30.1981	0.842647	2.30287	0.00115	0.0100619
XLOC_010197	TMC7	chr16:18995214-19075621	group1	group3	1.18534	2.12032	0.838988	2.59899	0.0001	0.00129594
XLOC_021719	SLC9A3	chr5:469993-524549	group1	group3	7.60115	13.5855	0.837775	2.31413	0.00165	0.0134415
XLOC_029943	SMIM10	chrX:134124967-134126503	group1	group3	9.24297	16.5012	0.836144	2.9651	5e-05	0.000699887
XLOC_015413	XLOC_015413	chr2:74347450-74355835	group1	group3	1.97526	3.52102	0.833949	3.13213	5e-05	0.000699887
XLOC_000410	ERMAP	chr1:43272722-43310660	group1	group3	3.44017	6.11806	0.830595	2.52269	0.0006	0.00589866
XLOC_000321	FAM229A	chr1:32814078-32827844	group1	group3	0.82643	1.46935	0.830216	2.61057	0.00035	0.00376738
XLOC_000059	TPRG1L	chr1:3541555-3546694	group1	group3	8.52496	15.127	0.827366	3.13409	5e-05	0.000699887
XLOC_006302	MSRB3	chr12:65672422-65860687	group1	group3	11.6039	20.5546	0.824851	3.42005	5e-05	0.000699887
XLOC_022969	LOC202181	chr5:177026677-177099283	group1	group3	10.7565	19.0275	0.822875	2.5535	0.00015	0.00184461
XLOC_004136	XLOC_004136	chr10:134136798-134145397	group1	group3	1.65086	2.91564	0.8206	2.04706	0.0053	0.0335599
XLOC_029207	TMEM245	chr9:111777414-111882485	group1	group3	26.5341	46.8009	0.818688	3.59364	5e-05	0.000699887
XLOC_014089	LENG8	chr19:54959648-54974894	group1	group3	33.5848	59.171	0.817081	3.55287	5e-05	0.000699887
XLOC_017719	FITM2	chr20:42934798-42939889	group1	group3	5.45663	9.59977	0.81499	2.26548	0.00145	0.0121301
XLOC_024149	ENPP5	chr6:46126917-46138788	group1	group3	1.55959	2.74098	0.813527	2.45075	0.00075	0.00708645
XLOC_026877	UFSP1	chr7:100486343-100487339	group1	group3	2.8066	4.91803	0.809259	1.91675	0.00745	0.0434842
XLOC_013238	FSTL3	chr19:676374-683392	group1	group3	8.06502	14.1152	0.807502	2.84698	0.0001	0.00129594
XLOC_019332	LOC344595	chr3:106959529-107045811	group1	group3	5.07488	8.86877	0.805359	2.63473	0.00015	0.00184461
XLOC_028484	FBP2	chr9:97316899-97356075	group1	group3	0.705973	1.2327	0.804135	2.61477	0.0001	0.00129594
XLOC_022350	ZFP2	chr5:178322911-178360442	group1	group3	1.09121	1.90396	0.803067	2.15559	0.00255	0.0190024
XLOC_006514	HSPB8	chr12:119616453-119651528	group1	group3	17.4532	30.3745	0.799367	3.04199	5e-05	0.000699887
XLOC_028834	RANBP6	chr9:6011018-6015640	group1	group3	32.0215	55.4512	0.792179	3.44203	5e-05	0.000699887
XLOC_008590	PPP1R3E	chr14:23764908-23772060	group1	group3	2.53307	4.38632	0.792121	2.95574	5e-05	0.000699887
XLOC_019599	XLOC_019599	chr3:160283451-160288371	group1	group3	1.68905	2.92353	0.791498	2.6717	0.0002	0.00235693
XLOC_008884	MOAP1	chr14:93648540-93651249	group1	group3	8.12435	14.0598	0.791247	2.9743	5e-05	0.000699887
XLOC_016732	XLOC_016732	chr2:157192507-157199228	group1	group3	0.755765	1.30592	0.789057	2.46794	0.00035	0.00376738
XLOC_022022	PAM	chr5:102073850-102366808	group1	group3	23.9601	41.3934	0.788766	3.34463	5e-05	0.000699887
XLOC_030026	ZFP92	chrX:152676890-152691934	group1	group3	0.906373	1.56206	0.785276	2.3297	0.0005	0.00507045
XLOC_017426	TUBB1	chr20:57594308-57601709	group1	group3	0.818524	1.40775	0.782295	2.11771	0.00385	0.026188
XLOC_014615	WDR88	chr19:33622997-33666703	group1	group3	1.20757	2.07628	0.781896	2.79053	5e-05	0.000699887
XLOC_008345	C14orf132	chr14:96505660-96560226	group1	group3	2.06636	3.54867	0.780191	2.89989	0.0001	0.00129594
XLOC_005760	C11orf71	chr11:114262169-114271294	group1	group3	5.4002	9.26252	0.778391	2.1014	0.00335	0.0235204
XLOC_020169	ZBTB20	chr3:114056946-114866159	group1	group3	1.57509	2.70108	0.778105	2.0295	0.00425	0.0282732
XLOC_019048	TGFBR2	chr3:30647947-30735644	group1	group3	5.76595	9.88387	0.777517	3.03775	5e-05	0.000699887
XLOC_009376	XLOC_009376	chr15:79704449-79720478	group1	group3	2.55471	4.37923	0.777516	3.2191	5e-05	0.000699887
XLOC_026325	LOC100134229	chr7:139877060-139879440	group1	group3	1.14514	1.96136	0.776332	2.03876	0.00485	0.0313408
XLOC_020742	DANCR,SNORA26	chr4:53578532-53580305	group1	group3	30.9864	52.9995	0.774346	2.76694	0.00015	0.00184461
XLOC_026049	CCDC146	chr7:76751841-76924521	group1	group3	0.868868	1.48595	0.774174	2.10861	0.0026	0.0192974
XLOC_012807	LINC00667	chr18:5236722-5246708	group1	group3	4.64776	7.94022	0.772644	2.993	5e-05	0.000699887
XLOC_013816	CEACAM19	chr19:45172118-45187627	group1	group3	1.45525	2.48589	0.772493	1.83322	0.0056	0.0350186
XLOC_003571	ADARB2	chr10:1223252-1779670	group1	group3	0.647215	1.10338	0.769607	2.44624	0.0007	0.00669061
XLOC_026082	XLOC_026082	chr7:93220491-93267883	group1	group3	1.4916	2.54228	0.769256	2.21019	0.0024	0.0181067
XLOC_026645	PURB	chr7:44915891-44924960	group1	group3	11.2471	19.0882	0.763126	3.32181	5e-05	0.000699887
XLOC_020427	LAMP3	chr3:182840002-182880667	group1	group3	2.16535	3.66912	0.760834	2.37596	0.00095	0.00859877
XLOC_019444	LOC90246	chr3:128198264-128235335	group1	group3	8.75891	14.8374	0.760412	2.61184	0.0001	0.00129594
XLOC_007355	ZNF605	chr12:133498018-133532905	group1	group3	16.8531	28.5165	0.758779	3.29618	5e-05	0.000699887
XLOC_025935	ZNF713	chr7:55954766-56008487	group1	group3	3.54499	5.99348	0.757611	2.42325	0.0006	0.00589866
XLOC_022616	ANKRD34B	chr5:79852573-79866304	group1	group3	1.70817	2.88774	0.757491	2.4201	0.0007	0.00669061
XLOC_008066	XLOC_008066	chr14:24943258-24947742	group1	group3	1.92882	3.2597	0.757019	2.57165	0.00055	0.00548789
XLOC_009809	NPTN	chr15:73735498-73925753	group1	group3	52.4342	88.425	0.753946	3.2751	5e-05	0.000699887
XLOC_028210	PPAPDC2	chr9:4598262-4666674	group1	group3	12.8246	21.5503	0.748789	2.98894	5e-05	0.000699887
XLOC_018523	C22orf46	chr22:42069936-42094140	group1	group3	8.52118	14.3101	0.747909	2.08324	0.0033	0.0232489
XLOC_019125	ZKSCAN7	chr3:44596674-44624973	group1	group3	1.31007	2.19907	0.747252	2.19025	0.0014	0.0118016
XLOC_024234	COL12A1	chr6:75794038-75915969	group1	group3	14.5892	24.4673	0.745952	2.83741	5e-05	0.000699887
XLOC_000582	FAM73A	chr1:78245291-78345414	group1	group3	5.34638	8.96457	0.745673	3.01368	5e-05	0.000699887
XLOC_003711	ZNF33B	chr10:43084554-43134185	group1	group3	14.8641	24.9195	0.745443	3.20348	5e-05	0.000699887
XLOC_002101	LOC100131564	chr1:93775665-93811368	group1	group3	2.88237	4.82979	0.744709	2.63828	0.0001	0.00129594
XLOC_012032	ZBTB4	chr17:7362684-7387568	group1	group3	8.01841	13.4281	0.743867	3.09804	5e-05	0.000699887
XLOC_017689	LINC00657	chr20:34633539-34638919	group1	group3	140.227	234.674	0.742897	3.32933	5e-05	0.000699887
XLOC_020469	CLDN1	chr3:190023489-190040269	group1	group3	2.60558	4.35704	0.741742	2.51354	0.00035	0.00376738
XLOC_000648	LOC729970	chr1:95392849-95428826	group1	group3	4.46575	7.46258	0.740773	2.01177	0.00435	0.0287836
XLOC_029448	C9orf37	chr9:140500095-140513361	group1	group3	24.7133	41.2794	0.740131	2.46291	0.00065	0.00630095
XLOC_018259	ANKRD62P1-PARP4P3,TPTEP1	chr22:17082167-17156430	group1	group3	6.55567	10.9469	0.739706	2.49297	0.00055	0.00548789
XLOC_012414	MAP3K14	chr17:43325302-43394548	group1	group3	4.50566	7.52272	0.739515	2.21276	0.00165	0.0134415
XLOC_005511	C11orf68	chr11:65684282-65686531	group1	group3	8.61102	14.3509	0.736883	2.56419	0.00045	0.00464629
XLOC_012377	DUSP3	chr17:41843488-41856368	group1	group3	26.4698	44.0696	0.735436	3.20387	5e-05	0.000699887
XLOC_013956	NR1H2	chr19:50879480-50886285	group1	group3	7.24231	12.0386	0.733143	2.62189	0.00025	0.00284742
XLOC_019995	ABHD14B	chr3:52002525-52008818	group1	group3	3.1017	5.14948	0.731371	2.29458	0.0012	0.0104143
XLOC_000699	CYB561D1	chr1:110036521-110043220	group1	group3	2.51602	4.17655	0.731166	2.60441	0.00025	0.00284742
XLOC_002665	RABIF	chr1:202845265-202858545	group1	group3	3.60257	5.96608	0.727757	2.53472	0.0006	0.00589866
XLOC_027151	CLN8	chr8:1709398-1744170	group1	group3	2.20506	3.64916	0.726747	2.58313	0.00045	0.00464629
XLOC_001087	MIR557,XCL2	chr1:168324020-168545285	group1	group3	4.73142	7.82934	0.726617	3.12607	5e-05	0.000699887
XLOC_015895	C2orf69	chr2:200775978-200793139	group1	group3	13.2406	21.9094	0.726577	3.0313	5e-05	0.000699887
XLOC_000197	C1orf151-NBL1,MINOS1,NBL1	chr1:19923396-19984949	group1	group3	19.8251	32.7979	0.726271	2.29349	0.00095	0.00859877
XLOC_011849	SEC14L1	chr17:75084724-75213181	group1	group3	24.8865	41.0654	0.72256	2.76609	5e-05	0.000699887
XLOC_009204	TMOD2	chr15:52043757-52108564	group1	group3	2.44784	4.03179	0.719911	2.79007	5e-05	0.000699887
XLOC_019160	ZNF589	chr3:48282525-48331661	group1	group3	8.38954	13.7832	0.716249	2.45968	0.00055	0.00548789
XLOC_028316	RECK	chr9:36036909-36124452	group1	group3	4.22884	6.93302	0.713224	2.45515	0.0008	0.00747839
XLOC_027021	CREB3L2	chr7:137559724-137686849	group1	group3	16.5808	27.1819	0.713133	2.29555	0.00275	0.0201649
XLOC_027974	TMEM64	chr8:91634222-91666770	group1	group3	15.0067	24.5803	0.711902	2.96085	5e-05	0.000699887
XLOC_003356	HIF1AN	chr10:102295594-102329742	group1	group3	19.5822	31.9496	0.706259	2.88473	5e-05	0.000699887
XLOC_025730	XLOC_025730	chr7:2483937-2489652	group1	group3	0.870264	1.41863	0.704972	2.17957	0.00255	0.0190024
XLOC_026432	RBM33	chr7:155432822-155574462	group1	group3	18.8257	30.6825	0.704715	2.96839	0.0001	0.00129594
XLOC_020938	C4orf32	chr4:113066552-113110262	group1	group3	10.6763	17.3962	0.70436	2.7628	0.0002	0.00235693
XLOC_010219	C16orf52	chr16:22019425-22099351	group1	group3	8.16395	13.2751	0.701388	2.65358	5e-05	0.000699887
XLOC_023164	ZSCAN9	chr6:28193028-28201571	group1	group3	12.6904	20.6106	0.699649	2.32558	0.0014	0.0118016
XLOC_028992	MGC21881	chr9:41952312-41955121	group1	group3	4.60329	7.47062	0.698562	2.43306	0.00065	0.00630095
XLOC_023002	ZFP62	chr5:180269448-180288408	group1	group3	11.8028	19.1396	0.697431	2.70652	0.0003	0.00331862
XLOC_010582	MC1R	chr16:89981007-89987385	group1	group3	2.49925	4.04161	0.693439	1.92485	0.00675	0.0403706
XLOC_014426	ZNF833P	chr19:11750547-11805799	group1	group3	3.76593	6.0893	0.693269	1.91624	0.00655	0.0394423
XLOC_009649	LOC645212	chr15:44826702-44829123	group1	group3	3.59587	5.80823	0.691758	1.99395	0.0039	0.026465
XLOC_010107	IL32	chr16:3115140-3119770	group1	group3	4.84191	7.81333	0.690362	1.85616	0.00705	0.04171
XLOC_000336	ZSCAN20	chr1:33938231-33972231	group1	group3	3.71599	5.98901	0.68857	2.27554	0.0014	0.0118016
XLOC_029150	ZNF782	chr9:99578364-99616930	group1	group3	5.29198	8.52081	0.687184	2.56796	0.0003	0.00331862
XLOC_000673	AMY2B,RNPC3	chr1:104068295-104122162	group1	group3	16.5936	26.7148	0.68701	2.33172	0.00095	0.00859877
XLOC_019722	MIR570,SDHAP2	chr3:195384909-195435157	group1	group3	3.78109	6.06957	0.682792	1.77055	0.00405	0.0272381
XLOC_003411	DUSP5	chr10:112257624-112271302	group1	group3	3.6336	5.83232	0.682671	2.29328	0.00095	0.00859877
XLOC_010060	FAHD1	chr16:1877224-1922179	group1	group3	26.2204	42.0352	0.680909	2.74986	0.0001	0.00129594
XLOC_029759	CHIC1	chrX:72744110-72906938	group1	group3	7.13595	11.4343	0.680185	2.83534	0.0001	0.00129594
XLOC_023126	BTN3A1	chr6:26402464-26415444	group1	group3	1.79488	2.87358	0.678959	2.19122	0.0019	0.0150526
XLOC_022318	ARL10	chr5:175792462-175815763	group1	group3	8.6078	13.7336	0.673991	1.91993	0.00525	0.0333155
XLOC_002420	KIAA0907	chr1:155881290-155904226	group1	group3	31.3983	50.0132	0.671623	2.66497	0.00015	0.00184461
XLOC_027096	ZNF767	chr7:149239750-149321909	group1	group3	8.01235	12.7571	0.671007	2.36193	0.00065	0.00630095
XLOC_012822	RAB31	chr18:9708227-9862553	group1	group3	36.7939	58.5409	0.669979	2.94906	5e-05	0.000699887
XLOC_016375	SPRED2	chr2:65535470-65659890	group1	group3	8.35624	13.2593	0.666076	2.23582	0.00085	0.00785329
XLOC_005504	RNASEH2C	chr11:65479472-65488442	group1	group3	25.5029	40.4628	0.665937	2.35382	0.0008	0.00747839
XLOC_017326	L3MBTL1,SGK2	chr20:42136319-42214273	group1	group3	3.9973	6.3388	0.665181	2.21078	0.0014	0.0118016
XLOC_016396	GFPT1	chr2:69546900-69614386	group1	group3	17.5124	27.7324	0.663195	2.92837	5e-05	0.000699887
XLOC_000288	RCC1	chr1:28832445-28865890	group1	group3	80.4415	127.313	0.662373	2.80737	0.00025	0.00284742
XLOC_026165	TRIM56	chr7:100728674-100736424	group1	group3	3.98196	6.3008	0.662055	2.52649	0.0003	0.00331862
XLOC_009098	PGBD4	chr15:34394273-34396591	group1	group3	2.05291	3.24495	0.660524	1.95831	0.0055	0.0345385
XLOC_005851	SRPR	chr11:126081618-126138877	group1	group3	35.4084	55.8406	0.657224	2.67621	0.0002	0.00235693
XLOC_004862	JRKL	chr11:96123157-96126727	group1	group3	14.8664	23.4346	0.656586	2.71596	0.00015	0.00184461
XLOC_019071	GOLGA4	chr3:37283044-37408370	group1	group3	28.9705	45.6647	0.656497	2.83389	0.00015	0.00184461
XLOC_030136	RPS6KA3	chrX:20167960-20285333	group1	group3	47.7572	75.1219	0.653516	2.90335	5e-05	0.000699887
XLOC_009824	FAM219B	chr15:75192327-75199604	group1	group3	11.8879	18.6952	0.653182	2.67764	0.0001	0.00129594
XLOC_018812	C1QTNF6	chr22:37576205-37595426	group1	group3	2.04393	3.21401	0.653027	2.47794	0.00015	0.00184461
XLOC_001690	XLOC_001690	chr1:23620401-23624402	group1	group3	2.1181	3.32867	0.652175	2.18585	0.00255	0.0190024
XLOC_018826	TMEM184B	chr22:38597938-38669048	group1	group3	16.0187	25.1726	0.652095	2.17751	0.00165	0.0134415
XLOC_025979	KCTD7	chr7:66093826-66113749	group1	group3	5.07129	7.96456	0.651243	2.5597	0.00025	0.00284742
XLOC_008813	PNMA1	chr14:74178485-74181128	group1	group3	26.1692	41.0259	0.648665	2.74411	5e-05	0.000699887
XLOC_027707	XKR6	chr8:10753656-11061162	group1	group3	2.07084	3.24433	0.647702	2.19697	0.00215	0.0165848
XLOC_011136	ANKRD11	chr16:89334028-89557000	group1	group3	23.1033	36.1135	0.644439	2.74267	5e-05	0.000699887
XLOC_007501	CDADC1	chr13:49822018-49867622	group1	group3	4.80179	7.5057	0.644414	2.35723	0.0007	0.00669061
XLOC_005303	PAMR1	chr11:35450026-35547610	group1	group3	6.21958	9.70711	0.642224	1.93215	0.00645	0.0390046
XLOC_015080	ZNF606	chr19:58488440-58523368	group1	group3	5.65247	8.81796	0.641564	2.0309	0.0042	0.0280089
XLOC_017359	CTSA	chr20:44517110-44541003	group1	group3	25.282	39.338	0.637814	2.4879	0.0006	0.00589866
XLOC_028730	COL5A1	chr9:137533543-137736688	group1	group3	41.8524	65.0808	0.636921	2.65375	0.0001	0.00129594
XLOC_016753	FIGN	chr2:164459000-164593335	group1	group3	4.94097	7.67017	0.634465	2.56228	0.0006	0.00589866
XLOC_003983	SEC31B	chr10:102246402-102279595	group1	group3	3.24432	5.03296	0.633492	2.31575	0.0014	0.0118016
XLOC_013440	XLOC_013440	chr19:12742984-12744756	group1	group3	5.14876	7.98369	0.632832	2.09087	0.0032	0.0227021
XLOC_026478	FBXL18	chr7:5515427-5553589	group1	group3	3.81471	5.91486	0.63277	1.93813	0.006	0.036926
XLOC_019347	PHLDB2,PLCXD2	chr3:111393489-111695364	group1	group3	13.258	20.5544	0.632582	2.69822	5e-05	0.000699887
XLOC_017250	KIF3B	chr20:30865399-30922811	group1	group3	16.7993	26.0118	0.630771	2.28966	0.00145	0.0121301
XLOC_028481	ZNF169	chr9:97021569-97067173	group1	group3	2.84873	4.40788	0.629765	1.88045	0.0084	0.047562
XLOC_010200	ITPRIPL2	chr16:19125253-19132952	group1	group3	15.1569	23.4455	0.62934	2.7707	5e-05	0.000699887
XLOC_024346	CD164	chr6:109687716-109703762	group1	group3	139.006	214.746	0.627486	2.78279	0.00025	0.00284742
XLOC_001686	LUZP1	chr1:23410515-23495351	group1	group3	18.3662	28.3626	0.626938	2.81024	5e-05	0.000699887
XLOC_023161	ZKSCAN8	chr6:28109266-28127745	group1	group3	27.9293	43.1283	0.626854	2.71138	5e-05	0.000699887
XLOC_025858	LOC401321	chr7:32767561-32854603	group1	group3	3.10805	4.78529	0.622596	1.90811	0.00635	0.0385321
XLOC_001953	CYB5RL	chr1:54631734-54665746	group1	group3	4.23052	6.51061	0.62196	2.1021	0.003	0.0215846
XLOC_013488	TPM4	chr19:16178316-16213813	group1	group3	186.172	286.391	0.621352	2.77839	0.00015	0.00184461
XLOC_001061	UHMK1	chr1:162466963-162499419	group1	group3	23.4033	35.9835	0.620625	2.76746	0.00015	0.00184461
XLOC_024302	GPR63	chr6:97241997-97285353	group1	group3	5.36567	8.24658	0.620039	2.49715	0.0005	0.00507045
XLOC_029430	XLOC_029430	chr9:140021098-140024405	group1	group3	2.04529	3.13992	0.618418	1.98779	0.0045	0.0295627
XLOC_013123	SLC39A6	chr18:33688493-33709357	group1	group3	15.2014	23.3345	0.618265	2.56105	0.0003	0.00331862
XLOC_019702	LPP	chr3:187868993-188608597	group1	group3	8.16613	12.5221	0.61675	2.70609	5e-05	0.000699887
XLOC_010724	TMEM186	chr16:8889036-8891505	group1	group3	14.7408	22.5913	0.615952	2.26321	0.00085	0.00785329
XLOC_022371	BTNL9	chr5:180467224-180488523	group1	group3	2.59639	3.97677	0.615086	2.19523	0.002	0.0156715
XLOC_006495	OAS3	chr12:113375902-113411054	group1	group3	1.43439	2.1918	0.611684	2.11891	0.0035	0.0243166
XLOC_014657	ZNF529	chr19:37034369-37119499	group1	group3	35.9503	54.8817	0.610321	2.25547	0.001	0.00896607
XLOC_010236	TNRC6A	chr16:24740982-24841059	group1	group3	18.0578	27.5432	0.609075	2.6302	0.0001	0.00129594
XLOC_012908	ZNF271	chr18:32870235-32906835	group1	group3	17.7779	27.1092	0.608694	1.89356	0.0072	0.0423755
XLOC_002181	ST7L	chr1:113066140-113162040	group1	group3	5.6697	8.62961	0.606022	1.96613	0.00565	0.0352461
XLOC_003037	ZNF37A	chr10:38383263-38434759	group1	group3	34.036	51.7705	0.60507	2.51382	5e-05	0.000699887
XLOC_017358	ZSWIM1	chr20:44508720-44513905	group1	group3	4.52244	6.8788	0.605058	2.13528	0.00215	0.0165848
XLOC_020207	HEG1	chr3:124684461-124774992	group1	group3	12.1222	18.4327	0.604617	2.54318	0.0004	0.00421339
XLOC_001580	MIR34A	chr1:9160368-9252421	group1	group3	10.0974	15.3383	0.603154	1.93404	0.00525	0.0333155
XLOC_017599	NKX2-2	chr20:21479730-21503382	group1	group3	9.06656	13.7706	0.602962	2.08959	0.00325	0.0229735
XLOC_007160	FGD6	chr12:95470524-95611374	group1	group3	1.13005	1.7148	0.601644	2.11412	0.0016	0.0131142
XLOC_016622	TMEM185B	chr2:120975046-120980984	group1	group3	14.7933	22.4462	0.601521	2.59489	5e-05	0.000699887
XLOC_012828	CHMP1B	chr18:11689013-11908796	group1	group3	18.8453	28.5801	0.600804	1.92757	0.0053	0.0335599
XLOC_022630	TMEM167A	chr5:82348664-82373272	group1	group3	29.4012	44.5852	0.60069	2.63588	0.0001	0.00129594
XLOC_021252	LGI2	chr4:25000470-25032414	group1	group3	3.0055	4.55673	0.600393	2.27247	0.00085	0.00785329
XLOC_012151	C17orf51	chr17:21430757-21476884	group1	group3	10.214	15.4776	0.599634	2.59405	0.0001	0.00129594
XLOC_009229	FAM81A	chr15:59730371-59815751	group1	group3	1.89479	2.86594	0.596972	1.90074	0.00755	0.0439183
XLOC_009188	EID1	chr15:49115933-49255641	group1	group3	62.9234	94.9832	0.594077	2.58184	0.0003	0.00331862
XLOC_003926	ANKRD1	chr10:92671856-92681032	group1	group3	133.465	201.132	0.591686	2.63144	0.00025	0.00284742
XLOC_005676	NAALAD2	chr11:89867817-89932728	group1	group3	7.44438	11.2154	0.591257	1.90094	0.0077	0.044555
XLOC_019317	TMEM45A	chr3:100211022-100296723	group1	group3	12.185	18.3466	0.590409	2.08463	0.0031	0.0221393
XLOC_015212	KRTCAP3,NRBP1	chr2:27651339-27712685	group1	group3	41.3105	62.1473	0.589185	2.0781	0.00435	0.0287836
XLOC_009858	TBC1D2B	chr15:78287326-78369994	group1	group3	9.17949	13.7991	0.588092	2.46507	0.0005	0.00507045
XLOC_029815	XLOC_029815	chrX:102213683-102219354	group1	group3	3.59805	5.40211	0.586309	2.06104	0.0034	0.0237814
XLOC_000606	CYR61	chr1:86046364-86049648	group1	group3	44.2592	66.4163	0.585562	2.51522	0.00035	0.00376738
XLOC_023225	MICB	chr6:31460973-31478901	group1	group3	5.0362	7.54775	0.583712	2.04047	0.0042	0.0280089
XLOC_016467	TGOLN2	chr2:85545140-85555419	group1	group3	35.3298	52.8676	0.581497	2.57857	0.00015	0.00184461
XLOC_000311	TXLNA	chr1:32644622-32663886	group1	group3	29.7228	44.4072	0.579224	2.51784	0.00065	0.00630095
XLOC_010235	RBBP6	chr16:24549058-24584198	group1	group3	46.4805	69.4431	0.579206	2.17364	0.00235	0.0178003
XLOC_004537	STX3	chr11:59522531-59573556	group1	group3	9.50058	14.1907	0.578856	2.44062	0.00035	0.00376738
XLOC_021382	SCARB2	chr4:77079891-77135052	group1	group3	35.3375	52.7522	0.578028	2.53351	0.00045	0.00464629
XLOC_009917	XLOC_009917	chr15:84942664-84949017	group1	group3	1.16551	1.73985	0.577995	1.91386	0.0075	0.0437052
XLOC_012353	PTRF	chr17:40554466-40575338	group1	group3	21.3134	31.7805	0.576381	2.46135	0.00035	0.00376738
XLOC_030622	GABRE	chrX:151121595-151143196	group1	group3	4.74607	7.0677	0.574507	2.1413	0.00265	0.0195872
XLOC_011571	RUNDC1	chr17:41132575-41145903	group1	group3	5.22229	7.77483	0.574128	2.17153	0.00185	0.0147355
XLOC_001787	BSDC1	chr1:32827861-32860062	group1	group3	26.6619	39.6429	0.572282	2.3145	0.0009	0.00822895
XLOC_020522	LOC220729	chr3:197307589-197354763	group1	group3	14.8006	21.9758	0.570257	2.16701	0.00175	0.0140848
XLOC_022571	SMA4	chr5:69423288-69586004	group1	group3	17.1318	25.4365	0.57022	2.00131	0.00425	0.0282732
XLOC_014415	KANK2	chr19:11274911-11308691	group1	group3	14.5536	21.6075	0.570151	2.41812	0.0003	0.00331862
XLOC_016717	RPRM	chr2:154333851-154335322	group1	group3	6.33487	9.39721	0.568918	1.85948	0.0089	0.0497076
XLOC_030432	AMMECR1	chrX:109437402-109699562	group1	group3	9.63227	14.282	0.568249	2.3704	0.00075	0.00708645
XLOC_012818	ANKRD12	chr18:9136750-9285983	group1	group3	5.3004	7.85488	0.567488	2.20055	0.00185	0.0147355
XLOC_019000	SLC6A6	chr3:14444055-14583588	group1	group3	9.04852	13.4037	0.566878	2.03749	0.0034	0.0237814
XLOC_013451	NFIX	chr19:13106534-13209610	group1	group3	8.33809	12.3473	0.566407	2.35712	0.0009	0.00822895
XLOC_001305	TGFB2	chr1:218517537-218617961	group1	group3	3.35927	4.95853	0.561764	2.12016	0.00275	0.0201649
XLOC_019411	DTX3L	chr3:122246759-122294111	group1	group3	6.8568	10.1192	0.561481	1.89371	0.00625	0.0380676
XLOC_026569	LOC646762,MIR550A3,ZNRF2P2	chr7:29685125-29727859	group1	group3	8.46035	12.4851	0.561413	1.92149	0.00235	0.0178003
XLOC_027878	ASPH	chr8:62200524-62627199	group1	group3	64.2133	94.735	0.561025	2.43732	0.00055	0.00548789
XLOC_020691	FAM114A1	chr4:38869207-38947365	group1	group3	4.31685	6.35944	0.55892	1.84758	0.00825	0.0469126
XLOC_011894	CCDC137	chr17:79633760-79640936	group1	group3	15.7715	23.2276	0.558523	2.21534	0.0013	0.0111121
XLOC_012742	MAFG,SIRT7	chr17:79869814-79885671	group1	group3	15.331	22.5667	0.557746	1.87143	0.00825	0.0469126
XLOC_021000	RAB33B	chr4:140372619-140397069	group1	group3	4.95826	7.2811	0.554322	2.00529	0.0052	0.0330708
XLOC_022563	XLOC_022563	chr5:66983164-67155962	group1	group3	1.60362	2.35074	0.551777	1.97061	0.0058	0.0359687
XLOC_021691	PDLIM3	chr4:186421814-186456712	group1	group3	6.33461	9.27317	0.549807	2.0228	0.00365	0.0251185
XLOC_007868	KLF12	chr13:74260148-74708631	group1	group3	7.28779	10.6673	0.549645	2.37027	0.00075	0.00708645
XLOC_004810	PRSS23	chr11:86511490-86522273	group1	group3	48.4509	70.8825	0.548905	2.42884	0.00065	0.00630095
XLOC_016124	PXDN	chr2:1635436-1748447	group1	group3	21.0477	30.7849	0.548563	2.41966	0.0003	0.00331862
XLOC_011952	MNT	chr17:2287282-2304258	group1	group3	2.92241	4.26998	0.54707	1.99956	0.0037	0.0253838
XLOC_002319	MCL1	chr1:150547026-150552214	group1	group3	74.2192	108.378	0.546209	2.44461	0.0004	0.00421339
XLOC_018107	APP	chr21:27252860-27543450	group1	group3	108.19	157.979	0.546164	2.42619	0.0004	0.00421339
XLOC_015215	ZNF512	chr2:27805835-27846082	group1	group3	29.4613	42.9429	0.5436	2.34596	0.0009	0.00822895
XLOC_001812	KIAA0319L	chr1:35899051-36023256	group1	group3	14.131	20.5972	0.543586	2.30592	0.00085	0.00785329
XLOC_023955	HCG17,HCG18	chr6:30201815-30314635	group1	group3	9.25538	13.4854	0.543033	1.2437	0.00775	0.044786
XLOC_006670	ING4	chr12:6759557-6772404	group1	group3	10.5926	15.4236	0.542081	1.9017	0.0072	0.0423755
XLOC_010444	SLC7A6	chr16:68298418-68344868	group1	group3	18.2069	26.4934	0.541148	2.23745	0.00085	0.00785329
XLOC_014781	ZFP112	chr19:44815658-44860951	group1	group3	11.1069	16.1505	0.540124	2.10329	0.0029	0.0210081
XLOC_004327	NCR3LG1	chr11:17373114-17405013	group1	group3	29.0412	42.1379	0.537017	2.24514	0.00125	0.0107725
XLOC_017840	DIDO1	chr20:61509089-61569304	group1	group3	43.8975	63.6645	0.536352	1.96688	0.00505	0.0323379
XLOC_019522	PLS1	chr3:142315228-142432505	group1	group3	11.8338	17.162	0.536303	2.19705	0.002	0.0156715
XLOC_007008	ANKRD52	chr12:56623819-56652449	group1	group3	15.4493	22.3744	0.534312	2.26442	0.00105	0.00933921
XLOC_009108	SPRED1	chr15:38544209-38650352	group1	group3	3.04609	4.41005	0.533837	2.05446	0.00395	0.026735
XLOC_013513	GLT25D1	chr19:17666346-17694043	group1	group3	51.9949	75.1575	0.531547	2.19221	0.0019	0.0150526
XLOC_028819	AK3	chr9:4709556-4742043	group1	group3	48.534	70.119	0.530809	2.25158	0.00095	0.00859877
XLOC_016760	GALNT3	chr2:166604312-166650903	group1	group3	3.46127	4.99944	0.530467	1.84684	0.00725	0.042585
XLOC_001751	EYA3	chr1:28296736-28415226	group1	group3	10.4822	15.1336	0.529804	2.21738	0.0018	0.0144139
XLOC_016305	MCFD2	chr2:47129008-47303275	group1	group3	56.8511	82.0466	0.529254	2.31134	0.00125	0.0107725
XLOC_001083	DCAF6	chr1:167885912-168045083	group1	group3	32.6905	47.1704	0.529011	2.03514	0.0043	0.0285173
XLOC_010912	SHCBP1	chr16:46612386-46655320	group1	group3	11.3916	16.4311	0.528461	2.11579	0.00215	0.0165848
XLOC_001022	PEA15	chr1:160175124-160185162	group1	group3	56.2612	80.9101	0.524179	2.29319	0.0014	0.0118016
XLOC_006344	ATXN7L3B	chr12:74931550-74935232	group1	group3	67.018	96.3706	0.524045	2.33064	0.00095	0.00859877
XLOC_021062	FNIP2	chr4:159689967-159956333	group1	group3	7.05233	10.1352	0.5232	2.0375	0.00375	0.0256517
XLOC_001968	JUN	chr1:59246458-59249998	group1	group3	47.1183	67.6783	0.522406	2.28508	0.0012	0.0104143
XLOC_008937	BAG5	chr14:104022880-104029151	group1	group3	16.4549	23.6344	0.522371	2.22401	0.0014	0.0118016
XLOC_008605	TM9SF1	chr14:24658352-24664911	group1	group3	16.955	24.3518	0.522317	2.08542	0.00325	0.0229735
XLOC_006707	M6PR	chr12:9067315-9102357	group1	group3	77.8486	111.695	0.52082	2.13623	0.00245	0.0184074
XLOC_024035	TAPBP,ZBTB22	chr6:33267416-33285812	group1	group3	8.84839	12.6954	0.520819	1.9162	0.00665	0.0398936
XLOC_028400	ANXA1	chr9:75766780-75785307	group1	group3	133.712	191.714	0.51983	2.28349	0.0013	0.0111121
XLOC_028671	LRRC8A	chr9:131644390-131680317	group1	group3	9.42426	13.5082	0.51938	2.10769	0.0025	0.0187095
XLOC_028815	GLIS3	chr9:3824127-4300086	group1	group3	4.50218	6.43259	0.514777	1.93104	0.00625	0.0380676
XLOC_024155	TNFRSF21	chr6:47199267-47277731	group1	group3	17.8075	25.4164	0.513277	2.16689	0.00205	0.0159836
XLOC_014018	ZNF331	chr19:54024176-54083523	group1	group3	21.9967	31.373	0.512239	2.19131	0.00205	0.0159836
XLOC_028566	KIAA1958	chr9:115249118-115428285	group1	group3	17.872	25.4796	0.511642	2.22573	0.0017	0.0137653
XLOC_020280	AMOTL2	chr3:134074189-134093406	group1	group3	16.2472	23.1451	0.510522	2.19723	0.00225	0.0172087
XLOC_006149	TMBIM6	chr12:50135292-50158717	group1	group3	226.464	322.217	0.508749	2.26843	0.0015	0.0124627
XLOC_007941	ARGLU1	chr13:107194054-107220537	group1	group3	90.2246	128.362	0.508631	1.82739	0.00845	0.0477634
XLOC_017756	SLC35C2	chr20:44968431-44993084	group1	group3	21.0659	29.9622	0.508236	1.83827	0.0088	0.0492787
XLOC_018246	POFUT2	chr21:46683842-46707812	group1	group3	8.20777	11.669	0.507617	1.92412	0.00575	0.03573
XLOC_019627	FNDC3B	chr3:171757417-172118492	group1	group3	8.94657	12.7128	0.50687	2.1575	0.0026	0.0192974
XLOC_029079	GOLM1	chr9:88555961-88715116	group1	group3	69.9595	99.3886	0.50656	1.96562	0.0052	0.0330708
XLOC_004402	CD44	chr11:35160416-35253949	group1	group3	25.5763	36.2672	0.503858	2.19615	0.00195	0.015366
XLOC_007855	DIAPH3	chr13:60239720-60738119	group1	group3	62.3904	88.4515	0.503562	2.10084	0.0027	0.0198781
XLOC_013439	ZNF791	chr19:12721711-12742833	group1	group3	18.1107	25.674	0.50347	1.98296	0.0057	0.0354965
XLOC_012181	NUFIP2	chr17:27582853-27621166	group1	group3	32.6171	46.2296	0.503188	2.24665	0.00145	0.0121301
XLOC_010415	CBFB	chr16:67063012-67134962	group1	group3	33.611	47.614	0.502452	2.173	0.002	0.0156715
XLOC_010311	ZNF646	chr16:31072163-31100130	group1	group3	4.85833	6.87443	0.50078	1.8257	0.0086	0.0484185
XLOC_000199	OTUD3	chr1:20208807-20239575	group1	group3	17.1491	24.2656	0.500778	2.19515	0.00135	0.0114543
XLOC_012519	COIL	chr17:54991825-55038454	group1	group3	42.0069	59.3749	0.499226	2.11208	0.003	0.0215846
XLOC_027297	ADAM9	chr8:38854280-38962779	group1	group3	59.2923	83.756	0.498348	2.21213	0.0019	0.0150526
XLOC_017420	VAPB	chr20:56964174-57026156	group1	group3	27.9788	39.5219	0.498317	2.21498	0.00175	0.0140848
XLOC_029839	RNF128	chrX:105937067-106040246	group1	group3	18.0386	25.4747	0.497981	2.04326	0.00385	0.026188
XLOC_019712	CCDC50	chr3:190984641-191116459	group1	group3	15.3188	21.613	0.496597	2.17031	0.00185	0.0147355
XLOC_024006	ATF6B	chr6:32083044-32096036	group1	group3	26.4887	37.3694	0.49648	2.11153	0.00225	0.0172087
XLOC_023518	LIN28B	chr6:105404922-105531207	group1	group3	30.5685	43.0674	0.494553	2.18002	0.002	0.0156715
XLOC_017630	NANP	chr20:25593572-25604714	group1	group3	11.5825	16.3149	0.494245	2.01603	0.0036	0.0248556
XLOC_016083	ASB1	chr2:239335283-239361011	group1	group3	5.67668	7.99528	0.494102	2.02416	0.0038	0.0259224
XLOC_006331	RAB3IP	chr12:70132630-70216984	group1	group3	6.69218	9.41115	0.491894	2.08353	0.00295	0.021302
XLOC_000995	KIRREL	chr1:157962872-158070054	group1	group3	16.4447	23.1138	0.491127	2.13684	0.0021	0.016285
XLOC_030431	ACSL4	chrX:108884561-108976640	group1	group3	29.5822	41.5449	0.489943	2.1565	0.0019	0.0150526
XLOC_008103	PNN	chr14:39644055-39652422	group1	group3	124.748	175.102	0.489181	2.18919	0.00175	0.0140848
XLOC_019930	MAP4	chr3:47892179-48130776	group1	group3	69.3977	97.3768	0.48869	1.99865	0.0052	0.0330708
XLOC_014303	DPP9	chr19:4675243-4723974	group1	group3	20.7249	29.0414	0.486749	1.81229	0.00885	0.0494985
XLOC_015386	MXD1	chr2:70142172-70170076	group1	group3	3.71641	5.20696	0.486532	1.83927	0.0078	0.0450048
XLOC_001220	PPP1R12B	chr1:202317663-202557881	group1	group3	2.63833	3.69327	0.485275	1.88629	0.00615	0.0376319
XLOC_010479	ATXN1L	chr16:71879893-71891236	group1	group3	8.49059	11.8827	0.484923	2.07346	0.00345	0.0240486
XLOC_001629	EPHA2	chr1:16450831-16493268	group1	group3	10.4617	14.641	0.484894	1.94563	0.00595	0.0366901
XLOC_011650	UBE2Z	chr17:46985730-47022271	group1	group3	34.5211	48.3009	0.484575	1.84595	0.0078	0.0450048
XLOC_026267	FLNC	chr7:128470309-128499328	group1	group3	23.6272	32.9456	0.479637	2.10394	0.00265	0.0195872
XLOC_015672	PLEKHB2	chr2:131862272-131907587	group1	group3	20.1578	28.0856	0.478488	2.01764	0.00355	0.0245883
XLOC_018884	RRP7A	chr22:42896584-42915832	group1	group3	10.6066	14.7633	0.477057	2.00071	0.00405	0.0272381
XLOC_006507	FBXW8	chr12:117348649-117470352	group1	group3	7.12441	9.91541	0.476903	1.9115	0.00655	0.0394423
XLOC_022187	PCDHGA1,PCDHGA10,PCDHGA11,PCDHGA12,PCDHGA2,PCDHGA3,PCDHGA4,PCDHGA5,PCDHGA6,PCDHGA7,PCDHGA8,PCDHGA9,PCDHGB1,PCDHGB2,PCDHGB3,PCDHGB4,PCDHGB5,PCDHGB6,PCDHGB7,PCDHGC3,PCDHGC4,PCDHGC5	chr5:140710251-140892548	group1	group3	21.8172	30.2943	0.473579	1.87406	0.00695	0.0412678
XLOC_006003	CDKN1B	chr12:12869704-12875631	group1	group3	41.0312	56.9565	0.473138	1.9779	0.00565	0.0352461
XLOC_028409	VPS13A	chr9:79791671-80036327	group1	group3	26.9789	37.3884	0.470758	2.0405	0.00335	0.0235204
XLOC_003291	BTAF1	chr10:93683515-93791396	group1	group3	37.9846	52.6006	0.469664	2.07627	0.00265	0.0195872
XLOC_029294	GOLGA1	chr9:127640572-127703386	group1	group3	6.16336	8.53089	0.46898	1.84504	0.0076	0.044144
XLOC_026265	CALU	chr7:128379345-128415844	group1	group3	99.0057	137.003	0.468629	2.06765	0.00295	0.021302
XLOC_006192	SP1	chr12:53766527-53810244	group1	group3	38.028	52.4107	0.462798	2.06377	0.0033	0.0232489
XLOC_014656	ZNF260	chr19:37001588-37019580	group1	group3	29.8384	41.121	0.462706	2.0245	0.00375	0.0256517
XLOC_011195	MINK1	chr17:4736491-4806369	group1	group3	8.60625	11.8594	0.462579	1.88174	0.0077	0.044555
XLOC_000767	PTGFRN	chr1:117452620-117533100	group1	group3	24.8137	34.1925	0.462541	2.03773	0.0034	0.0237814
XLOC_022231	NDST1	chr5:149865156-149937773	group1	group3	11.898	16.3842	0.461587	2.01579	0.0038	0.0259224
XLOC_010586	AFG3L1P	chr16:90036182-90067195	group1	group3	19.2104	26.4511	0.461439	1.8156	0.00895	0.0499139
XLOC_028830	ERMP1	chr9:5784571-5833081	group1	group3	22.5531	31.0339	0.460523	2.0123	0.0037	0.0253838
XLOC_007435	RFXAP	chr13:37393338-37403740	group1	group3	13.0349	17.9265	0.459718	1.8447	0.0087	0.0488354
XLOC_026280	KLHDC10	chr7:129710348-129775829	group1	group3	15.5807	21.4023	0.458007	1.98534	0.0045	0.0295627
XLOC_027034	MKRN1	chr7:140152839-140179369	group1	group3	34.3359	47.1112	0.456351	1.88661	0.0063	0.0383026
XLOC_018974	VHL	chr3:10183318-10195354	group1	group3	18.4254	25.2734	0.455929	1.93729	0.0054	0.0340551
XLOC_009308	CD276	chr15:73976413-74006859	group1	group3	22.2349	30.4938	0.455695	1.86347	0.0077	0.044555
XLOC_009443	ABHD2	chr15:89631380-89745591	group1	group3	11.0891	15.2076	0.455647	1.96909	0.00435	0.0287836
XLOC_003858	AP3M1	chr10:75880014-75910832	group1	group3	44.9154	61.4528	0.45227	2.00628	0.004	0.0269932
XLOC_003688	ITGB1	chr10:33189245-33247293	group1	group3	254.563	348.101	0.451481	1.99936	0.004	0.0269932
XLOC_000489	BTF3L4	chr1:52521856-52556388	group1	group3	30.1702	41.1924	0.449254	1.96853	0.0049	0.0315915
XLOC_015307	SOCS5	chr2:46926098-46989927	group1	group3	10.5113	14.3385	0.447946	1.85651	0.00775	0.044786
XLOC_001158	LAMC1	chr1:182992297-183114727	group1	group3	66.506	90.5781	0.445677	1.99304	0.004	0.0269932
XLOC_001081	MPZL1	chr1:167691185-167761156	group1	group3	25.0933	34.1689	0.445384	1.93161	0.0063	0.0383026
XLOC_006241	RAB5B	chr12:56367696-56390467	group1	group3	24.2091	32.9458	0.444549	1.94322	0.0062	0.0378437
XLOC_008193	ZBTB1	chr14:64970646-65000408	group1	group3	15.0061	20.3986	0.442922	1.84619	0.0085	0.0479784
XLOC_011454	AP2B1	chr17:33914281-34053436	group1	group3	49.2227	66.717	0.43873	1.95711	0.0049	0.0315915
XLOC_001901	PIK3R3	chr1:46505811-46598708	group1	group3	13.6416	18.4444	0.435168	1.86234	0.00725	0.042585
XLOC_023309	C6orf89	chr6:36853518-36896740	group1	group3	14.2939	19.3226	0.434881	1.88551	0.00795	0.0456539
XLOC_029804	ARMCX3	chrX:100878112-100882831	group1	group3	31.1287	42.0375	0.43343	1.8524	0.00755	0.0439183
XLOC_006849	TWF1	chr12:44187525-44200178	group1	group3	65.1244	87.872	0.432206	1.91318	0.0052	0.0330708
XLOC_002152	SORT1	chr1:109852187-109940711	group1	group3	15.1153	20.3823	0.431303	1.8856	0.0073	0.0428189
XLOC_010230	UBFD1	chr16:23568861-23585710	group1	group3	35.0821	47.1786	0.427395	1.88776	0.00625	0.0380676
XLOC_008899	DICER1	chr14:95552564-95623857	group1	group3	21.244	28.5529	0.426579	1.86606	0.0077	0.044555
XLOC_000616	PKN2	chr1:89149921-89301938	group1	group3	48.2214	36.1809	-0.414443	-1.84156	0.0081	0.0462927
XLOC_013912	RUVBL2	chr19:49496766-49519182	group1	group3	126.447	94.7229	-0.416749	-1.80117	0.0082	0.0467095
XLOC_022508	HMGCS1	chr5:43287571-43313788	group1	group3	87.1359	65.0701	-0.421272	-1.87357	0.0084	0.047562
XLOC_011682	NME1,NME1-NME2,NME2	chr17:49230896-49249105	group1	group3	701.548	522.958	-0.423848	-1.86564	0.00825	0.0469126
XLOC_021928	HMGCR	chr5:74632992-74657926	group1	group3	31.673	23.5791	-0.425746	-1.84556	0.0079	0.0454277
XLOC_013627	UBA2	chr19:34919267-34960798	group1	group3	233.418	173.562	-0.427465	-1.91061	0.00635	0.0385321
XLOC_027254	PPP2R2A	chr8:26149006-26230195	group1	group3	38.3099	28.3576	-0.433984	-1.90017	0.00775	0.044786
XLOC_027801	GSR	chr8:30535579-30585486	group1	group3	38.4815	28.4766	-0.43439	-1.86676	0.00815	0.0465025
XLOC_001699	ID3	chr1:23884420-23886285	group1	group3	81.7754	60.5009	-0.434709	-1.80915	0.0089	0.0497076
XLOC_006412	TMPO	chr12:98906750-98944157	group1	group3	181.314	134.061	-0.435604	-1.90843	0.0062	0.0378437
XLOC_014602	UQCRFS1	chr19:29698166-29704136	group1	group3	149.209	110.259	-0.436435	-1.88343	0.00685	0.0408301
XLOC_010517	HSBP1	chr16:83841507-83846607	group1	group3	80.7299	59.653	-0.436508	-1.89037	0.0066	0.0396703
XLOC_018507	TNRC6B	chr22:40440569-40732094	group1	group3	6.76372	4.99681	-0.436807	-1.88882	0.00715	0.0421461
XLOC_012843	SEH1L	chr18:12947982-12987536	group1	group3	40.6193	29.9211	-0.441005	-1.90812	0.0067	0.0401393
XLOC_028166	BOP1	chr8:145486055-145515139	group1	group3	32.5279	23.9187	-0.443543	-1.84454	0.00845	0.0477634
XLOC_020652	LAP3	chr4:17578821-17609590	group1	group3	66.0431	48.5579	-0.443702	-1.90213	0.0072	0.0423755
XLOC_010062	NDUFB10	chr16:2009516-2011976	group1	group3	345.902	254.043	-0.445294	-1.88615	0.0052	0.0330708
XLOC_014837	ZC3H4	chr19:47567284-47617035	group1	group3	10.7583	7.88534	-0.448203	-1.85179	0.0084	0.047562
XLOC_023426	PTP4A1	chr6:64281919-64293489	group1	group3	99.3959	72.6671	-0.451884	-2.00692	0.0045	0.0295627
XLOC_029146	CDC14B	chr9:99262257-99382112	group1	group3	16.9452	12.3844	-0.452351	-1.8867	0.00805	0.0460769
XLOC_000522	HOOK1	chr1:60280452-60342109	group1	group3	15.3883	11.2434	-0.45276	-1.92004	0.00625	0.0380676
XLOC_018642	SLC25A1	chr22:19163087-19166338	group1	group3	45.7031	33.3553	-0.454376	-1.84272	0.00875	0.0490596
XLOC_016307	CALM2	chr2:47387220-47403740	group1	group3	605.009	441.446	-0.454721	-2.03111	0.0045	0.0295627
XLOC_022792	HNRNPA0	chr5:136953188-137225058	group1	group3	91.297	66.5708	-0.455679	-1.94627	0.0057	0.0354965
XLOC_028521	TGFBR1	chr9:101867363-101916473	group1	group3	24.5273	17.8694	-0.456898	-1.97439	0.0046	0.0300924
XLOC_029882	DOCK11	chrX:117629589-117820333	group1	group3	6.93553	5.0528	-0.456923	-1.83984	0.00825	0.0469126
XLOC_000754	HIPK1	chr1:114471995-114520574	group1	group3	15.4417	11.2474	-0.457239	-1.95425	0.0055	0.0345385
XLOC_007666	PSPC1	chr13:20248891-20357187	group1	group3	89.2222	64.9811	-0.457381	-1.94661	0.00565	0.0352461
XLOC_011604	HEXIM1	chr17:43224683-43229468	group1	group3	15.0309	10.9425	-0.457985	-1.90632	0.00715	0.0421461
XLOC_011788	PRKAR1A	chr17:66507920-66597300	group1	group3	68.8799	50.1402	-0.458115	-1.95886	0.00495	0.0318247
XLOC_013175	TXNL1	chr18:54270052-54305920	group1	group3	83.2524	60.5814	-0.458617	-1.92386	0.00535	0.0338084
XLOC_002662	KDM5B	chr1:202696531-202777645	group1	group3	12.853	9.34267	-0.460197	-1.93591	0.0054	0.0340551
XLOC_004397	CAT	chr11:34460440-34493607	group1	group3	29.0081	21.0723	-0.461113	-1.9071	0.00725	0.042585
XLOC_014458	PRDX2	chr19:12907633-12912694	group1	group3	253.972	184.394	-0.46188	-2.00899	0.00385	0.026188
XLOC_027561	SQLE	chr8:126010719-126034525	group1	group3	78.2788	56.8051	-0.4626	-1.98896	0.0045	0.0295627
XLOC_022276	HMMR	chr5:162887516-162918953	group1	group3	54.3964	39.4375	-0.463944	-2.00736	0.004	0.0269932
XLOC_017286	CEP250	chr20:34042968-34106954	group1	group3	11.0527	7.99147	-0.467867	-1.94121	0.0054	0.0340551
XLOC_023700	PPP1R14C	chr6:150464187-150571648	group1	group3	20.9142	15.1109	-0.468895	-1.84864	0.00895	0.0499139
XLOC_028016	COX6C	chr8:100890222-100906242	group1	group3	80.5346	58.1822	-0.469031	-1.85226	0.008	0.0458658
XLOC_011637	PNPO	chr17:46018831-46026836	group1	group3	12.9552	9.35739	-0.469353	-1.88658	0.00735	0.0430289
XLOC_020809	MOB1B	chr4:71767871-71853891	group1	group3	14.4691	10.4495	-0.469535	-1.92059	0.0054	0.0340551
XLOC_006774	EPS8	chr12:15773074-15942621	group1	group3	12.6297	9.1193	-0.469825	-1.87328	0.0078	0.0450048
XLOC_008696	PYGL	chr14:51371934-51411248	group1	group3	59.1379	42.6786	-0.470571	-2.05575	0.00325	0.0229735
XLOC_000738	MOV10	chr1:113217047-113243368	group1	group3	15.472	11.1529	-0.472235	-1.92431	0.00715	0.0421461
XLOC_007727	HSPH1	chr13:31710762-31736117	group1	group3	103.141	74.3429	-0.47235	-2.10376	0.0024	0.0181067
XLOC_004598	POLR2G	chr11:62529010-62534187	group1	group3	230.11	165.737	-0.473426	-2.00768	0.00355	0.0245883
XLOC_026772	SEMA3C	chr7:80371853-80548668	group1	group3	15.5995	11.2319	-0.473894	-1.94621	0.00575	0.03573
XLOC_007940	EFNB2	chr13:107142078-107187998	group1	group3	12.2757	8.83517	-0.474476	-1.93251	0.0065	0.0392239
XLOC_021390	PAQR3	chr4:79839093-79860595	group1	group3	24.4613	17.599	-0.475005	-2.01645	0.00465	0.0303443
XLOC_019486	PCCB	chr3:135969157-136050214	group1	group3	28.6914	20.6406	-0.475133	-1.85895	0.00825	0.0469126
XLOC_012389	SLC25A39	chr17:42396992-42404729	group1	group3	75.7894	54.4721	-0.476477	-1.95201	0.00525	0.0333155
XLOC_004462	PTPRJ	chr11:48002031-48192394	group1	group3	7.26271	5.21964	-0.476558	-1.84713	0.0077	0.044555
XLOC_010601	MRPL28	chr16:417383-420569	group1	group3	140.091	100.678	-0.476613	-2.02957	0.00315	0.0224223
XLOC_023557	MARCKS	chr6:114178526-114184652	group1	group3	112.855	81.0977	-0.476734	-2.12831	0.003	0.0215846
XLOC_010016	NME4	chr16:447191-450754	group1	group3	79.8152	57.3522	-0.476815	-1.91955	0.008	0.0458658
XLOC_005847	CDON	chr11:125826712-125933187	group1	group3	7.79159	5.59742	-0.477157	-1.96329	0.0045	0.0295627
XLOC_018267	BCL2L13	chr22:18111631-18257431	group1	group3	19.4164	13.9319	-0.478883	-1.85094	0.0077	0.044555
XLOC_020709	LIMCH1	chr4:41362644-41702061	group1	group3	11.3198	8.10749	-0.481517	-1.9944	0.0045	0.0295627
XLOC_011305	UBB	chr17:16284366-16286054	group1	group3	1183.71	847.778	-0.481561	-2.14648	0.00245	0.0184074
XLOC_006881	KANSL2	chr12:49046994-49076186	group1	group3	17.6295	12.6245	-0.481763	-1.89129	0.00775	0.044786
XLOC_016338	PNPT1	chr2:55861197-55921045	group1	group3	28.4477	20.3557	-0.482878	-2.09567	0.0029	0.0210081
XLOC_014659	ZNF850	chr19:37234379-37263716	group1	group3	5.06908	3.62274	-0.484642	-1.90534	0.0059	0.0364424
XLOC_028414	TLE4	chr9:82186677-82341798	group1	group3	13.9597	9.97647	-0.484669	-1.98911	0.00435	0.0287836
XLOC_018487	TOMM22	chr22:39077925-39080766	group1	group3	98.684	70.4998	-0.485197	-2.06481	0.00385	0.026188
XLOC_029272	NDUFA8	chr9:124906337-124922098	group1	group3	107.173	76.5203	-0.48603	-1.9448	0.0049	0.0315915
XLOC_014485	DNAJB1	chr19:14625581-14629273	group1	group3	61.2694	43.7354	-0.486365	-2.09763	0.0026	0.0192974
XLOC_026529	RAPGEF5	chr7:22157811-22398988	group1	group3	6.06647	4.32879	-0.486895	-1.91861	0.0051	0.0325892
XLOC_021470	UBE2D3	chr4:103717132-103790032	group1	group3	166.955	119.097	-0.487322	-2.14828	0.00295	0.021302
XLOC_001349	ADCK3	chr1:227127937-227175246	group1	group3	30.7774	21.9326	-0.488794	-2.05738	0.00285	0.0207178
XLOC_020041	DENND6A	chr3:57611158-57678844	group1	group3	18.4619	13.144	-0.490149	-2.06666	0.0032	0.0227021
XLOC_006457	C12orf23	chr12:107349471-107367877	group1	group3	46.9651	33.3683	-0.493112	-2.14228	0.0017	0.0137653
XLOC_023403	PAQR8	chr6:52226925-52272575	group1	group3	12.1332	8.61531	-0.493984	-2.01534	0.00515	0.0328276
XLOC_029729	EFNB1	chrX:68048839-68062006	group1	group3	10.3559	7.34777	-0.495068	-1.90459	0.0074	0.0432727
XLOC_003689	NRP1	chr10:33466418-33623833	group1	group3	22.2136	15.761	-0.495081	-1.90931	0.0072	0.0423755
XLOC_002064	ODF2L	chr1:86812506-86862031	group1	group3	20.3408	14.4268	-0.49563	-1.96736	0.0042	0.0280089
XLOC_028762	PHPT1	chr9:139743255-139745490	group1	group3	34.2158	24.2401	-0.497263	-1.89173	0.007	0.0414883
XLOC_026914	PUS7	chr7:105080234-105162713	group1	group3	35.9725	25.4656	-0.498348	-1.96079	0.00585	0.0362038
XLOC_015127	RNF144A	chr2:7052406-7184314	group1	group3	6.82395	4.82885	-0.498928	-1.95415	0.00645	0.0390046
XLOC_028619	RABGAP1	chr9:125703281-125867340	group1	group3	16.9429	11.9803	-0.500015	-2.0841	0.00255	0.0190024
XLOC_001595	MAD2L2	chr1:11734536-11751678	group1	group3	36.2882	25.6563	-0.50019	-1.87872	0.0075	0.0437052
XLOC_016408	ADD2	chr2:70883904-70995474	group1	group3	14.4338	10.2024	-0.500545	-1.89062	0.00675	0.0403706
XLOC_014342	INSR	chr19:7112265-7294443	group1	group3	9.8616	6.96662	-0.501363	-2.12284	0.0029	0.0210081
XLOC_011130	APRT	chr16:88875876-88878342	group1	group3	218.359	154.054	-0.503265	-2.02864	0.00455	0.0298336
XLOC_029304	RPL12	chr9:130209952-130213711	group1	group3	3720.94	2624.95	-0.503378	-2.2453	0.0012	0.0104143
XLOC_016933	LANCL1	chr2:211295972-211342292	group1	group3	26.4312	18.6368	-0.504087	-2.16202	0.0021	0.016285
XLOC_000614	LMO4	chr1:87794150-87814768	group1	group3	8.0947	5.70717	-0.504201	-2.00563	0.0046	0.0300924
XLOC_003179	UNC5B	chr10:72972291-73062635	group1	group3	10.2903	7.25425	-0.50439	-2.09084	0.00315	0.0224223
XLOC_012021	DVL2	chr17:7128660-7137863	group1	group3	16.364	11.5322	-0.504864	-2.01376	0.00405	0.0272381
XLOC_013177	FECH	chr18:55212072-55254150	group1	group3	11.8649	8.36123	-0.504918	-2.11781	0.0028	0.0204369
XLOC_003321	ZNF518A	chr10:97889471-97928213	group1	group3	24.4249	17.212	-0.504934	-2.14858	0.00205	0.0159836
XLOC_026100	PPP1R9A	chr7:94536556-94926460	group1	group3	5.17545	3.64409	-0.506127	-2.06215	0.0031	0.0221393
XLOC_002055	C1orf52	chr1:85715636-85725355	group1	group3	18.5381	13.0476	-0.50671	-1.9774	0.0044	0.0290394
XLOC_000679	PRMT6	chr1:107599266-107601916	group1	group3	24.3335	17.1163	-0.507576	-2.07416	0.0034	0.0237814
XLOC_026775	PCLO	chr7:82383320-82792250	group1	group3	1.89069	1.32951	-0.508013	-1.9394	0.00515	0.0328276
XLOC_015037	ISOC2	chr19:55964345-55973123	group1	group3	36.6702	25.7841	-0.508127	-1.86339	0.00795	0.0456539
XLOC_022591	FAM169A	chr5:74073398-74166263	group1	group3	14.2854	10.0386	-0.50899	-2.13771	0.00165	0.0134415
XLOC_004055	HSPA12A	chr10:118430702-118502168	group1	group3	8.81024	6.18861	-0.509565	-2.00857	0.00385	0.026188
XLOC_027832	SFRP1	chr8:41119475-41167024	group1	group3	11.8544	8.32667	-0.50961	-2.0068	0.0033	0.0232489
XLOC_027782	PBK	chr8:27667137-27695591	group1	group3	73.5307	51.6363	-0.509961	-2.19356	0.0015	0.0124627
XLOC_018293	ZDHHC8	chr22:20119332-20135530	group1	group3	6.66948	4.68221	-0.510384	-1.87691	0.0072	0.0423755
XLOC_022545	ELOVL7	chr5:60047615-60140205	group1	group3	6.67931	4.6884	-0.510604	-1.89713	0.0068	0.040614
XLOC_027268	HMBOX1	chr8:28747859-28922603	group1	group3	3.65498	2.56517	-0.510811	-1.97235	0.00585	0.0362038
XLOC_014947	ETFB	chr19:51848408-51869672	group1	group3	54.7778	38.4338	-0.511216	-1.93237	0.0057	0.0354965
XLOC_021388	CNOT6L	chr4:78634540-78741455	group1	group3	12.026	8.43735	-0.511294	-2.17817	0.0019	0.0150526
XLOC_028339	ALDH1B1	chr9:38392660-38398662	group1	group3	17.2897	12.1299	-0.511345	-2.0591	0.0037	0.0253838
XLOC_027016	MTPN	chr7:135611502-135662204	group1	group3	127.394	89.3086	-0.512425	-2.30859	0.0011	0.0096968
XLOC_026926	NRCAM	chr7:107788070-108096950	group1	group3	10.9582	7.68029	-0.512778	-2.11295	0.0017	0.0137653
XLOC_010642	MSRB1	chr16:1988233-1993294	group1	group3	24.8291	17.3952	-0.513346	-1.91114	0.00785	0.0452124
XLOC_004092	NSMCE4A	chr10:123714295-123734818	group1	group3	78.1111	54.7176	-0.513521	-1.95107	0.0055	0.0345385
XLOC_018769	PATZ1	chr22:31676336-31742571	group1	group3	18.919	13.2446	-0.514429	-2.00246	0.00415	0.0277462
XLOC_000523	NFIA	chr1:61542945-61928460	group1	group3	2.98798	2.09176	-0.514452	-1.88833	0.00675	0.0403706
XLOC_018683	PRAME	chr22:22890122-22909007	group1	group3	14.2435	9.96898	-0.514784	-1.90925	0.00705	0.04171
XLOC_028030	RRM2B	chr8:103216728-103251346	group1	group3	26.4135	18.4852	-0.514905	-2.23822	0.00125	0.0107725
XLOC_011509	ERBB2	chr17:37844349-37884915	group1	group3	6.28281	4.3953	-0.515448	-1.95484	0.0062	0.0378437
XLOC_022482	C5orf42	chr5:37069551-37250473	group1	group3	16.1821	11.3199	-0.51554	-2.16472	0.00235	0.0178003
XLOC_006693	SLC2A3	chr12:8071823-8088928	group1	group3	14.1165	9.87354	-0.515739	-2.09945	0.0028	0.0204369
XLOC_023075	RNF182	chr6:13924676-13980597	group1	group3	7.11817	4.9774	-0.516115	-1.879	0.0075	0.0437052
XLOC_003120	BICC1	chr10:60272569-60591176	group1	group3	5.68777	3.97589	-0.516585	-1.98431	0.0049	0.0315915
XLOC_012218	SLFN11	chr17:33677328-33702744	group1	group3	44.5599	31.1429	-0.516841	-2.26063	0.00135	0.0114543
XLOC_021271	UGDH	chr4:39500374-39529218	group1	group3	18.2583	12.7585	-0.51709	-2.08777	0.00245	0.0184074
XLOC_009789	TLE3	chr15:70340088-70390381	group1	group3	18.3376	12.8139	-0.517093	-2.18481	0.002	0.0156715
XLOC_008760	SGPP1	chr14:64150934-64194807	group1	group3	15.8314	11.0616	-0.517227	-2.07498	0.00325	0.0229735
XLOC_014383	ZNF266	chr19:9523010-9546272	group1	group3	31.5814	22.0662	-0.517238	-2.15767	0.00135	0.0114543
XLOC_021003	SCOC	chr4:141178439-141303710	group1	group3	88.1015	61.5287	-0.517907	-2.22078	0.00145	0.0121301
XLOC_008838	IRF2BPL	chr14:77490885-77498016	group1	group3	5.18706	3.62234	-0.517996	-1.84845	0.0076	0.044144
XLOC_004166	IFITM2	chr11:308106-309410	group1	group3	74.6039	52.0675	-0.518866	-1.90625	0.00735	0.0430289
XLOC_010023	PIGQ	chr16:619719-634707	group1	group3	14.6474	10.2199	-0.519261	-1.91734	0.0062	0.0378437
XLOC_003666	MKX	chr10:27961802-28034778	group1	group3	16.0538	11.1966	-0.51985	-2.13002	0.0019	0.0150526
XLOC_020985	HSPA4L	chr4:128703316-128762092	group1	group3	34.0677	23.7367	-0.521287	-1.88305	0.00715	0.0421461
XLOC_029565	PDK3	chrX:24483310-24568948	group1	group3	32.8249	22.8569	-0.522161	-2.04633	0.0032	0.0227021
XLOC_009506	ALDH1A3	chr15:101420008-101456830	group1	group3	6.69413	4.65729	-0.523406	-1.89612	0.00655	0.0394423
XLOC_030648	NAA10	chrX:153195279-153200607	group1	group3	134.46	93.4882	-0.524326	-2.20906	0.0015	0.0124627
XLOC_024568	WDR27	chr6:169857302-170102171	group1	group3	12.1183	8.42424	-0.524571	-2.12884	0.003	0.0215846
XLOC_006376	TMTC3	chr12:88536057-88593664	group1	group3	21.3268	14.815	-0.525613	-2.26821	0.0013	0.0111121
XLOC_026514	ANKMY2	chr7:16639400-16685453	group1	group3	15.1375	10.5149	-0.525689	-2.03023	0.00405	0.0272381
XLOC_024400	HDDC2	chr6:125595921-125623282	group1	group3	51.6206	35.8258	-0.526949	-2.17	0.0013	0.0111121
XLOC_020410	ZMAT3	chr3:178734883-178789806	group1	group3	12.2293	8.4779	-0.528568	-2.24048	0.0017	0.0137653
XLOC_000443	UROD	chr1:45477804-45481341	group1	group3	44.6073	30.9196	-0.528758	-2.11979	0.00275	0.0201649
XLOC_015383	ANXA4	chr2:69969126-70053596	group1	group3	20.3556	14.1082	-0.528898	-2.06612	0.00325	0.0229735
XLOC_022257	CYFIP2	chr5:156693090-156822606	group1	group3	32.2282	22.3219	-0.529862	-2.20029	0.0013	0.0111121
XLOC_007589	MIR17,MIR17HG,MIR18A,MIR19A,MIR19B1,MIR20A,MIR92A1	chr13:91999951-92007089	group1	group3	19.8168	13.7255	-0.529869	-1.75066	0.0041	0.027497
XLOC_005198	RNF141	chr11:10533224-10562774	group1	group3	25.4252	17.5958	-0.531032	-2.26424	0.0012	0.0104143
XLOC_027442	DECR1	chr8:91013579-91064227	group1	group3	37.3344	25.822	-0.531907	-2.04491	0.00375	0.0256517
XLOC_030514	ZDHHC9	chrX:128935514-128977910	group1	group3	13.6913	9.46913	-0.531954	-2.19035	0.00225	0.0172087
XLOC_020493	PPP1R2	chr3:195241220-195270224	group1	group3	26.0517	18.0069	-0.532826	-2.25782	0.001	0.00896607
XLOC_000263	HMGN2	chr1:26798901-26803133	group1	group3	433.164	299.362	-0.53302	-2.38105	0.00095	0.00859877
XLOC_027904	NCOA2	chr8:71022010-71317890	group1	group3	16.9733	11.7299	-0.533076	-2.00154	0.004	0.0269932
XLOC_014539	ISYNA1	chr19:18530108-18549623	group1	group3	38.1064	26.3017	-0.534876	-1.84869	0.00725	0.042585
XLOC_005409	MRPL16	chr11:59573607-59578345	group1	group3	73.6186	50.7622	-0.536317	-2.19077	0.0021	0.016285
XLOC_028424	RMI1	chr9:86595636-86618991	group1	group3	14.2636	9.83122	-0.5369	-2.14731	0.00205	0.0159836
XLOC_022544	DEPDC1B	chr5:59892738-59995996	group1	group3	30.9927	21.3467	-0.537916	-2.21148	0.0017	0.0137653
XLOC_006294	SRGAP1	chr12:64237714-64543161	group1	group3	2.93524	2.02069	-0.538628	-2.01496	0.0039	0.026465
XLOC_022060	DCP2	chr5:112312406-112824527	group1	group3	20.8319	14.3362	-0.539129	-2.17694	0.00205	0.0159836
XLOC_016801	ATP5G3	chr2:176040985-176046490	group1	group3	47.1917	32.4699	-0.53943	-2.2941	0.00095	0.00859877
XLOC_001237	SNRPE	chr1:203830678-203840280	group1	group3	34.7075	23.8778	-0.539578	-2.14299	0.00225	0.0172087
XLOC_017408	TFAP2C	chr20:55204348-55218267	group1	group3	15.514	10.6687	-0.540183	-2.08244	0.00255	0.0190024
XLOC_022486	LIFR	chr5:38474972-38647671	group1	group3	29.4931	20.2772	-0.540517	-2.36295	0.001	0.00896607
XLOC_028909	NDUFB6	chr9:32553523-32573182	group1	group3	88.1386	60.5804	-0.540923	-2.11281	0.0023	0.0175065
XLOC_030160	DMD	chrX:31137344-33357726	group1	group3	19.6222	13.4643	-0.543351	-2.09905	0.00225	0.0172087
XLOC_003986	NDUFB8	chr10:102283496-102289636	group1	group3	295.533	202.784	-0.543378	-2.26142	0.00115	0.0100619
XLOC_027194	FDFT1	chr8:11653073-11696818	group1	group3	44.6463	30.6337	-0.54342	-2.26663	0.001	0.00896607
XLOC_022461	AMACR,C1QTNF3	chr5:33987090-34124633	group1	group3	10.9932	7.5394	-0.544095	-1.81663	0.0087	0.0488354
XLOC_006406	NEDD1	chr12:97301000-97347469	group1	group3	30.3928	20.8413	-0.544284	-2.29859	0.0008	0.00747839
XLOC_029765	UPRT	chrX:74443388-74524732	group1	group3	10.2674	7.03788	-0.544858	-1.96914	0.0044	0.0290394
XLOC_026537	TRA2A	chr7:23544223-23572005	group1	group3	115.092	78.8829	-0.545003	-2.18225	0.0017	0.0137653
XLOC_017395	MOCS3	chr20:49575114-49580571	group1	group3	10.1219	6.93675	-0.54515	-2.0417	0.00405	0.0272381
XLOC_000684	FAM102B	chr1:109102970-109181949	group1	group3	11.0836	7.59457	-0.545382	-2.21431	0.0021	0.016285
XLOC_029215	SVEP1	chr9:113127528-113342342	group1	group3	3.21358	2.20114	-0.545931	-2.09857	0.0026	0.0192974
XLOC_020010	NT5DC2	chr3:52529355-52569093	group1	group3	51.7938	35.4347	-0.547615	-2.2956	0.0011	0.0096968
XLOC_004001	NPM3	chr10:103541081-103543179	group1	group3	80.907	55.3242	-0.548354	-2.12935	0.00255	0.0190024
XLOC_007707	CDX2	chr13:28535108-28543505	group1	group3	7.03014	4.8059	-0.548748	-1.8886	0.00625	0.0380676
XLOC_028664	GLE1	chr9:131266970-131304580	group1	group3	40.105	27.414	-0.548867	-2.36054	0.00085	0.00785329
XLOC_029764	SLC16A2	chrX:73640597-73754293	group1	group3	10.1891	6.95432	-0.551041	-2.16057	0.00215	0.0165848
XLOC_016605	SLC35F5	chr2:114464354-114514400	group1	group3	23.5976	16.1028	-0.551323	-1.96972	0.00485	0.0313408
XLOC_007655	CDC16	chr13:115000361-115046186	group1	group3	29.105	19.8555	-0.551723	-2.03011	0.00455	0.0298336
XLOC_015503	ANKRD36	chr2:97778762-97930319	group1	group3	7.34473	5.01005	-0.551885	-2.12261	0.00295	0.021302
XLOC_020181	LRRC58	chr3:120043298-120068451	group1	group3	35.4803	24.1787	-0.553283	-2.43315	0.0006	0.00589866
XLOC_028540	NIPSNAP3A	chr9:107504378-107522403	group1	group3	50.2538	34.2441	-0.55338	-2.24771	0.00135	0.0114543
XLOC_000272	TRNP1	chr1:27320169-27328126	group1	group3	8.8463	6.02799	-0.553397	-1.87157	0.0065	0.0392239
XLOC_007330	SCARB1	chr12:125262173-125348519	group1	group3	42.6194	29.0268	-0.554126	-2.14335	0.0017	0.0137653
XLOC_020665	PI4K2B	chr4:25235590-25280930	group1	group3	41.7714	28.4433	-0.554423	-2.36509	0.00045	0.00464629
XLOC_024345	SESN1	chr6:109307639-109415708	group1	group3	33.9115	23.0604	-0.556354	-2.34086	0.0008	0.00747839
XLOC_004075	RGS10	chr10:121259338-121302222	group1	group3	33.3005	22.6026	-0.559055	-1.95688	0.00675	0.0403706
XLOC_030423	TSC22D3	chrX:106956451-107019017	group1	group3	8.01962	5.44164	-0.559491	-1.87519	0.00805	0.0460769
XLOC_017757	ELMO2	chr20:44994689-45035337	group1	group3	14.5325	9.85537	-0.560305	-2.2241	0.00165	0.0134415
XLOC_006468	ACACB	chr12:109551175-109706030	group1	group3	2.42388	1.64156	-0.562252	-2.01977	0.00385	0.026188
XLOC_006488	ALDH2	chr12:112204690-112247789	group1	group3	19.0824	12.9194	-0.562706	-2.16794	0.00185	0.0147355
XLOC_015920	FAM117B	chr2:203499900-203634480	group1	group3	6.08907	4.12171	-0.562979	-2.18092	0.00205	0.0159836
XLOC_029409	NOTCH1	chr9:139388895-139440516	group1	group3	9.18823	6.21894	-0.563118	-2.36208	0.0009	0.00822895
XLOC_016346	BCL11A	chr2:60678301-60780790	group1	group3	6.70485	4.53575	-0.563863	-1.91929	0.0066	0.0396703
XLOC_018598	MAPK8IP2	chr22:51038806-51052256	group1	group3	3.71776	2.51437	-0.564238	-1.85642	0.0081	0.0462927
XLOC_029083	GAS1	chr9:89559276-89562104	group1	group3	8.948	6.04561	-0.565677	-2.08103	0.00325	0.0229735
XLOC_026975	RBM28	chr7:127937737-127983967	group1	group3	30.1399	20.3591	-0.565997	-1.95187	0.0048	0.0311018
XLOC_008473	ZNF839	chr14:102783713-102809511	group1	group3	8.55389	5.77782	-0.566057	-2.08144	0.0034	0.0237814
XLOC_000503	LRRC42	chr1:54411998-54433841	group1	group3	27.0555	18.2516	-0.5679	-2.22995	0.0015	0.0124627
XLOC_029211	PTPN3	chr9:112137973-112260601	group1	group3	7.78816	5.25346	-0.568015	-2.25762	0.00135	0.0114543
XLOC_015776	PDK1	chr2:173420625-173478900	group1	group3	10.5321	7.10205	-0.568488	-2.16447	0.00225	0.0172087
XLOC_029137	PTCH1	chr9:98205263-98279247	group1	group3	12.3437	8.32257	-0.568675	-2.28185	0.0012	0.0104143
XLOC_015511	INPP4A	chr2:99061317-99207496	group1	group3	11.468	7.73187	-0.568722	-2.36636	0.00065	0.00630095
XLOC_008064	NYNRIN	chr14:24861473-24888494	group1	group3	3.58429	2.4163	-0.56889	-2.14014	0.00215	0.0165848
XLOC_027617	GPAA1	chr8:145137421-145141123	group1	group3	22.2311	14.9865	-0.568912	-2.23059	0.00155	0.0127951
XLOC_005328	LRP4	chr11:46867961-46940173	group1	group3	4.88777	3.29487	-0.568955	-1.96342	0.00415	0.0277462
XLOC_001795	RNF19B	chr1:33393037-33430734	group1	group3	6.86559	4.62747	-0.569162	-1.92079	0.00685	0.0408301
XLOC_023604	NCOA7	chr6:126102062-126253176	group1	group3	7.8614	5.29664	-0.569709	-2.24899	0.0013	0.0111121
XLOC_007872	KCTD12	chr13:77454303-77460540	group1	group3	9.82672	6.61896	-0.570104	-2.33875	0.00105	0.00933921
XLOC_013669	LRFN3	chr19:36427271-36438538	group1	group3	3.99896	2.69224	-0.570817	-1.82835	0.0081	0.0462927
XLOC_000651	PTBP2	chr1:97187174-97289071	group1	group3	13.0387	8.77661	-0.571065	-1.88449	0.00705	0.04171
XLOC_020551	FGFR3	chr4:1794942-1810599	group1	group3	21.3288	14.3502	-0.571734	-2.37418	0.00085	0.00785329
XLOC_020981	FAT4	chr4:126236082-126414282	group1	group3	3.90277	2.62523	-0.572054	-2.19449	0.00145	0.0121301
XLOC_029741	DLG3	chrX:69664704-69725339	group1	group3	12.7882	8.60115	-0.572216	-2.31118	0.0008	0.00747839
XLOC_026075	FZD1	chr7:90893454-90900890	group1	group3	7.13959	4.80064	-0.572615	-2.17601	0.00225	0.0172087
XLOC_027618	CYC1	chr8:145149915-145152428	group1	group3	90.8624	61.0863	-0.572835	-2.3836	0.00065	0.00630095
XLOC_012612	ABCA10,ABCA5	chr17:67144147-67323434	group1	group3	5.41794	3.64144	-0.573235	-2.27684	0.00095	0.00859877
XLOC_020556	NAT8L	chr4:2061238-2070816	group1	group3	6.58503	4.42328	-0.574074	-2.23639	0.002	0.0156715
XLOC_001784	MARCKSL1	chr1:32799429-32801840	group1	group3	110.918	74.4878	-0.574424	-2.46876	0.00075	0.00708645
XLOC_009891	MEX3B	chr15:82334118-82338484	group1	group3	5.70249	3.82514	-0.576078	-2.06393	0.0034	0.0237814
XLOC_019854	CLASP2	chr3:33537690-33759803	group1	group3	12.0975	8.10747	-0.577383	-2.42235	0.00045	0.00464629
XLOC_020154	CCDC80	chr3:112323317-112360135	group1	group3	2.81084	1.88326	-0.57777	-1.92321	0.0065	0.0392239
XLOC_020583	MSX1	chr4:4861391-4865660	group1	group3	9.73462	6.52163	-0.577891	-1.99457	0.00425	0.0282732
XLOC_014417	RAB3D	chr19:11406823-11450344	group1	group3	3.93701	2.63374	-0.579988	-2.02984	0.00415	0.0277462
XLOC_003603	CCDC3	chr10:12938624-13048116	group1	group3	10.6587	7.12251	-0.58157	-2.17276	0.00175	0.0140848
XLOC_020732	XLOC_020732	chr4:49512130-49513293	group1	group3	15.6219	10.4325	-0.582489	-1.94821	0.00645	0.0390046
XLOC_003404	GSTO1	chr10:106013951-106059176	group1	group3	156.614	104.548	-0.583044	-2.1596	0.00225	0.0172087
XLOC_021565	PCDH18	chr4:138440073-138453813	group1	group3	2.63805	1.76041	-0.583556	-2.03286	0.00355	0.0245883
XLOC_029367	SURF1	chr9:136218644-136223392	group1	group3	17.9868	12	-0.583895	-1.92978	0.00655	0.0394423
XLOC_004599	TAF6L	chr11:62538774-62554813	group1	group3	11.554	7.70095	-0.585281	-2.12234	0.0025	0.0187095
XLOC_021761	FAM105A	chr5:14581772-14618315	group1	group3	7.73103	5.1515	-0.585669	-2.35135	0.00045	0.00464629
XLOC_019864	ACAA1	chr3:38080695-38178733	group1	group3	12.2765	8.17843	-0.586005	-2.07376	0.0036	0.0248556
XLOC_017337	PKIG	chr20:43160435-43247678	group1	group3	23.379	15.5734	-0.586132	-2.09006	0.00255	0.0190024
XLOC_015366	MEIS1	chr2:66662020-66800670	group1	group3	9.40679	6.26589	-0.586183	-1.94495	0.00565	0.0352461
XLOC_020408	TBL1XR1	chr3:176738113-176915350	group1	group3	18.6666	12.4259	-0.587106	-2.51911	0.0003	0.00331862
XLOC_018265	CECR2	chr22:17907523-18040350	group1	group3	6.01321	4.00224	-0.587326	-2.25649	0.00195	0.015366
XLOC_007019	ATP5B	chr12:57031958-57039878	group1	group3	573.822	381.896	-0.587423	-2.32361	0.0011	0.0096968
XLOC_030149	KLHL15	chrX:24001821-24045303	group1	group3	85.5775	56.9296	-0.588053	-2.60106	0.0001	0.00129594
XLOC_014120	CCDC106	chr19:56158259-56164526	group1	group3	5.932	3.94524	-0.588405	-1.84977	0.00855	0.0481982
XLOC_004973	SORL1	chr11:121322792-121504471	group1	group3	5.62743	3.7408	-0.589132	-2.37838	0.0006	0.00589866
XLOC_009833	SNUPN	chr15:75885915-75918719	group1	group3	22.82	15.1684	-0.589222	-2.11765	0.0029	0.0210081
XLOC_008285	SLIRP	chr14:78174413-78183941	group1	group3	252.124	167.569	-0.589375	-1.94883	0.0064	0.038773
XLOC_004956	HMBS	chr11:118955585-118964259	group1	group3	20.2541	13.4575	-0.589807	-2.15429	0.0019	0.0150526
XLOC_011885	C17orf89	chr17:79213110-79215098	group1	group3	119.916	79.6484	-0.590311	-2.05679	0.00355	0.0245883
XLOC_022122	LEAP2,UQCRQ	chr5:132196877-132211046	group1	group3	15.7911	10.4791	-0.591588	-2.01614	0.0043	0.0285173
XLOC_012558	INTS2	chr17:59942727-60005377	group1	group3	15.7294	10.4359	-0.591906	-2.37138	0.0006	0.00589866
XLOC_001066	NUF2	chr1:163112088-163325553	group1	group3	47.5226	31.5112	-0.592749	-2.03781	0.0045	0.0295627
XLOC_008063	NFATC4	chr14:24836144-24848810	group1	group3	3.47566	2.30426	-0.592984	-2.02895	0.00435	0.0287836
XLOC_029213	TXN	chr9:113006091-113018920	group1	group3	424.738	281.36	-0.594156	-2.5932	0.00015	0.00184461
XLOC_016948	IGFBP5	chr2:217536827-217560272	group1	group3	1.82512	1.20876	-0.594469	-1.96652	0.0057	0.0354965
XLOC_026485	PMS2	chr7:6012869-6048790	group1	group3	10.5838	7.00945	-0.594491	-2.01695	0.0041	0.027497
XLOC_015883	SLC39A10	chr2:196521531-196602426	group1	group3	21.4864	14.2282	-0.594667	-2.54341	0.0002	0.00235693
XLOC_006197	HOXC13	chr12:54329111-54340328	group1	group3	9.14571	6.05472	-0.595036	-2.07253	0.0031	0.0221393
XLOC_007785	SLC25A30	chr13:45967453-45992599	group1	group3	11.3437	7.50734	-0.595524	-2.35481	0.00115	0.0100619
XLOC_014432	ZNF20,ZNF625	chr19:12242167-12267669	group1	group3	13.0435	8.63072	-0.595781	-1.96651	0.00485	0.0313408
XLOC_015235	EHD3	chr2:31456830-31492766	group1	group3	2.70621	1.79053	-0.595892	-1.92764	0.00575	0.03573
XLOC_006430	CHPT1	chr12:102091050-102133250	group1	group3	55.2347	36.5304	-0.596475	-2.4514	0.00075	0.00708645
XLOC_009726	VPS13C	chr15:62144589-62352664	group1	group3	7.10992	4.70006	-0.597153	-2.24891	0.00145	0.0121301
XLOC_027031	JHDM1D	chr7:139784545-139876921	group1	group3	5.99243	3.95912	-0.59796	-2.39805	0.001	0.00896607
XLOC_010104	THOC6	chr16:3072625-3077756	group1	group3	40.5598	26.7967	-0.597997	-2.20439	0.0012	0.0104143
XLOC_005379	SLC43A1	chr11:57252003-57283412	group1	group3	5.64713	3.72948	-0.598542	-1.98187	0.00485	0.0313408
XLOC_022456	MTMR12	chr5:32227110-32313164	group1	group3	16.4267	10.8455	-0.598943	-2.50482	0.0004	0.00421339
XLOC_010028	WDR90	chr16:699312-717829	group1	group3	11.6631	7.69889	-0.59923	-2.1874	0.0017	0.0137653
XLOC_004039	GPAM	chr10:113909621-113943537	group1	group3	12.7017	8.38283	-0.599511	-2.52946	0.00035	0.00376738
XLOC_028649	CDK9	chr9:130548111-130558528	group1	group3	11.839	7.81283	-0.599627	-1.91643	0.0035	0.0243166
XLOC_018419	LIMK2	chr22:31608202-31676204	group1	group3	9.60414	6.33232	-0.600923	-2.26239	0.0011	0.0096968
XLOC_008119	KLHDC2	chr14:50234786-50249856	group1	group3	33.3869	22.007	-0.601318	-2.41508	0.0009	0.00822895
XLOC_022023	PPIP5K2	chr5:102406687-102539224	group1	group3	16.8625	11.1026	-0.602917	-2.34035	0.00095	0.00859877
XLOC_000054	FAM213B	chr1:2517898-2564481	group1	group3	4.09204	2.6936	-0.603288	-1.91181	0.0062	0.0378437
XLOC_005554	UNC93B1	chr11:67731952-67771593	group1	group3	5.0911	3.35048	-0.603612	-1.92183	0.0059	0.0364424
XLOC_004250	TRIM34,TRIM6,TRIM6-TRIM34	chr11:5617330-5665625	group1	group3	5.37113	3.53427	-0.603815	-2.07254	0.00365	0.0251185
XLOC_014364	NDUFA7	chr19:8376183-8386280	group1	group3	147.689	97.1505	-0.604274	-2.21344	0.00215	0.0165848
XLOC_023813	NRN1	chr6:5998232-6008023	group1	group3	10.0244	6.58857	-0.605479	-1.95192	0.0045	0.0295627
XLOC_028560	ZNF483	chr9:114287445-114362135	group1	group3	6.07131	3.98999	-0.605624	-1.86008	0.0049	0.0315915
XLOC_002092	HFM1	chr1:91726322-91870614	group1	group3	2.258	1.48282	-0.606698	-1.95793	0.00485	0.0313408
XLOC_008309	CALM1	chr14:90863326-90874619	group1	group3	66.2951	43.5002	-0.607881	-2.68417	0.0001	0.00129594
XLOC_008639	DTD2	chr14:31914735-31926704	group1	group3	12.6596	8.3011	-0.608857	-2.31169	0.00085	0.00785329
XLOC_008131	FRMD6	chr14:51921229-52197444	group1	group3	11.6079	7.60885	-0.609362	-2.14588	0.0028	0.0204369
XLOC_010448	CDH3	chr16:68678150-68732957	group1	group3	3.06194	2.00636	-0.609864	-2.05077	0.00235	0.0178003
XLOC_010836	SULT1A1	chr16:28616907-28634907	group1	group3	10.0927	6.61204	-0.610144	-1.91251	0.00675	0.0403706
XLOC_022238	GM2A	chr5:150632516-150652499	group1	group3	7.63157	4.99678	-0.61098	-2.19165	0.00215	0.0165848
XLOC_009173	SORD	chr15:45315301-45367287	group1	group3	45.9443	30.0752	-0.611311	-2.19234	0.0017	0.0137653
XLOC_004454	DDB2	chr11:47236051-47290584	group1	group3	37.3058	24.403	-0.612343	-2.02578	0.0044	0.0290394
XLOC_027095	ZNF746	chr7:149169883-149194903	group1	group3	11.5455	7.55082	-0.612628	-2.31711	0.00105	0.00933921
XLOC_021026	EDNRA	chr4:148402068-148466106	group1	group3	3.74178	2.4462	-0.613179	-2.04427	0.0041	0.027497
XLOC_019552	MED12L	chr3:150803463-151176497	group1	group3	2.4945	1.63064	-0.613313	-1.89544	0.00685	0.0408301
XLOC_019164	TMA7	chr3:48481618-48485614	group1	group3	281.23	183.776	-0.613805	-2.15508	0.00225	0.0172087
XLOC_015586	ZC3H6	chr2:113030274-113097640	group1	group3	2.21831	1.44918	-0.61422	-2.20474	0.00215	0.0165848
XLOC_023307	CDKN1A	chr6:36644236-36655116	group1	group3	15.9513	10.4182	-0.614558	-2.31617	0.0012	0.0104143
XLOC_005923	CD9	chr12:6309093-6347437	group1	group3	32.4489	21.1854	-0.615101	-2.32692	0.0008	0.00747839
XLOC_010810	USP31	chr16:23072727-23160754	group1	group3	5.00366	3.26666	-0.615166	-2.43037	0.00055	0.00548789
XLOC_028245	CCDC171	chr9:15552886-15973950	group1	group3	2.86245	1.86782	-0.615893	-1.96276	0.0053	0.0335599
XLOC_024506	CNKSR3	chr6:154725993-154831900	group1	group3	9.5472	6.22451	-0.617117	-2.35406	0.00045	0.00464629
XLOC_008630	PRKD1	chr14:29896116-30397061	group1	group3	3.92168	2.55596	-0.617606	-2.02057	0.0051	0.0325892
XLOC_003156	TET1	chr10:70320018-70460616	group1	group3	9.31318	6.06886	-0.617848	-2.30926	0.0011	0.0096968
XLOC_022139	FBXL21	chr5:135265878-135290723	group1	group3	5.88479	3.83401	-0.618138	-1.87534	0.0066	0.0396703
XLOC_017770	PREX1	chr20:47240792-47444425	group1	group3	2.04517	1.33236	-0.618238	-2.04426	0.004	0.0269932
XLOC_030181	EFHC2	chrX:44005231-44203194	group1	group3	3.37974	2.19967	-0.619628	-1.87299	0.0082	0.0467095
XLOC_015281	PLEKHH2	chr2:43864400-43995347	group1	group3	4.56178	2.96704	-0.620576	-1.86189	0.0083	0.0471289
XLOC_021965	ATG10	chr5:81267815-81556986	group1	group3	5.32518	3.46326	-0.620697	-1.93416	0.0067	0.0401393
XLOC_012659	FBF1	chr17:73904932-73937150	group1	group3	4.08097	2.65356	-0.620985	-2.12118	0.0023	0.0175065
XLOC_020545	CTBP1-AS1	chr4:1243227-1247010	group1	group3	5.10042	3.31305	-0.622454	-2.14081	0.00275	0.0201649
XLOC_000120	AGTRAP	chr1:11796119-11814848	group1	group3	18.3735	11.9315	-0.622855	-1.95798	0.00645	0.0390046
XLOC_007013	STAT2	chr12:56735131-56754088	group1	group3	4.50228	2.9231	-0.623157	-2.20701	0.00195	0.015366
XLOC_026450	PDGFA	chr7:536198-559620	group1	group3	8.15946	5.29583	-0.623617	-2.22434	0.0016	0.0131142
XLOC_021045	TRIM2	chr4:154073589-154260474	group1	group3	9.71848	6.30705	-0.623766	-2.49155	0.0003	0.00331862
XLOC_010862	MAPK3	chr16:30125425-30134630	group1	group3	19.3551	12.5519	-0.624812	-2.37303	0.00055	0.00548789
XLOC_015919	BMPR2	chr2:203239409-203432628	group1	group3	9.95317	6.44814	-0.626274	-2.68029	0.00015	0.00184461
XLOC_026112	NPTX2	chr7:98246596-98259181	group1	group3	3.96844	2.57087	-0.626314	-2.0117	0.00485	0.0313408
XLOC_008302	TTC8	chr14:89290957-89344579	group1	group3	12.7893	8.27951	-0.627324	-2.27218	0.00145	0.0121301
XLOC_010584	TUBB3	chr16:89988416-90002505	group1	group3	4.33093	2.80366	-0.627364	-1.84271	0.0086	0.0484185
XLOC_021335	UBA6	chr4:68481478-68566889	group1	group3	25.1482	16.2796	-0.627388	-2.75227	5e-05	0.000699887
XLOC_019961	GPX1	chr3:49394608-49395791	group1	group3	114.462	74.0599	-0.628102	-2.55006	0.00035	0.00376738
XLOC_027423	FABP5	chr8:82192717-82197012	group1	group3	152.855	98.8812	-0.6284	-2.50406	0.0006	0.00589866
XLOC_019289	EPHA3	chr3:89156673-89531510	group1	group3	7.46318	4.82744	-0.628534	-2.43395	0.0003	0.00331862
XLOC_002607	RGS16	chr1:182567757-182573548	group1	group3	7.2337	4.67801	-0.628839	-2.17993	0.0022	0.0168996
XLOC_020931	GAR1,RRH	chr4:110736665-110765861	group1	group3	47.8788	30.9624	-0.628868	-2.29581	0.00105	0.00933921
XLOC_013820	BCAM	chr19:45312313-45324678	group1	group3	8.37365	5.41329	-0.62935	-1.88413	0.00625	0.0380676
XLOC_006601	ZNF26	chr12:133562933-133604190	group1	group3	13.8304	8.93971	-0.62954	-2.42938	0.0006	0.00589866
XLOC_023629	AKAP7	chr6:131456312-131604675	group1	group3	11.0221	7.12123	-0.630201	-2.2037	0.00155	0.0127951
XLOC_028437	DAPK1	chr9:90112167-90323549	group1	group3	15.0529	9.72536	-0.630217	-1.9485	0.0052	0.0330708
XLOC_030029	DUSP9	chrX:152907896-152916781	group1	group3	10.8139	6.9853	-0.63049	-2.1912	0.0018	0.0144139
XLOC_019220	PRKCD	chr3:53195222-53226733	group1	group3	13.0255	8.41145	-0.630914	-2.41922	0.0004	0.00421339
XLOC_003947	SORBS1	chr10:97071336-97321194	group1	group3	2.31623	1.49565	-0.631006	-2.1123	0.0023	0.0175065
XLOC_010040	CHTF18	chr16:838603-850733	group1	group3	24.441	15.7778	-0.631407	-2.53056	0.0005	0.00507045
XLOC_026729	ABHD11	chr7:73149398-73153190	group1	group3	6.58967	4.25249	-0.631899	-1.88466	0.00605	0.0371674
XLOC_011639	CDK5RAP3	chr17:46047926-46060084	group1	group3	26.1509	16.8685	-0.63253	-2.42297	0.0003	0.00331862
XLOC_028090	MTSS1	chr8:125563027-125740730	group1	group3	1.56975	1.01138	-0.634213	-1.95551	0.006	0.036926
XLOC_004857	SRSF8	chr11:94795280-94804402	group1	group3	21.7329	13.9832	-0.636181	-2.62227	5e-05	0.000699887
XLOC_021253	SEPSECS	chr4:25121626-25203812	group1	group3	5.94266	3.82319	-0.636331	-2.35014	0.00085	0.00785329
XLOC_012391	ITGA2B	chr17:42449386-42468465	group1	group3	1.96997	1.26719	-0.636535	-1.87875	0.0059	0.0364424
XLOC_006830	AMN1	chr12:31824070-31882108	group1	group3	4.0691	2.61687	-0.63687	-1.94126	0.0053	0.0335599
XLOC_014892	PIH1D1	chr19:49949549-49974305	group1	group3	35.914	23.0959	-0.636911	-1.92299	0.00675	0.0403706
XLOC_006501	PLBD2	chr12:113796349-113830243	group1	group3	9.20695	5.92069	-0.636958	-2.27689	0.0016	0.0131142
XLOC_015848	ZNF804A	chr2:185463092-185804767	group1	group3	1.61919	1.0409	-0.637431	-1.94139	0.0058	0.0359687
XLOC_003478	PLEKHA1	chr10:124134093-124193534	group1	group3	32.0346	20.5887	-0.637777	-2.66135	0.00015	0.00184461
XLOC_028770	C9orf142	chr9:139886720-139891024	group1	group3	59.8085	38.4389	-0.637783	-2.2213	0.00155	0.0127951
XLOC_024235	COX7A2	chr6:75947390-75953644	group1	group3	122.829	78.8617	-0.63926	-2.42097	0.00035	0.00376738
XLOC_010312	BCKDK,KAT8	chr16:31102174-31142714	group1	group3	44.9105	28.7885	-0.64156	-2.07479	0.0039	0.026465
XLOC_016890	KCTD18	chr2:201353683-201374981	group1	group3	8.02908	5.14314	-0.642585	-2.28749	0.00105	0.00933921
XLOC_024272	SNHG5	chr6:86375816-86388451	group1	group3	423.493	271.248	-0.642723	-1.88339	0.00865	0.0486427
XLOC_008975	GOLGA8S	chr15:23599894-23613471	group1	group3	2.29051	1.46649	-0.643306	-2.152	0.0022	0.0168996
XLOC_013350	ZNF557	chr19:7069470-7094452	group1	group3	3.87671	2.48183	-0.643431	-2.25284	0.00135	0.0114543
XLOC_020065	SUCLG2	chr3:67410883-67705101	group1	group3	42.6438	27.2893	-0.643999	-2.59969	0.00015	0.00184461
XLOC_030114	PIGA	chrX:15337572-15353676	group1	group3	5.46995	3.49841	-0.644826	-2.23355	0.00125	0.0107725
XLOC_025937	GBAS	chr7:56032269-56067875	group1	group3	79.2268	50.5896	-0.647149	-2.77828	0.0001	0.00129594
XLOC_015489	FAHD2A	chr2:96068438-96082457	group1	group3	12.5333	7.99591	-0.648436	-1.88296	0.0071	0.041925
XLOC_018148	TIAM1	chr21:32490487-32934318	group1	group3	6.24576	3.97957	-0.650265	-2.15972	0.00225	0.0172087
XLOC_028688	ASS1	chr9:133320093-133376661	group1	group3	61.5214	39.1986	-0.650287	-2.73474	0.00015	0.00184461
XLOC_023795	TUBB2B	chr6:3224494-3227968	group1	group3	18.9634	12.0743	-0.651279	-2.4901	0.00025	0.00284742
XLOC_030645	PDZD4	chrX:153067622-153096204	group1	group3	2.99146	1.90226	-0.653133	-2.08871	0.00275	0.0201649
XLOC_007190	NT5DC3	chr12:103981068-104235052	group1	group3	7.40213	4.70697	-0.653142	-2.27298	0.0012	0.0104143
XLOC_016912	INO80D	chr2:206858444-206951092	group1	group3	4.28957	2.72755	-0.653228	-2.6243	0.00025	0.00284742
XLOC_027210	SLC7A2	chr8:17354541-17428077	group1	group3	23.2074	14.7468	-0.654184	-2.85987	5e-05	0.000699887
XLOC_001837	FHL3	chr1:38459850-38471270	group1	group3	6.81558	4.32775	-0.655217	-1.92616	0.0059	0.0364424
XLOC_005063	CHID1	chr11:842823-915058	group1	group3	54.9421	34.8809	-0.655475	-2.3341	0.00075	0.00708645
XLOC_021974	VCAN	chr5:82767228-82881355	group1	group3	16.1809	10.2724	-0.655507	-2.79766	5e-05	0.000699887
XLOC_005791	DDX6	chr11:118618472-118661972	group1	group3	52.5958	33.3481	-0.657342	-2.91657	5e-05	0.000699887
XLOC_026071	C7orf63	chr7:89874487-89949713	group1	group3	2.16992	1.37533	-0.657863	-1.91886	0.00685	0.0408301
XLOC_002429	C1orf85	chr1:156262477-156265480	group1	group3	12.5557	7.95535	-0.658348	-2.22246	0.0016	0.0131142
XLOC_011253	EFNB3	chr17:7608063-7614693	group1	group3	1.93358	1.22481	-0.65871	-1.87929	0.0083	0.0471289
XLOC_000790	PHGDH	chr1:120254418-120286849	group1	group3	132.107	83.6732	-0.658874	-2.3404	0.00065	0.00630095
XLOC_018409	MTFP1	chr22:30821610-30825041	group1	group3	21.4075	13.5536	-0.659443	-2.33808	0.0007	0.00669061
XLOC_005042	IFITM3	chr11:318676-325252	group1	group3	103.276	65.334	-0.660593	-2.39211	0.00085	0.00785329
XLOC_019952	IMPDH2	chr3:49061761-49066901	group1	group3	220.761	139.596	-0.661229	-2.80054	5e-05	0.000699887
XLOC_023730	GTF2H5	chr6:158589378-158620376	group1	group3	1.69586	1.07148	-0.662406	-2.22562	0.0021	0.016285
XLOC_026562	XLOC_026562	chr7:27498377-27498774	group1	group3	956.353	603.962	-0.663085	-2.57498	0.0003	0.00331862
XLOC_000056	PRDM16	chr1:2976180-3355185	group1	group3	2.05818	1.29898	-0.663992	-2.28669	0.0011	0.0096968
XLOC_007806	RCBTB2	chr13:49063098-49107359	group1	group3	4.37875	2.76353	-0.664006	-2.15548	0.00245	0.0184074
XLOC_013430	ZNF700	chr19:12035882-12067389	group1	group3	19.5082	12.309	-0.664363	-2.34778	0.0009	0.00822895
XLOC_020172	IGSF11	chr3:118619478-118864898	group1	group3	2.63378	1.6616	-0.66456	-2.02187	0.00365	0.0251185
XLOC_019560	RAP2B	chr3:152879934-152891253	group1	group3	11.4933	7.23086	-0.668547	-2.46775	0.00025	0.00284742
XLOC_011073	TMEM231	chr16:75572014-75590184	group1	group3	5.49366	3.4555	-0.668874	-2.27377	0.00135	0.0114543
XLOC_019153	KLHL18	chr3:47205629-47392600	group1	group3	5.68262	3.57409	-0.668981	-2.20773	0.00245	0.0184074
XLOC_002574	RC3H1	chr1:173900242-173991543	group1	group3	7.29409	4.58749	-0.669023	-2.80962	0.0001	0.00129594
XLOC_004116	UROS	chr10:127477022-127511842	group1	group3	62.6944	39.4167	-0.669529	-2.47835	0.00075	0.00708645
XLOC_008155	PELI2	chr14:56582856-56768404	group1	group3	12.9636	8.14736	-0.670061	-2.68197	0.0002	0.00235693
XLOC_021894	GTF2H2C,GTF2H2D	chr5:68856002-68888729	group1	group3	3.92598	2.46701	-0.670291	-1.93617	0.00555	0.034776
XLOC_008817	ALDH6A1	chr14:74486058-74551307	group1	group3	6.46221	4.06045	-0.670387	-1.9869	0.00505	0.0323379
XLOC_002576	KIAA0040	chr1:175126122-175162315	group1	group3	1.86503	1.17151	-0.67083	-2.08774	0.0027	0.0198781
XLOC_000346	ZMYM1	chr1:35544971-35582435	group1	group3	17.9354	11.2532	-0.672483	-2.67374	0.0001	0.00129594
XLOC_002441	CRABP2	chr1:156669399-156675608	group1	group3	29.5614	18.545	-0.672683	-2.3937	0.00065	0.00630095
XLOC_017559	GPCPD1	chr20:5525079-5591709	group1	group3	12.9961	8.14498	-0.674098	-2.76195	0.0001	0.00129594
XLOC_024356	CDK19	chr6:110931180-111136694	group1	group3	8.05897	5.04845	-0.674755	-2.69265	0.0001	0.00129594
XLOC_014736	RABAC1	chr19:42460832-42463528	group1	group3	26.2266	16.4292	-0.674767	-2.17883	0.0023	0.0175065
XLOC_000969	MSTO1	chr1:155579960-155585724	group1	group3	3.61451	2.26352	-0.675229	-2.08062	0.00295	0.021302
XLOC_022352	ZNF879	chr5:178450775-178462057	group1	group3	3.5257	2.20283	-0.678548	-2.09493	0.00325	0.0229735
XLOC_000452	AKR1A1	chr1:46016454-46035723	group1	group3	28.1082	17.5534	-0.679241	-2.4443	0.00045	0.00464629
XLOC_017656	SNTA1	chr20:31995762-32031698	group1	group3	10.3469	6.4596	-0.679683	-2.19572	0.0019	0.0150526
XLOC_029949	DDX26B	chrX:134654487-134716460	group1	group3	5.15297	3.2146	-0.680766	-2.29344	0.0007	0.00669061
XLOC_022275	CCNG1	chr5:162864374-162872022	group1	group3	182.35	113.721	-0.681218	-3.00006	5e-05	0.000699887
XLOC_014806	SNRPD2	chr19:46190711-46195443	group1	group3	241.189	150.295	-0.682369	-2.82952	5e-05	0.000699887
XLOC_002140	SLC25A24	chr1:108677343-108745239	group1	group3	49.4076	30.7743	-0.683008	-2.94512	5e-05	0.000699887
XLOC_019232	APPL1	chr3:57261764-57326710	group1	group3	24.8246	15.4478	-0.684364	-2.94834	5e-05	0.000699887
XLOC_007289	SRSF9	chr12:120884240-120907558	group1	group3	189.299	117.785	-0.684514	-2.19873	0.002	0.0156715
XLOC_020026	WNT5A	chr3:55499742-55524165	group1	group3	5.96061	3.70662	-0.685354	-2.60766	0.00015	0.00184461
XLOC_012094	PMP22	chr17:15133095-15168644	group1	group3	10.347	6.42799	-0.68677	-2.34336	0.0009	0.00822895
XLOC_011785	AMZ2	chr17:66244144-66253305	group1	group3	72.0608	44.7394	-0.687669	-2.82047	5e-05	0.000699887
XLOC_013874	SEPW1	chr19:48281841-48287943	group1	group3	54.603	33.8985	-0.687758	-2.53741	0.00025	0.00284742
XLOC_006847	ADAMTS20	chr12:43746584-43946056	group1	group3	2.04869	1.27125	-0.688455	-1.99356	0.0037	0.0253838
XLOC_026555	HOXA5,HOXA6	chr7:27179982-27196296	group1	group3	10.1193	6.27444	-0.689554	-1.94989	0.005	0.0320814
XLOC_010149	ABAT	chr16:8768443-8878432	group1	group3	2.30875	1.43148	-0.689602	-2.25185	0.0013	0.0111121
XLOC_013726	PLEKHG2	chr19:39903108-39919055	group1	group3	3.22278	1.9937	-0.692862	-2.55981	0.00035	0.00376738
XLOC_006391	SOCS2	chr12:93959403-93970521	group1	group3	2.26256	1.39845	-0.69413	-1.95451	0.00525	0.0333155
XLOC_004888	ACAT1	chr11:107992229-108019446	group1	group3	122.205	75.4491	-0.695733	-2.97376	5e-05	0.000699887
XLOC_017571	JAG1	chr20:10618331-10654694	group1	group3	9.31806	5.75158	-0.696071	-2.7641	0.00015	0.00184461
XLOC_013574	XLOC_013574	chr19:23318596-23331686	group1	group3	6.16143	3.80086	-0.696938	-2.54274	0.0004	0.00421339
XLOC_027290	BAG4	chr8:37952883-38070897	group1	group3	17.1628	10.5869	-0.697001	-1.93412	0.00665	0.0398936
XLOC_012637	FDXR	chr17:72858618-72869156	group1	group3	9.81232	6.04868	-0.697974	-2.36754	0.001	0.00896607
XLOC_011846	METTL23	chr17:74722911-74729962	group1	group3	21.0525	12.962	-0.699706	-2.19524	0.00185	0.0147355
XLOC_014222	MED16	chr19:866764-893304	group1	group3	35.6233	21.9286	-0.700006	-2.66471	0.0003	0.00331862
XLOC_005059	PIDD	chr11:798961-809860	group1	group3	8.72067	5.36757	-0.700169	-2.56698	0.00035	0.00376738
XLOC_013549	CILP2	chr19:19649073-19657468	group1	group3	1.71629	1.0554	-0.701505	-2.09909	0.0031	0.0221393
XLOC_004642	CAPN1	chr11:64948685-64979477	group1	group3	22.7289	13.955	-0.703744	-2.88058	5e-05	0.000699887
XLOC_009731	RPS27L	chr15:63443089-63449900	group1	group3	43.0806	26.428	-0.704972	-2.4792	0.00035	0.00376738
XLOC_011794	SOX9	chr17:70117160-70122560	group1	group3	8.34614	5.11787	-0.705566	-2.66569	0.0001	0.00129594
XLOC_021165	TNIP2	chr4:2743125-2758150	group1	group3	13.9853	8.55555	-0.708975	-2.50011	0.0008	0.00747839
XLOC_012328	KRT19	chr17:39679868-39684641	group1	group3	19.4923	11.9207	-0.709434	-2.5582	0.00045	0.00464629
XLOC_018668	THAP7	chr22:21353825-21368580	group1	group3	14.9057	9.11516	-0.709526	-2.13864	0.0028	0.0204369
XLOC_017090	KIF1A	chr2:241653180-241759808	group1	group3	1.91466	1.17075	-0.709654	-2.22143	0.0019	0.0150526
XLOC_003717	ZNF32	chr10:44124264-44170147	group1	group3	20.339	12.4353	-0.709801	-2.36094	0.001	0.00896607
XLOC_019195	RAD54L2	chr3:51572604-51702737	group1	group3	6.25784	3.82506	-0.710181	-2.89616	5e-05	0.000699887
XLOC_018462	KCTD17	chr22:37447698-37499693	group1	group3	6.79111	4.15004	-0.710523	-2.09242	0.00315	0.0224223
XLOC_017849	EEF1A2	chr20:62119364-62130668	group1	group3	34.9105	21.3097	-0.712152	-2.90617	5e-05	0.000699887
XLOC_011896	MRPL12	chr17:79650961-79674556	group1	group3	156.172	95.2812	-0.712876	-2.416	0.00055	0.00548789
XLOC_018116	RWDD2B	chr21:30375133-30391865	group1	group3	8.24228	5.02636	-0.71353	-2.19114	0.0022	0.0168996
XLOC_006458	BTBD11	chr12:107712195-108053419	group1	group3	6.44916	3.93283	-0.713543	-2.25469	0.0014	0.0118016
XLOC_001038	PPOX	chr1:161136011-161141010	group1	group3	6.43341	3.9227	-0.713737	-2.25022	0.00145	0.0121301
XLOC_012861	GATA6	chr18:19749377-19783723	group1	group3	2.96522	1.80584	-0.715471	-2.32027	0.00155	0.0127951
XLOC_019620	GPR160	chr3:169755734-169803183	group1	group3	9.40134	5.72321	-0.716042	-2.4552	0.0004	0.00421339
XLOC_018752	RNF215	chr22:30774645-30783401	group1	group3	4.09104	2.48981	-0.716433	-2.12602	0.0024	0.0181067
XLOC_019176	APEH	chr3:49711400-49726196	group1	group3	22.6021	13.7506	-0.716961	-2.85652	5e-05	0.000699887
XLOC_005489	ZNHIT2	chr11:64883874-64886829	group1	group3	7.21144	4.38575	-0.717463	-2.09317	0.00365	0.0251185
XLOC_022753	KIF3A	chr5:132028322-132073265	group1	group3	13.7924	8.38492	-0.718001	-2.97101	5e-05	0.000699887
XLOC_022221	PCYOX1L	chr5:148737569-148751274	group1	group3	4.35198	2.6421	-0.719987	-2.22989	0.0011	0.0096968
XLOC_004052	GFRA1	chr10:117816435-118033126	group1	group3	2.0149	1.22294	-0.720353	-2.56889	0.00025	0.00284742
XLOC_002335	SELENBP1	chr1:151336637-151345214	group1	group3	6.06622	3.67909	-0.721451	-2.26492	0.0011	0.0096968
XLOC_021373	CDKL2	chr4:76501703-76555760	group1	group3	3.04957	1.8491	-0.721781	-2.05576	0.00265	0.0195872
XLOC_016981	OBSL1	chr2:220415449-220436423	group1	group3	13.2717	8.04722	-0.72179	-2.78227	5e-05	0.000699887
XLOC_028987	CNTNAP3	chr9:39072566-39288382	group1	group3	1.71246	1.03734	-0.723177	-2.04942	0.0034	0.0237814
XLOC_013921	PPFIA3	chr19:49622603-49654282	group1	group3	2.10975	1.2771	-0.724201	-2.1446	0.00175	0.0140848
XLOC_015818	HOXD8	chr2:176992540-176997423	group1	group3	5.29848	3.20632	-0.724659	-2.06203	0.0029	0.0210081
XLOC_008920	SLC25A29	chr14:100757452-100772935	group1	group3	2.0621	1.24759	-0.724971	-2.07017	0.00285	0.0207178
XLOC_029390	C9orf116	chr9:138387025-138391761	group1	group3	14.3901	8.70231	-0.725605	-1.91833	0.00795	0.0456539
XLOC_023415	FAM83B	chr6:54711071-54810171	group1	group3	1.69045	1.02094	-0.727515	-2.32582	0.0008	0.00747839
XLOC_004655	EHBP1L1	chr11:65342546-65360116	group1	group3	3.42349	2.06657	-0.728232	-2.56024	0.0004	0.00421339
XLOC_020426	MCCC1	chr3:182733005-182817378	group1	group3	11.1815	6.74579	-0.72906	-2.68255	5e-05	0.000699887
XLOC_009955	IDH2	chr15:90626484-90645780	group1	group3	25.2265	15.1962	-0.731232	-2.82103	0.0001	0.00129594
XLOC_012591	AMZ2P1	chr17:62962601-62972153	group1	group3	3.43116	2.06415	-0.733146	-2.21937	0.001	0.00896607
XLOC_016970	ABCB6	chr2:220074487-220083921	group1	group3	5.7516	3.45957	-0.733373	-2.44798	0.0006	0.00589866
XLOC_027475	SDC2	chr8:97505766-97624037	group1	group3	73.4907	44.1912	-0.733802	-3.23389	5e-05	0.000699887
XLOC_004638	TM7SF2,VPS51	chr11:64863322-64883707	group1	group3	29.2493	17.5842	-0.734126	-2.88592	5e-05	0.000699887
XLOC_013911	FTL	chr19:49468565-49470136	group1	group3	393.685	236.316	-0.736323	-3.21371	5e-05	0.000699887
XLOC_002943	CELF2	chr10:11047258-11378672	group1	group3	11.0261	6.61801	-0.736459	-3.06783	5e-05	0.000699887
XLOC_005560	CPT1A	chr11:68522087-68609411	group1	group3	8.60606	5.15712	-0.738789	-2.83967	5e-05	0.000699887
XLOC_022883	CCDC69	chr5:150560612-150603691	group1	group3	2.04097	1.22252	-0.739395	-2.17127	0.0019	0.0150526
XLOC_027763	TNFRSF10D	chr8:22993100-23021704	group1	group3	8.45825	5.06505	-0.739784	-2.75386	0.0001	0.00129594
XLOC_002409	THBS3	chr1:155165378-155178474	group1	group3	1.79096	1.07105	-0.741705	-2.10177	0.0025	0.0187095
XLOC_002054	SYDE2	chr1:85618198-85667406	group1	group3	13.8949	8.30898	-0.741816	-2.94331	5e-05	0.000699887
XLOC_007323	SBNO1	chr12:123773536-123850311	group1	group3	23.1019	13.8071	-0.742599	-2.69805	5e-05	0.000699887
XLOC_015297	EPAS1	chr2:46524540-46613842	group1	group3	5.98286	3.57453	-0.743082	-2.80933	0.00015	0.00184461
XLOC_010124	CLUAP1	chr16:3550889-3627392	group1	group3	40.042	23.9187	-0.743374	-2.63237	0.00025	0.00284742
XLOC_014249	BTBD2	chr19:1983398-2015716	group1	group3	44.3346	26.4568	-0.744796	-3.05614	5e-05	0.000699887
XLOC_001231	ATP2B4	chr1:203595809-203713209	group1	group3	9.16528	5.46827	-0.745094	-2.97108	5e-05	0.000699887
XLOC_011986	SLC25A11	chr17:4840425-4848517	group1	group3	35.3631	21.0827	-0.746186	-2.37323	0.00085	0.00785329
XLOC_023656	PEX7	chr6:137143698-137235816	group1	group3	10.7871	6.41518	-0.749749	-2.46658	0.0007	0.00669061
XLOC_000384	SMAP2,ZFP69B	chr1:40839369-40935359	group1	group3	20.2832	12.0576	-0.750345	-2.80896	0.0001	0.00129594
XLOC_004135	STK32C	chr10:134020995-134121477	group1	group3	2.38367	1.41517	-0.752209	-1.90257	0.0077	0.044555
XLOC_030115	FIGF,PIR	chrX:15363712-15511711	group1	group3	9.61668	5.70736	-0.752717	-2.46136	0.00055	0.00548789
XLOC_003176	PALD1	chr10:72218243-72328749	group1	group3	7.24716	4.30052	-0.752905	-2.80412	0.0001	0.00129594
XLOC_022327	FGFR4	chr5:176513854-176525126	group1	group3	2.33571	1.386	-0.752935	-2.18297	0.0013	0.0111121
XLOC_026013	EIF4H	chr7:73588705-73611429	group1	group3	241.221	143.099	-0.753345	-3.35467	5e-05	0.000699887
XLOC_002164	LAMTOR5	chr1:110943876-110952271	group1	group3	60.1558	35.6518	-0.754729	-2.63071	0.0002	0.00235693
XLOC_004666	CCDC85B	chr11:65657874-65668044	group1	group3	17.4095	10.3036	-0.756724	-2.21109	0.0021	0.016285
XLOC_004447	MDK	chr11:46402333-46405387	group1	group3	61.4588	36.3565	-0.757407	-2.8024	5e-05	0.000699887
XLOC_001701	GALE	chr1:24122088-24127314	group1	group3	13.4192	7.93074	-0.758766	-2.59352	0.0002	0.00235693
XLOC_024034	RGL2	chr6:33259430-33267182	group1	group3	3.87139	2.28528	-0.760481	-2.44459	0.0005	0.00507045
XLOC_005031	JAM3	chr11:133938729-134021652	group1	group3	48.4586	28.5709	-0.762207	-3.31823	5e-05	0.000699887
XLOC_007446	FREM2	chr13:39261150-39461267	group1	group3	3.27217	1.92873	-0.762602	-3.06831	5e-05	0.000699887
XLOC_016931	ACADL	chr2:211051901-211090215	group1	group3	1.81297	1.06832	-0.763014	-2.04164	0.0041	0.027497
XLOC_008878	FBLN5	chr14:92335754-92414322	group1	group3	2.30504	1.35823	-0.763066	-1.94144	0.0059	0.0364424
XLOC_004738	FAM86C1	chr11:71498556-71524905	group1	group3	3.53672	2.08327	-0.763563	-1.99068	0.00515	0.0328276
XLOC_028644	ZNF79	chr9:130186652-130209322	group1	group3	4.13558	2.43511	-0.764103	-2.26721	0.0016	0.0131142
XLOC_016788	DLX2	chr2:172964092-172967646	group1	group3	15.4404	9.07411	-0.766883	-2.48454	0.00065	0.00630095
XLOC_014900	PNKP	chr19:50364459-50370822	group1	group3	11.4503	6.72306	-0.768202	-2.64969	0.00045	0.00464629
XLOC_022502	SEPP1	chr5:42756919-42812024	group1	group3	35.2125	20.6661	-0.76882	-3.13019	5e-05	0.000699887
XLOC_027609	TIGD5	chr8:144679951-144685374	group1	group3	4.09786	2.40048	-0.771544	-2.30396	0.0014	0.0118016
XLOC_026727	DNAJC30	chr7:73091783-73097823	group1	group3	2.67051	1.5632	-0.772611	-2.11484	0.0034	0.0237814
XLOC_023168	ZKSCAN3	chr6:28317690-28342722	group1	group3	3.38814	1.98288	-0.772898	-2.52923	0.0002	0.00235693
XLOC_017624	ACSS1	chr20:24986865-25038818	group1	group3	4.95672	2.90028	-0.773194	-2.60386	0.00015	0.00184461
XLOC_004920	ZBTB16	chr11:113930267-114127187	group1	group3	1.87239	1.09515	-0.773749	-2.61108	5e-05	0.000699887
XLOC_027770	NEFL	chr8:24808468-24814383	group1	group3	19.277	11.2695	-0.774452	-3.08725	5e-05	0.000699887
XLOC_015418	INO80B,WBP1	chr2:74682054-74688018	group1	group3	40.6601	23.7658	-0.774726	-2.30369	0.00075	0.00708645
XLOC_002786	PARP1	chr1:226541783-226595904	group1	group3	277.34	162.097	-0.774797	-3.3357	5e-05	0.000699887
XLOC_007263	TBX3	chr12:115108058-115122362	group1	group3	9.35213	5.46023	-0.776333	-3.01763	5e-05	0.000699887
XLOC_023054	GCNT2	chr6:10513371-10629601	group1	group3	2.02043	1.17954	-0.776444	-2.29839	0.0009	0.00822895
XLOC_015319	PPP1R21	chr2:48667881-48742531	group1	group3	9.19879	5.36706	-0.777313	-2.88919	5e-05	0.000699887
XLOC_018575	GRAMD4	chr22:46972975-47076012	group1	group3	8.91959	5.20217	-0.777865	-3.02321	5e-05	0.000699887
XLOC_029159	CTSL2	chr9:99791958-99801925	group1	group3	4.35187	2.53466	-0.779841	-2.77977	0.00015	0.00184461
XLOC_001565	NOL9	chr1:6581364-6614658	group1	group3	8.40465	4.88473	-0.782907	-3.16689	5e-05	0.000699887
XLOC_008372	WDR25	chr14:100842754-100996640	group1	group3	4.32584	2.51205	-0.784115	-2.05026	0.0037	0.0253838
XLOC_030425	PSMD10	chrX:107327434-107334874	group1	group3	102.595	59.5742	-0.784201	-3.36305	5e-05	0.000699887
XLOC_012055	CTC1	chr17:8128138-8151615	group1	group3	1.85629	1.07773	-0.784423	-2.60505	5e-05	0.000699887
XLOC_014859	DBP	chr19:49133801-49140639	group1	group3	7.05576	4.09531	-0.784829	-2.07712	0.0038	0.0259224
XLOC_014717	SERTAD1	chr19:40928408-40932293	group1	group3	4.44786	2.57451	-0.788813	-1.98546	0.0048	0.0311018
XLOC_014625	LOC400685	chr19:35301702-35323773	group1	group3	3.17458	1.83658	-0.789544	-2.28985	0.001	0.00896607
XLOC_013339	ALKBH7	chr19:6372443-6375261	group1	group3	4.55087	2.63231	-0.789813	-2.10554	0.00335	0.0235204
XLOC_030366	NAP1L3	chrX:92925924-92928682	group1	group3	2.55947	1.47956	-0.790674	-2.29907	0.00165	0.0134415
XLOC_026262	FLJ45340	chr7:128271601-128309214	group1	group3	6.56948	3.79355	-0.792231	-3.20433	5e-05	0.000699887
XLOC_007673	IL17D	chr13:21275489-21297237	group1	group3	2.88849	1.66658	-0.793426	-2.22395	0.00145	0.0121301
XLOC_028093	FAM84B	chr8:127564682-127573396	group1	group3	61.2189	35.3128	-0.793788	-3.48819	5e-05	0.000699887
XLOC_001339	DNAH14	chr1:225117323-225586996	group1	group3	29.7802	17.1727	-0.794234	-1.99728	0.0049	0.0315915
XLOC_008160	NAA30	chr14:57857209-57882696	group1	group3	23.882	13.7601	-0.795437	-3.33638	5e-05	0.000699887
XLOC_008643	EGLN3	chr14:34393420-34420284	group1	group3	3.70686	2.13317	-0.797203	-2.50216	0.0009	0.00822895
XLOC_019958	CCDC71	chr3:49198711-49203785	group1	group3	5.57517	3.20507	-0.79866	-2.4371	0.0013	0.0111121
XLOC_028082	FBXO32	chr8:124510126-124553652	group1	group3	2.47337	1.41725	-0.803383	-2.781	5e-05	0.000699887
XLOC_000705	GSTM2	chr1:110210643-110226619	group1	group3	6.95163	3.98063	-0.804354	-1.99554	0.0041	0.027497
XLOC_013186	CCBE1	chr18:57098170-57368627	group1	group3	6.47542	3.7073	-0.804607	-3.12294	5e-05	0.000699887
XLOC_018474	GCAT	chr22:38203889-38213257	group1	group3	10.7713	6.16242	-0.805618	-1.91976	0.00645	0.0390046
XLOC_030402	BEX2	chrX:102564273-102565974	group1	group3	20.0902	11.4861	-0.806599	-2.54459	0.00055	0.00548789
XLOC_028172	SLC39A4	chr8:145637143-145642273	group1	group3	3.48059	1.98921	-0.807138	-2.36767	0.00125	0.0107725
XLOC_003697	FZD8	chr10:35924355-35946214	group1	group3	7.68138	4.38771	-0.807898	-2.66136	0.0002	0.00235693
XLOC_002211	IGSF3	chr1:117117030-117210352	group1	group3	9.85662	5.62687	-0.80876	-3.3207	5e-05	0.000699887
XLOC_002097	GFI1	chr1:92937819-92952490	group1	group3	1.87998	1.07268	-0.8095	-2.12148	0.00235	0.0178003
XLOC_014312	LONP1	chr19:5691844-5720463	group1	group3	22.562	12.8511	-0.812008	-3.27667	5e-05	0.000699887
XLOC_004102	OAT	chr10:126085871-126107545	group1	group3	144.246	82.0933	-0.81319	-3.53815	5e-05	0.000699887
XLOC_001600	DHRS3	chr1:12627938-12679175	group1	group3	3.71871	2.11619	-0.81333	-2.28755	0.00165	0.0134415
XLOC_030556	LINC00087	chrX:134227446-134232791	group1	group3	2.9267	1.66372	-0.814861	-2.46369	0.00035	0.00376738
XLOC_028522	SEC61B	chr9:101984530-101996498	group1	group3	176.841	100.513	-0.815074	-2.95491	5e-05	0.000699887
XLOC_028049	RSPO2	chr8:108911543-109095913	group1	group3	2.4726	1.40467	-0.815801	-2.38229	0.00085	0.00785329
XLOC_007861	PCDH9	chr13:66876965-67804566	group1	group3	6.00039	3.39898	-0.819956	-2.75364	5e-05	0.000699887
XLOC_023245	HSPA1B	chr6:31789915-31799319	group1	group3	22.6342	12.7885	-0.823654	-3.30343	5e-05	0.000699887
XLOC_004685	CCS	chr11:66360632-66383376	group1	group3	8.19312	4.62411	-0.825238	-2.23822	0.00105	0.00933921
XLOC_029640	PORCN	chrX:48365409-48379873	group1	group3	3.3494	1.88793	-0.827098	-2.17554	0.0016	0.0131142
XLOC_019203	ABHD14A,ACY1	chr3:52009041-52023218	group1	group3	11.6458	6.55989	-0.828068	-2.69089	0.00015	0.00184461
XLOC_014330	TUBB4A	chr19:6494329-6502580	group1	group3	8.66216	4.87919	-0.828084	-2.87164	5e-05	0.000699887
XLOC_000985	APOA1BP	chr1:156561551-156571279	group1	group3	80.0058	45.0249	-0.829381	-1.9136	0.0086	0.0484185
XLOC_022310	MSX2	chr5:174151481-174158256	group1	group3	11.1607	6.27979	-0.829641	-2.97733	5e-05	0.000699887
XLOC_007590	GPC5	chr13:92050768-93519487	group1	group3	3.82835	2.15207	-0.830999	-2.69727	0.00015	0.00184461
XLOC_007250	TMEM116	chr12:112369086-112451023	group1	group3	2.60787	1.465	-0.831969	-1.98721	0.00565	0.0352461
XLOC_000463	FAAH	chr1:46859938-46881622	group1	group3	4.32002	2.42614	-0.832373	-2.39642	0.00055	0.00548789
XLOC_026210	BCAP29	chr7:107220421-107263762	group1	group3	12.9149	7.24406	-0.834165	-3.44214	5e-05	0.000699887
XLOC_008579	HAUS4	chr14:23415436-23426351	group1	group3	16.4234	9.20204	-0.835727	-2.82979	5e-05	0.000699887
XLOC_027438	CPNE3	chr8:87526655-87573726	group1	group3	82.3184	46.0557	-0.837834	-3.7259	5e-05	0.000699887
XLOC_014307	PTPRS	chr19:5205406-5340905	group1	group3	11.2725	6.30519	-0.838199	-3.35662	5e-05	0.000699887
XLOC_012747	DCXR	chr17:79993676-79995574	group1	group3	24.8714	13.8941	-0.840017	-2.62327	5e-05	0.000699887
XLOC_003915	ACTA2	chr10:90694830-90775542	group1	group3	26.3337	14.709	-0.840216	-2.06112	0.004	0.0269932
XLOC_020687	PGM2	chr4:37828239-37873381	group1	group3	35.2328	19.6634	-0.841409	-3.29101	5e-05	0.000699887
XLOC_022476	NADKD1	chr5:36192693-36242258	group1	group3	50.5885	28.2016	-0.843032	-3.68896	5e-05	0.000699887
XLOC_017014	SLC16A14	chr2:230899689-230933715	group1	group3	8.7406	4.86843	-0.844275	-3.17788	5e-05	0.000699887
XLOC_022201	RBM27	chr5:145583076-145668784	group1	group3	19.2937	10.7462	-0.844304	-3.61424	5e-05	0.000699887
XLOC_004091	ATE1	chr10:123499962-123713258	group1	group3	36.5271	20.3334	-0.845117	-3.2282	5e-05	0.000699887
XLOC_016469	CAPG	chr2:85621810-85646579	group1	group3	2.10903	1.17373	-0.845483	-1.8832	0.0061	0.0374043
XLOC_027287	EIF4EBP1	chr8:37887835-37917979	group1	group3	56.0125	31.1088	-0.848428	-3.09781	5e-05	0.000699887
XLOC_006585	MMP17	chr12:132312923-132338025	group1	group3	4.23814	2.35371	-0.848493	-2.58386	0.0002	0.00235693
XLOC_018864	PMM1	chr22:41972889-41986750	group1	group3	8.88614	4.92958	-0.850092	-2.59285	0.0003	0.00331862
XLOC_013535	C19orf60	chr19:18699494-18717660	group1	group3	31.7265	17.5981	-0.850272	-2.40382	0.0009	0.00822895
XLOC_021054	GUCY1B3	chr4:156680125-156728783	group1	group3	4.95583	2.74839	-0.850541	-2.91022	5e-05	0.000699887
XLOC_011881	CHMP6	chr17:78965278-78981471	group1	group3	9.08314	5.01886	-0.855833	-2.31081	0.0022	0.0168996
XLOC_015095	CHMP2A	chr19:59062932-59066550	group1	group3	81.5658	45.021	-0.857366	-3.31481	5e-05	0.000699887
XLOC_020079	PDZRN3	chr3:73431568-73674091	group1	group3	2.93511	1.61776	-0.859414	-2.79759	0.00025	0.00284742
XLOC_011676	SPATA20	chr17:48624423-48633386	group1	group3	3.82057	2.10456	-0.860271	-2.76489	0.0001	0.00129594
XLOC_001696	ASAP3	chr1:23755055-23811039	group1	group3	2.66123	1.46441	-0.861776	-2.78053	0.0003	0.00331862
XLOC_001739	FAM46B	chr1:27331510-27339333	group1	group3	4.0033	2.20255	-0.862015	-2.63847	0.0004	0.00421339
XLOC_010423	PLEKHG4	chr16:67309212-67360661	group1	group3	2.53556	1.39355	-0.863544	-2.61176	0.00025	0.00284742
XLOC_029560	SAT1	chrX:23791208-23804329	group1	group3	263.976	145.048	-0.863883	-3.20966	5e-05	0.000699887
XLOC_014821	CCDC8	chr19:46913417-46916919	group1	group3	12.5458	6.89227	-0.864153	-3.36252	5e-05	0.000699887
XLOC_018725	MN1	chr22:28144197-28201226	group1	group3	9.07992	4.98786	-0.864258	-2.94448	5e-05	0.000699887
XLOC_021616	CTSO	chr4:156845269-156875048	group1	group3	3.32815	1.82664	-0.865532	-2.66278	0.00035	0.00376738
XLOC_028967	HINT2	chr9:35812956-35815042	group1	group3	23.0032	12.546	-0.874603	-2.37989	0.00145	0.0121301
XLOC_016681	NCKAP5	chr2:133429370-134326058	group1	group3	4.28928	2.33896	-0.874872	-2.86093	5e-05	0.000699887
XLOC_006333	KCNMB4	chr12:70759987-70828072	group1	group3	3.79216	2.06671	-0.875686	-1.85074	0.0085	0.0479784
XLOC_010017	DECR2	chr16:451857-462487	group1	group3	7.55593	4.11437	-0.876939	-2.67108	5e-05	0.000699887
XLOC_012084	ZNF18	chr17:11501747-11900801	group1	group3	3.28875	1.79021	-0.877413	-2.35287	0.00135	0.0114543
XLOC_003759	OGDHL	chr10:50942686-50970425	group1	group3	3.12409	1.70001	-0.877896	-2.73104	0.0001	0.00129594
XLOC_007198	ALDH1L2	chr12:105413559-105478364	group1	group3	4.91019	2.66598	-0.881113	-3.34928	5e-05	0.000699887
XLOC_005330	PACSIN3	chr11:47198773-47208010	group1	group3	29.9248	16.2207	-0.883505	-3.46534	5e-05	0.000699887
XLOC_028697	PPAPDC3	chr9:134164907-134184649	group1	group3	3.75132	2.03321	-0.883641	-1.9794	0.00575	0.03573
XLOC_006901	TUBA1A	chr12:49578577-49583107	group1	group3	41.5293	22.4872	-0.885028	-3.59631	5e-05	0.000699887
XLOC_020223	KLF15	chr3:126061477-126076286	group1	group3	1.95088	1.05604	-0.885469	-2.16757	0.0023	0.0175065
XLOC_028757	TMEM141	chr9:139685759-139688331	group1	group3	84.9279	45.9155	-0.887259	-3.2882	5e-05	0.000699887
XLOC_025832	CHN2	chr7:29234120-29553944	group1	group3	2.34674	1.26816	-0.887922	-2.51948	0.0002	0.00235693
XLOC_021395	RASGEF1B	chr4:82347188-82393098	group1	group3	3.35452	1.81263	-0.888018	-2.56766	0.00035	0.00376738
XLOC_014803	EML2	chr19:46110731-46148775	group1	group3	5.68814	3.0718	-0.888871	-2.73271	0.0002	0.00235693
XLOC_016820	TTC30A	chr2:178475462-178483694	group1	group3	2.79361	1.50751	-0.889963	-2.89043	5e-05	0.000699887
XLOC_001438	ZBTB18	chr1:244211860-244220779	group1	group3	18.9469	10.1875	-0.895169	-3.5021	5e-05	0.000699887
XLOC_013358	STXBP2	chr19:7701986-7712963	group1	group3	1.96596	1.05443	-0.898764	-2.09609	0.00315	0.0224223
XLOC_017393	BCAS4	chr20:49411463-49499213	group1	group3	15.4818	8.30225	-0.898999	-2.42146	0.00085	0.00785329
XLOC_001086	ANKRD36BP1	chr1:168195197-168283771	group1	group3	8.09165	4.31655	-0.906553	-3.19053	5e-05	0.000699887
XLOC_006446	C12orf45	chr12:105380097-105388505	group1	group3	47.6387	25.4068	-0.906916	-2.8032	5e-05	0.000699887
XLOC_022726	ALDH7A1	chr5:125877532-125931082	group1	group3	41.8782	22.3228	-0.907685	-2.63999	0.0002	0.00235693
XLOC_027029	HIPK2	chr7:139246315-139477693	group1	group3	11.086	5.9064	-0.908387	-3.92979	5e-05	0.000699887
XLOC_003127	C10orf107	chr10:63422706-63526269	group1	group3	3.07888	1.63924	-0.909381	-1.87579	0.0061	0.0374043
XLOC_026825	ASNS	chr7:97481428-97501854	group1	group3	65.4204	34.6903	-0.915206	-3.87998	5e-05	0.000699887
XLOC_003328	FRAT1	chr10:99079021-99081672	group1	group3	2.60846	1.38235	-0.916077	-2.62614	0.00035	0.00376738
XLOC_004167	IFITM1	chr11:313990-315272	group1	group3	30.9762	16.4033	-0.917175	-2.834	5e-05	0.000699887
XLOC_026715	SPDYE7P	chr7:72333317-72339655	group1	group3	2.6744	1.41366	-0.91978	-3.16207	5e-05	0.000699887
XLOC_028406	GCNT1	chr9:79056581-79122588	group1	group3	2.16592	1.14081	-0.924921	-3.02331	5e-05	0.000699887
XLOC_004696	SSH3	chr11:67070665-67080265	group1	group3	4.26978	2.24761	-0.925768	-3.01293	5e-05	0.000699887
XLOC_029455	XLOC_029455	chrM:0-16571	group1	group3	2514.85	1318.65	-0.931409	-1.29451	0.0051	0.0325892
XLOC_005022	BARX2	chr11:129245055-129322174	group1	group3	2.03425	1.06619	-0.932035	-2.15067	0.0035	0.0243166
XLOC_012768	XLOC_012768	chr17:56067157-56068240	group1	group3	3.60122	1.88447	-0.934331	-2.06296	0.00595	0.0366901
XLOC_025902	DBNL	chr7:44084238-44122139	group1	group3	32.8405	17.1215	-0.939663	-2.9271	0.00025	0.00284742
XLOC_015851	XLOC_015851	chr2:186361107-186374546	group1	group3	2.24258	1.16826	-0.940792	-1.86396	0.0083	0.0471289
XLOC_014617	CEBPA	chr19:33790839-33793430	group1	group3	13.1945	6.86977	-0.941604	-3.51232	5e-05	0.000699887
XLOC_012651	GALK1	chr17:73754017-73761280	group1	group3	8.36981	4.35759	-0.941666	-2.86382	5e-05	0.000699887
XLOC_027870	IMPAD1	chr8:57870463-57906469	group1	group3	44.0473	22.8906	-0.944299	-4.14198	5e-05	0.000699887
XLOC_003119	TFAM	chr10:60144902-60158990	group1	group3	66.4128	34.4819	-0.945622	-4.1812	5e-05	0.000699887
XLOC_012185	ABHD15	chr17:27887688-27900175	group1	group3	2.29826	1.19232	-0.946772	-2.17484	0.0024	0.0181067
XLOC_003488	ACADSB	chr10:124768428-124817806	group1	group3	18.1812	9.42685	-0.947598	-4.06628	5e-05	0.000699887
XLOC_015417	WDR54	chr2:74648863-74669573	group1	group3	14.0027	7.25529	-0.948601	-2.00212	0.00595	0.0366901
XLOC_026950	AASS	chr7:121713592-121784482	group1	group3	12.1239	6.28161	-0.948642	-3.72885	5e-05	0.000699887
XLOC_027316	SGK196	chr8:42948501-42987014	group1	group3	8.45417	4.37496	-0.950393	-3.96108	5e-05	0.000699887
XLOC_019108	VIPR1	chr3:42530790-42579205	group1	group3	2.80417	1.44908	-0.952433	-2.73447	5e-05	0.000699887
XLOC_023542	SMPD2	chr6:109711417-109777190	group1	group3	7.44402	3.83489	-0.956896	-2.29929	0.00235	0.0178003
XLOC_008179	PRKCH	chr14:61788514-62017698	group1	group3	5.88196	3.02898	-0.957466	-2.99383	0.0001	0.00129594
XLOC_021744	SRD5A1	chr5:6633499-6682402	group1	group3	8.73377	4.49315	-0.958879	-2.62312	0.0002	0.00235693
XLOC_004430	TSPAN18	chr11:44748469-44972857	group1	group3	7.20069	3.70362	-0.9592	-2.79044	0.00025	0.00284742
XLOC_015706	LYPD6B	chr2:149894980-150071772	group1	group3	4.15165	2.1338	-0.960257	-2.49942	0.00015	0.00184461
XLOC_001822	OSCP1	chr1:36882878-36916942	group1	group3	8.80946	4.51596	-0.96402	-2.3706	0.0006	0.00589866
XLOC_028253	ACER2	chr9:19408888-19455163	group1	group3	2.60781	1.33292	-0.968253	-3.21778	5e-05	0.000699887
XLOC_028826	PLGRKT	chr9:5357966-5437937	group1	group3	43.7352	22.3481	-0.968639	-3.51768	5e-05	0.000699887
XLOC_003310	HELLS	chr10:96305331-96373788	group1	group3	64.4975	32.8329	-0.974099	-3.546	5e-05	0.000699887
XLOC_005508	EFEMP2	chr11:65627871-65640405	group1	group3	5.47534	2.78491	-0.975317	-1.88358	0.00855	0.0481982
XLOC_011666	PDK2	chr17:48172100-48207246	group1	group3	13.6592	6.94082	-0.976695	-2.93738	5e-05	0.000699887
XLOC_004894	FDX1	chr11:110300628-110335608	group1	group3	36.0812	18.3035	-0.979129	-2.15009	0.00185	0.0147355
XLOC_010066	TBL3	chr16:2021970-2028887	group1	group3	25.6695	13.0099	-0.980448	-3.93855	5e-05	0.000699887
XLOC_029436	RNF208	chr9:140114698-140118021	group1	group3	3.58116	1.81485	-0.980573	-2.03271	0.00625	0.0380676
XLOC_021935	IQGAP2	chr5:75699148-76003957	group1	group3	8.6438	4.38047	-0.980582	-3.82097	5e-05	0.000699887
XLOC_005193	TMEM41B	chr11:9302200-9336315	group1	group3	25.647	12.9798	-0.982524	-3.71511	5e-05	0.000699887
XLOC_027396	RDH10	chr8:74206836-74237520	group1	group3	37.4013	18.9283	-0.982545	-4.22033	5e-05	0.000699887
XLOC_016200	DNMT3A	chr2:25450882-25565459	group1	group3	8.02801	4.02689	-0.995377	-3.53155	5e-05	0.000699887
XLOC_018212	CBS	chr21:44473215-44496472	group1	group3	18.1574	9.06595	-1.00203	-3.88968	5e-05	0.000699887
XLOC_008048	PCK2	chr14:24563482-24573339	group1	group3	4.42386	2.20778	-1.00271	-2.9355	5e-05	0.000699887
XLOC_021493	COL25A1	chr4:109729875-110223947	group1	group3	8.98017	4.47876	-1.00364	-3.81169	5e-05	0.000699887
XLOC_028071	ENPP2	chr8:120569316-120651201	group1	group3	3.96066	1.97234	-1.00583	-2.2855	0.0009	0.00822895
XLOC_021321	NMU,PDCL2	chr4:56422691-56502649	group1	group3	25.9202	12.8998	-1.00673	-3.16829	5e-05	0.000699887
XLOC_005649	DLG2	chr11:83166055-85339461	group1	group3	2.81124	1.39859	-1.00724	-2.76013	0.0001	0.00129594
XLOC_002498	PVRL4	chr1:161040780-161059385	group1	group3	2.0387	1.01409	-1.00747	-2.91049	5e-05	0.000699887
XLOC_002051	LPAR3	chr1:85262985-85382460	group1	group3	2.42359	1.20473	-1.00844	-2.47388	0.0005	0.00507045
XLOC_016819	TTC30B	chr2:178412318-178417797	group1	group3	2.29314	1.13645	-1.01279	-2.83491	0.00015	0.00184461
XLOC_009150	JMJD7,JMJD7-PLA2G4B,PLA2G4B	chr15:42120282-42186275	group1	group3	2.56297	1.26898	-1.01415	-2.1762	0.0018	0.0144139
XLOC_016148	ODC1	chr2:10580507-10597833	group1	group3	220.845	109.302	-1.01472	-4.48866	5e-05	0.000699887
XLOC_005466	TRPT1	chr11:63974151-63993726	group1	group3	13.5371	6.67046	-1.02106	-2.98074	5e-05	0.000699887
XLOC_028845	NFIB	chr9:14081738-14398982	group1	group3	7.5631	3.72545	-1.02156	-4.10808	5e-05	0.000699887
XLOC_015021	TNNT1	chr19:55644160-55660606	group1	group3	3.05122	1.4992	-1.02519	-2.03431	0.0048	0.0311018
XLOC_006163	METTL7A	chr12:51317824-51326416	group1	group3	3.62599	1.77874	-1.02752	-3.35705	5e-05	0.000699887
XLOC_013261	CIRBP	chr19:1267469-1274809	group1	group3	124.293	60.9115	-1.02895	-4.04886	5e-05	0.000699887
XLOC_006322	MDM2	chr12:69186007-69241229	group1	group3	41.3978	20.2022	-1.03505	-4.56772	5e-05	0.000699887
XLOC_002138	VAV3	chr1:108113781-108537229	group1	group3	2.2277	1.08679	-1.03548	-2.61666	0.00025	0.00284742
XLOC_027432	CA2	chr8:86376130-86393721	group1	group3	12.7411	6.19082	-1.04129	-3.56293	5e-05	0.000699887
XLOC_022531	CCNO	chr5:54523625-54529599	group1	group3	2.16122	1.04717	-1.04535	-1.9958	0.00405	0.0272381
XLOC_000568	CTH	chr1:70876878-70911339	group1	group3	4.70224	2.2763	-1.04666	-2.85095	0.0001	0.00129594
XLOC_022010	LNPEP	chr5:96270599-96373253	group1	group3	11.1454	5.35196	-1.05831	-4.05554	5e-05	0.000699887
XLOC_018444	HMOX1	chr22:35777059-35790207	group1	group3	3.05946	1.45654	-1.07074	-2.63277	0.0003	0.00331862
XLOC_026933	DOCK4	chr7:111366163-111846532	group1	group3	3.77102	1.78837	-1.07631	-3.46595	5e-05	0.000699887
XLOC_009923	NMB	chr15:85198359-85201975	group1	group3	7.18536	3.40432	-1.07769	-2.79082	0.00015	0.00184461
XLOC_012728	C17orf70	chr17:79495416-79521754	group1	group3	10.1105	4.78793	-1.07838	-4.0233	5e-05	0.000699887
XLOC_008877	TC2N	chr14:92246266-92333880	group1	group3	7.34248	3.47431	-1.07954	-4.07367	5e-05	0.000699887
XLOC_016754	GRB14	chr2:165348859-165481205	group1	group3	4.87375	2.30466	-1.08048	-3.02172	5e-05	0.000699887
XLOC_028151	PYCRL	chr8:144685743-144691887	group1	group3	6.36742	3.00162	-1.08497	-3.66844	5e-05	0.000699887
XLOC_010513	PLCG2	chr16:81812860-81996247	group1	group3	3.71078	1.74191	-1.09106	-2.58711	0.00065	0.00630095
XLOC_007455	RGCC	chr13:42031541-42045013	group1	group3	5.91478	2.74958	-1.10512	-2.7904	0.0001	0.00129594
XLOC_022101	SLC12A2	chr5:127419482-127525380	group1	group3	13.4903	6.24037	-1.11222	-4.51684	5e-05	0.000699887
XLOC_012492	DLX3	chr17:48067368-48072588	group1	group3	4.10851	1.89824	-1.11395	-3.42351	5e-05	0.000699887
XLOC_007740	DCLK1	chr13:35516423-36705581	group1	group3	2.33736	1.06647	-1.13204	-2.12317	0.0051	0.0325892
XLOC_012031	PLSCR3,TMEM256	chr17:7284292-7307450	group1	group3	53.7445	24.4925	-1.13378	-2.28452	0.0027	0.0198781
XLOC_014496	NOTCH3	chr19:15270441-15311801	group1	group3	3.69324	1.68011	-1.13633	-4.20111	5e-05	0.000699887
XLOC_027588	PTP4A3	chr8:142402083-142441820	group1	group3	6.14036	2.79215	-1.13695	-2.43721	0.00185	0.0147355
XLOC_003539	DPYSL4	chr10:134000413-134019280	group1	group3	2.4516	1.10947	-1.14385	-3.04284	0.0001	0.00129594
XLOC_012938	MAPK4	chr18:48086173-48258196	group1	group3	3.4858	1.57322	-1.14777	-3.16668	5e-05	0.000699887
XLOC_021531	NDNF	chr4:121951147-121993800	group1	group3	3.87502	1.74594	-1.1502	-3.3056	5e-05	0.000699887
XLOC_020848	CCNG2	chr4:78077777-78091373	group1	group3	12.3818	5.53561	-1.16141	-4.65455	5e-05	0.000699887
XLOC_005275	LIN7C	chr11:27515964-27528326	group1	group3	33.162	14.7312	-1.17065	-5.03321	5e-05	0.000699887
XLOC_022922	NUDCD2	chr5:162877729-162887379	group1	group3	37.2003	16.3584	-1.18528	-3.33969	5e-05	0.000699887
XLOC_028519	GALNT12	chr9:101569918-101612363	group1	group3	3.86708	1.69853	-1.18696	-3.06855	5e-05	0.000699887
XLOC_017848	KCNQ2	chr20:62037541-62104014	group1	group3	7.06405	3.05988	-1.20702	-3.47456	5e-05	0.000699887
XLOC_002791	JMJD4	chr1:227916239-227972344	group1	group3	8.65929	3.72481	-1.21708	-2.15761	0.00585	0.0362038
XLOC_025975	ASL	chr7:65540763-65558840	group1	group3	3.09586	1.33025	-1.21865	-3.13984	5e-05	0.000699887
XLOC_002098	EVI5	chr1:92974210-93257961	group1	group3	12.8692	5.45697	-1.23775	-3.74709	5e-05	0.000699887
XLOC_023270	HSD17B8	chr6:33172413-33174610	group1	group3	2.87893	1.21048	-1.24995	-2.30708	0.0027	0.0198781
XLOC_026778	SEMA3D	chr7:84624698-84821020	group1	group3	2.97082	1.24432	-1.2555	-4.35274	5e-05	0.000699887
XLOC_013102	CDH2	chr18:25530929-25757445	group1	group3	40.4363	16.8489	-1.263	-5.15618	5e-05	0.000699887
XLOC_011671	ACSF2	chr17:48503517-48552856	group1	group3	5.33071	2.21435	-1.26744	-2.16797	0.00155	0.0127951
XLOC_008042	DHRS2	chr14:24105572-24121336	group1	group3	2.90975	1.20335	-1.27383	-2.78559	0.0003	0.00331862
XLOC_012165	ALDOC	chr17:26900132-26903951	group1	group3	3.5782	1.47259	-1.28087	-3.26118	5e-05	0.000699887
XLOC_002395	UBE2Q1	chr1:154521050-154532575	group1	group3	24.4219	9.94487	-1.29615	-4.28915	5e-05	0.000699887
XLOC_017392	PARD6B	chr20:49347887-49370407	group1	group3	5.50068	2.23985	-1.29621	-4.56929	5e-05	0.000699887
XLOC_003186	DDIT4	chr10:74033676-74035797	group1	group3	24.944	10.147	-1.29764	-4.8484	5e-05	0.000699887
XLOC_005619	WNT11	chr11:75897369-75925090	group1	group3	5.15624	2.07114	-1.3159	-3.25744	5e-05	0.000699887
XLOC_014840	MEIS3	chr19:47906374-47922792	group1	group3	2.63298	1.0329	-1.34999	-3.28951	5e-05	0.000699887
XLOC_007396	RASL11A	chr13:27844463-27847948	group1	group3	3.94955	1.54646	-1.35272	-3.20715	5e-05	0.000699887
XLOC_007698	SHISA2	chr13:26618734-26626146	group1	group3	56.9875	22.2565	-1.35642	-4.73328	5e-05	0.000699887
XLOC_026816	PDK4	chr7:95212808-95225925	group1	group3	3.69456	1.42781	-1.3716	-4.38423	5e-05	0.000699887
XLOC_024574	DLL1	chr6:170591293-170600581	group1	group3	5.67953	2.18098	-1.38079	-4.69376	5e-05	0.000699887
XLOC_013108	B4GALT6	chr18:29202055-29269275	group1	group3	7.72913	2.96768	-1.38097	-4.68557	5e-05	0.000699887
XLOC_010794	LOC100190986	chr16:21413454-21531821	group1	group3	30.4075	11.1573	-1.44644	-4.50378	5e-05	0.000699887
XLOC_005548	NUDT8	chr11:67395408-67397632	group1	group3	9.25381	3.36238	-1.46056	-3.08797	5e-05	0.000699887
XLOC_008588	SLC7A8	chr14:23594503-23653062	group1	group3	7.08768	2.57133	-1.4628	-3.28538	5e-05	0.000699887
XLOC_010501	NUDT7	chr16:77756383-77776157	group1	group3	7.5447	2.70794	-1.47827	-3.54885	5e-05	0.000699887
XLOC_028548	ZNF462	chr9:109624724-109848716	group1	group3	7.44905	2.6309	-1.5015	-4.63903	5e-05	0.000699887
XLOC_014634	DMKN	chr19:35987910-36004560	group1	group3	11.97	4.13344	-1.53401	-2.51175	0.00025	0.00284742
XLOC_023880	HIST1H1C	chr6:26055967-26056699	group1	group3	14.5029	4.93242	-1.55598	-3.72614	5e-05	0.000699887
XLOC_028683	PRRX2	chr9:132427919-132484951	group1	group3	12.1107	4.09191	-1.56544	-4.585	5e-05	0.000699887
XLOC_013315	MPND	chr19:4343111-4360225	group1	group3	4.43773	1.41676	-1.64722	-4.21676	5e-05	0.000699887
XLOC_017856	STMN3	chr20:62271057-62284963	group1	group3	13.7669	4.29323	-1.68106	-6.01734	5e-05	0.000699887
XLOC_004148	FUOM	chr10:135167439-135171529	group1	group3	32.6447	10.0729	-1.69638	-3.37685	5e-05	0.000699887
XLOC_015339	PAPOLG	chr2:60983364-61029221	group1	group3	12.1932	3.6448	-1.74217	-5.31136	5e-05	0.000699887
XLOC_014233	GAMT	chr19:1397024-1401569	group1	group3	13.4107	3.96155	-1.75924	-5.10909	5e-05	0.000699887
XLOC_005596	UCP2	chr11:73661363-73694371	group1	group3	45.7461	12.3902	-1.88445	-6.81534	5e-05	0.000699887
XLOC_006453	TCP11L2	chr12:106696410-106743092	group1	group3	4.23409	1.04557	-2.01776	-4.68769	5e-05	0.000699887
XLOC_008350	PAPOLA	chr14:96966664-97033453	group1	group3	79.2729	10.9664	-2.85374	-11.8603	5e-05	0.000699887

## Sheet: 2-siPAP_Nuc
gene_id	gene	locus	sample_1	sample_2	value_1	value_2	log2(fold_change)	test_stat	p_value	q_value
XLOC_004034	XLOC_004034	chr10:112324511-112325348	group4	group6	0	1.00672	5	nan	5e-05	0.000699887
XLOC_020722	XLOC_020722	chr4:48275763-48276288	group4	group6	0	1.06699	5	nan	0.00805	0.0460769
XLOC_013913	LHB	chr19:49519236-49526054	group4	group6	0.0422907	1.07614	4.66938	5.97463	0.00025	0.00284742
XLOC_020336	XLOC_020336	chr3:150123119-150125930	group4	group6	0.10339	1.11253	3.42766	4.62468	5e-05	0.000699887
XLOC_025903	PGAM2	chr7:44084238-44122139	group4	group6	0.363793	3.88027	3.41497	3.12459	0.00235	0.0178003
XLOC_007636	XLOC_007636	chr13:111567955-111570748	group4	group6	0.222607	2.05239	3.20474	5.9536	5e-05	0.000699887
XLOC_003679	XLOC_003679	chr10:31001228-31001415	group4	group6	67.3177	551.575	3.0345	2.79589	0.0032	0.0227021
XLOC_005304	XLOC_005304	chr11:35636955-35639714	group4	group6	0.126383	1.01155	3.0007	4.26726	0.00015	0.00184461
XLOC_004978	XLOC_004978	chr11:122933284-122934061	group4	group6	0.770144	6.15992	2.99971	3.89753	0.0004	0.00421339
XLOC_029917	XLOC_029917	chrX:129302313-129304514	group4	group6	0.179392	1.43104	2.99588	4.3533	0.0001	0.00129594
XLOC_021280	XLOC_021280	chr4:41990416-41992458	group4	group6	0.763385	6.01664	2.97848	7.23835	5e-05	0.000699887
XLOC_029164	XLOC_029164	chr9:99984177-99984361	group4	group6	101.134	770.206	2.92898	3.5576	0.00415	0.0277462
XLOC_010804	XLOC_010804	chr16:21961623-21964371	group4	group6	1.7978	13.6658	2.92627	9.61642	5e-05	0.000699887
XLOC_022307	XLOC_022307	chr5:173763188-173957098	group4	group6	0.504517	3.81281	2.91788	1.97398	0.0017	0.0137653
XLOC_024186	KLHL31	chr6:53510641-53530572	group4	group6	0.876665	6.49127	2.8884	9.71105	5e-05	0.000699887
XLOC_012842	PTPN2	chr18:12785476-12889340	group4	group6	0.704315	5.10745	2.85831	4.00649	5e-05	0.000699887
XLOC_027209	XLOC_027209	chr8:17317980-17326235	group4	group6	0.152773	1.08187	2.82406	6.78258	5e-05	0.000699887
XLOC_013888	XLOC_013888	chr19:48707303-48710296	group4	group6	0.31438	2.2089	2.81275	5.93021	5e-05	0.000699887
XLOC_028088	XLOC_028088	chr8:125485117-125486869	group4	group6	2.70001	18.7477	2.79568	8.77195	5e-05	0.000699887
XLOC_001984	XLOC_001984	chr1:64052498-64054916	group4	group6	0.173344	1.17942	2.76636	4.29309	5e-05	0.000699887
XLOC_017192	LOC100270804	chr20:18768614-18776839	group4	group6	2.37168	16.0204	2.75593	8.36095	5e-05	0.000699887
XLOC_001495	LINC00115	chr1:761585-795188	group4	group6	2.40634	16.2404	2.75467	3.21671	0.0004	0.00421339
XLOC_021298	XLOC_021298	chr4:48332999-48428653	group4	group6	0.181612	1.21885	2.74659	2.48343	0.0027	0.0198781
XLOC_016815	XLOC_016815	chr2:178075279-178077287	group4	group6	0.360309	2.32141	2.6877	4.7879	5e-05	0.000699887
XLOC_026911	LOC100216546	chr7:104618880-104646365	group4	group6	3.13683	20.1592	2.68405	9.35423	5e-05	0.000699887
XLOC_027330	RB1CC1	chr8:53535017-53641761	group4	group6	0.687332	4.35537	2.66371	3.59002	0.00015	0.00184461
XLOC_023319	BTBD9	chr6:38136226-38615355	group4	group6	0.37107	2.34556	2.66017	3.88242	5e-05	0.000699887
XLOC_022838	SPRY4	chr5:141689991-141704620	group4	group6	0.160556	1.00391	2.64448	5.32257	5e-05	0.000699887
XLOC_004836	XLOC_004836	chr11:89956693-89959455	group4	group6	1.07614	6.70083	2.63848	7.75246	5e-05	0.000699887
XLOC_006378	XLOC_006378	chr12:89761405-89763299	group4	group6	0.242104	1.47495	2.60697	3.94917	5e-05	0.000699887
XLOC_027006	XLOC_027006	chr7:134329295-134331423	group4	group6	0.873448	5.2979	2.60063	6.64824	5e-05	0.000699887
XLOC_006451	NUAK1	chr12:106457124-106537420	group4	group6	1.15165	6.96513	2.59644	3.08089	0.0011	0.0096968
XLOC_015084	XLOC_015084	chr19:58689083-58690623	group4	group6	0.200048	1.20571	2.59146	3.21715	0.0016	0.0131142
XLOC_024299	MANEA,XLOC_024299	chr6:96005358-96057328	group4	group6	0.360176	2.14936	2.57713	2.42031	0.0022	0.0168996
XLOC_009115	FSIP1	chr15:39892231-40077917	group4	group6	0.690874	4.11864	2.57567	6.37433	5e-05	0.000699887
XLOC_020911	LOC256880	chr4:100871635-100873620	group4	group6	0.414345	2.45318	2.56575	4.97785	5e-05	0.000699887
XLOC_003074	SYT15	chr10:46951452-46972955	group4	group6	1.60143	9.42022	2.5564	4.53759	5e-05	0.000699887
XLOC_019070	LRRFIP2	chr3:37094116-37224220	group4	group6	0.900729	5.29054	2.55425	4.67416	5e-05	0.000699887
XLOC_003373	FBXW4	chr10:103370420-103457164	group4	group6	0.734707	4.2791	2.54207	2.58301	0.0059	0.0364424
XLOC_014606	XLOC_014606	chr19:30326678-30332731	group4	group6	0.37705	2.17913	2.53092	3.26729	5e-05	0.000699887
XLOC_014332	XLOC_014332	chr19:6592543-6604149	group4	group6	0.389759	2.24642	2.52697	2.9004	0.0001	0.00129594
XLOC_005587	XLOC_005587	chr11:72514543-72525405	group4	group6	1.05927	6.05179	2.5143	6.87905	5e-05	0.000699887
XLOC_017088	XLOC_017088	chr2:241521785-241526070	group4	group6	1.36193	7.70971	2.50102	8.49761	5e-05	0.000699887
XLOC_023583	MCM9	chr6:119132852-119269101	group4	group6	0.308849	1.73848	2.49285	2.85477	0.00125	0.0107725
XLOC_023447	LOC100506804	chr6:75994729-76001580	group4	group6	0.234501	1.31331	2.48554	2.99663	0.00315	0.0224223
XLOC_015278	XLOC_015278	chr2:43446923-43449388	group4	group6	0.179653	1.00437	2.48301	3.86904	0.0001	0.00129594
XLOC_004026	MIR4482-1	chr10:106013951-106059176	group4	group6	0.693089	3.8607	2.47775	1.82518	0.00055	0.00548789
XLOC_029175	XLOC_029175	chr9:100738701-100745344	group4	group6	0.184103	1.00462	2.44806	5.74125	5e-05	0.000699887
XLOC_004340	XLOC_004340	chr11:18548509-18549859	group4	group6	0.823149	4.47268	2.44191	4.96315	5e-05	0.000699887
XLOC_027660	XLOC_027660	chr8:6560700-6565818	group4	group6	0.278759	1.49362	2.42172	5.96663	5e-05	0.000699887
XLOC_028754	XLOC_028754	chr9:139622742-139626060	group4	group6	1.10626	5.91473	2.41863	7.46657	5e-05	0.000699887
XLOC_027876	XLOC_027876	chr8:61558861-61564854	group4	group6	1.20478	6.43406	2.41696	8.49781	5e-05	0.000699887
XLOC_020005	GLYCTK	chr3:52315063-52329415	group4	group6	0.193715	1.02612	2.40519	3.88244	5e-05	0.000699887
XLOC_001917	XLOC_001917	chr1:47794106-47795347	group4	group6	0.247498	1.30815	2.40204	2.66712	0.00445	0.0292993
XLOC_014705	ZNF546	chr19:40476911-40528227	group4	group6	0.578127	3.05141	2.40002	3.44903	0.00025	0.00284742
XLOC_002713	XLOC_002713	chr1:207923381-207925329	group4	group6	0.466865	2.42958	2.37963	4.72908	5e-05	0.000699887
XLOC_003633	XLOC_003633	chr10:17683409-17686069	group4	group6	1.22167	6.33848	2.37528	7.0499	5e-05	0.000699887
XLOC_001859	LOC100130557	chr1:41151073-41237275	group4	group6	3.89892	20.1238	2.36776	5.26143	5e-05	0.000699887
XLOC_007060	XLOC_007060	chr12:64842941-64845830	group4	group6	0.336496	1.72379	2.35692	4.92142	5e-05	0.000699887
XLOC_013942	ADM5	chr19:50191941-50194247	group4	group6	0.293972	1.50174	2.35288	4.09336	5e-05	0.000699887
XLOC_028618	XLOC_028618,ZBTB26	chr9:125677810-125702607	group4	group6	1.65271	8.41054	2.34737	3.41882	5e-05	0.000699887
XLOC_021041	DKFZP434I0714	chr4:153457415-153460415	group4	group6	4.09335	20.8006	2.34527	8.74094	5e-05	0.000699887
XLOC_005499	LOC254100	chr11:65333501-65341669	group4	group6	0.932627	4.72797	2.34185	2.894	0.00015	0.00184461
XLOC_021767	FAM134B	chr5:16465951-16617167	group4	group6	1.50393	7.62149	2.34134	5.20804	5e-05	0.000699887
XLOC_029953	XLOC_029953	chrX:135056666-135059895	group4	group6	0.474909	2.40106	2.33795	5.76646	5e-05	0.000699887
XLOC_022018	LOC100289230	chr5:98264837-98284054	group4	group6	1.65389	8.35682	2.33709	5.86757	5e-05	0.000699887
XLOC_021594	XLOC_021594	chr4:148537082-148538434	group4	group6	0.228391	1.14763	2.32908	2.70549	0.0042	0.0280089
XLOC_022712	COMMD10	chr5:115413668-115633293	group4	group6	0.277138	1.39103	2.32748	3.24805	0.0006	0.00589866
XLOC_019268	FOXP1	chr3:71002141-71639294	group4	group6	0.503755	2.47708	2.29785	3.77994	5e-05	0.000699887
XLOC_016210	MAPRE3	chr2:27193490-27255735	group4	group6	0.411895	2.02186	2.29533	3.80715	5e-05	0.000699887
XLOC_003854	XLOC_003854	chr10:75532020-75541773	group4	group6	0.716615	3.51472	2.29414	2.8257	0.00175	0.0140848
XLOC_021804	RANBP3L	chr5:36242511-36302011	group4	group6	0.224202	1.09833	2.29243	4.73079	5e-05	0.000699887
XLOC_005852	TIRAP	chr11:126152523-126169756	group4	group6	0.219982	1.07748	2.2922	2.74124	0.00225	0.0172087
XLOC_025801	XLOC_025801	chr7:23514090-23526432	group4	group6	0.846942	4.11197	2.27949	8.4003	5e-05	0.000699887
XLOC_005194	LOC644656	chr11:9481102-9482245	group4	group6	4.73557	22.906	2.27412	6.99044	5e-05	0.000699887
XLOC_000696	XLOC_000696	chr1:109969158-109973394	group4	group6	0.362405	1.74842	2.27037	5.62524	5e-05	0.000699887
XLOC_023705	RMND1	chr6:151685249-151773316	group4	group6	2.65719	12.7903	2.26708	7.07603	5e-05	0.000699887
XLOC_003004	LRRC37A6P	chr10:27531140-27541235	group4	group6	0.305719	1.46849	2.26406	4.87695	5e-05	0.000699887
XLOC_021358	XLOC_021358	chr4:71858108-71859241	group4	group6	0.500815	2.39762	2.25925	3.37139	0.00025	0.00284742
XLOC_012549	LOC653653	chr17:58177507-58180280	group4	group6	0.248108	1.16785	2.23481	2.53916	0.001	0.00896607
XLOC_028402	C9orf40	chr9:77561498-77573923	group4	group6	0.353805	1.65455	2.22542	2.85186	0.00135	0.0114543
XLOC_010959	XLOC_010959	chr16:57768459-57769574	group4	group6	0.332818	1.55169	2.22104	2.70815	0.0043	0.0285173
XLOC_023348	XLOC_023348	chr6:42749714-42836296	group4	group6	2.79037	12.9338	2.21263	7.35781	5e-05	0.000699887
XLOC_029610	ZNF674-AS1	chrX:46404924-46407910	group4	group6	6.51757	30.025	2.20376	8.24871	5e-05	0.000699887
XLOC_000345	ZMYM6	chr1:35451724-35503091	group4	group6	0.399473	1.83124	2.19666	2.4733	0.00495	0.0318247
XLOC_000899	XLOC_000899	chr1:151763111-151770973	group4	group6	0.280577	1.27636	2.18556	4.60111	5e-05	0.000699887
XLOC_016700	XLOC_016700	chr2:148600737-148602024	group4	group6	0.350147	1.59057	2.18351	2.96319	0.0021	0.016285
XLOC_006695	XLOC_006695	chr12:8184511-8185231	group4	group6	1.38981	6.28922	2.17799	3.36644	0.0007	0.00669061
XLOC_029182	XLOC_029182	chr9:102563432-102582060	group4	group6	0.347664	1.54178	2.14883	7.45538	5e-05	0.000699887
XLOC_015333	SMEK2	chr2:55774999-55860458	group4	group6	1.12617	4.98428	2.14596	3.57543	5e-05	0.000699887
XLOC_021699	XLOC_021699	chr4:190194924-190195073	group4	group6	893.034	3950.77	2.14535	3.42839	5e-05	0.000699887
XLOC_018280	XLOC_018280	chr22:19158914-19161654	group4	group6	1.7534	7.74688	2.14346	6.77311	5e-05	0.000699887
XLOC_010618	PRR25	chr16:855442-863861	group4	group6	1.94882	8.56959	2.13662	6.02191	5e-05	0.000699887
XLOC_000228	C1orf213	chr1:23685940-23698440	group4	group6	2.41124	10.5911	2.13501	4.43237	5e-05	0.000699887
XLOC_026912	LOC100216545	chr7:104646525-104654588	group4	group6	0.973228	4.27233	2.13417	6.32573	5e-05	0.000699887
XLOC_015881	XLOC_015881	chr2:193242081-193243705	group4	group6	0.51579	2.26249	2.13305	3.15079	0.0002	0.00235693
XLOC_019542	LOC646903	chr3:149689065-149698506	group4	group6	2.47173	10.8261	2.13093	6.13062	5e-05	0.000699887
XLOC_028298	XLOC_028298	chr9:34665459-34670321	group4	group6	0.863532	3.73759	2.11378	6.60949	5e-05	0.000699887
XLOC_007778	SERP2	chr13:44943501-44971850	group4	group6	0.483722	2.07302	2.09949	4.54237	5e-05	0.000699887
XLOC_021446	STPG2	chr4:98480024-99064631	group4	group6	0.249498	1.0665	2.09578	2.9818	0.00105	0.00933921
XLOC_006158	XLOC_006158	chr12:50677398-50683795	group4	group6	0.375532	1.60437	2.095	4.75618	5e-05	0.000699887
XLOC_023802	XLOC_023802	chr6:3982810-3990294	group4	group6	0.352373	1.50407	2.0937	6.05171	5e-05	0.000699887
XLOC_003023	XLOC_003023	chr10:33247333-33253110	group4	group6	0.699108	2.97945	2.09146	6.55629	5e-05	0.000699887
XLOC_019393	XLOC_019393	chr3:119540192-119819895	group4	group6	2.06081	8.76287	2.08819	3.17461	0.0005	0.00507045
XLOC_015331	PRORSD1P	chr2:55509128-55512912	group4	group6	0.979242	4.12627	2.0751	5.20814	5e-05	0.000699887
XLOC_019750	XLOC_019750	chr3:4531452-4534876	group4	group6	0.338155	1.42443	2.07463	4.65402	5e-05	0.000699887
XLOC_021777	XLOC_021777	chr5:25083389-25088999	group4	group6	0.311117	1.30966	2.07366	5.35933	5e-05	0.000699887
XLOC_021386	XLOC_021386	chr4:77856369-77860092	group4	group6	0.315912	1.3279	2.07156	4.67406	5e-05	0.000699887
XLOC_016211	AGBL5	chr2:27274490-27294567	group4	group6	0.899301	3.76871	2.06719	3.86713	5e-05	0.000699887
XLOC_024376	XLOC_024376	chr6:116890378-116892446	group4	group6	0.612839	2.5577	2.06127	4.5845	5e-05	0.000699887
XLOC_004415	XLOC_004415	chr11:43665709-43674016	group4	group6	3.99329	16.6372	2.05876	8.53054	5e-05	0.000699887
XLOC_029944	FAM127C	chrX:134141695-134161517	group4	group6	1.05097	4.35951	2.05244	3.9614	5e-05	0.000699887
XLOC_007725	USPL1	chr13:31181819-31235331	group4	group6	0.722897	2.98507	2.0459	2.74002	0.00215	0.0165848
XLOC_009647	XLOC_009647	chr15:44578827-44580826	group4	group6	0.25717	1.05918	2.04216	3.26264	0.0007	0.00669061
XLOC_006146	FAM186B	chr12:49963756-50016795	group4	group6	0.620486	2.54228	2.03465	6.15081	5e-05	0.000699887
XLOC_015940	CPO	chr2:207746572-207834315	group4	group6	0.313003	1.28188	2.03401	4.44914	5e-05	0.000699887
XLOC_003525	CTAGE7P	chr10:131862161-131909081	group4	group6	2.32226	9.4809	2.02949	6.46372	5e-05	0.000699887
XLOC_025800	XLOC_025800	chr7:23510893-23513268	group4	group6	1.47696	6.02264	2.02777	6.02199	5e-05	0.000699887
XLOC_007791	XLOC_007791	chr13:46782953-46786018	group4	group6	0.645943	2.63059	2.02591	5.27074	5e-05	0.000699887
XLOC_001399	XLOC_001399	chr1:234750867-234754160	group4	group6	0.263437	1.07269	2.02571	4.09649	5e-05	0.000699887
XLOC_030198	XLOC_030198	chrX:47413120-47414653	group4	group6	0.329589	1.33686	2.02011	3.01564	0.0008	0.00747839
XLOC_011585	XLOC_011585	chr17:42015589-42016323	group4	group6	3.28371	13.3149	2.01965	3.21171	0.0007	0.00669061
XLOC_023051	TFAP2A	chr6:10392409-10419797	group4	group6	0.98137	3.97214	2.01705	2.53672	0.00265	0.0195872
XLOC_020132	LOC100302640	chr3:106828636-106959485	group4	group6	1.01922	4.12278	2.01615	1.75005	0.00305	0.0218652
XLOC_024024	LOC100294145	chr6:32857116-32871535	group4	group6	0.849679	3.43527	2.01544	2.60153	0.00325	0.0229735
XLOC_015329	XLOC_015329	chr2:55277931-55279565	group4	group6	0.835138	3.34086	2.00013	4.36598	5e-05	0.000699887
XLOC_029348	LOC100272217	chr9:133452736-133454881	group4	group6	1.17735	4.70234	1.99783	5.43472	5e-05	0.000699887
XLOC_029040	LOC100507299	chr9:72658496-72873791	group4	group6	0.326461	1.30251	1.99631	2.33307	5e-05	0.000699887
XLOC_010101	XLOC_010101	chr16:3054841-3058833	group4	group6	0.271673	1.07888	1.9896	3.66654	0.0001	0.00129594
XLOC_000783	XLOC_000783	chr1:119805536-119828835	group4	group6	0.383648	1.51618	1.98259	2.30495	0.0006	0.00589866
XLOC_022490	OSMR	chr5:38834672-38935743	group4	group6	0.403342	1.59354	1.98216	2.74032	0.00145	0.0121301
XLOC_002209	XLOC_002209	chr1:117028810-117047766	group4	group6	0.352874	1.39364	1.98164	6.87069	5e-05	0.000699887
XLOC_030404	TCEAL1,TCEAL3	chrX:102849928-102886007	group4	group6	0.792948	3.12887	1.98034	5.28026	5e-05	0.000699887
XLOC_000193	XLOC_000193	chr1:19400972-19540115	group4	group6	8.0728	31.5445	1.96625	2.9806	0.0003	0.00331862
XLOC_006305	TMBIM4	chr12:66530716-66563807	group4	group6	0.271912	1.05779	1.95984	2.3511	0.00775	0.044786
XLOC_012929	RNF165	chr18:43914186-44040783	group4	group6	0.396531	1.54225	1.95954	3.91182	5e-05	0.000699887
XLOC_012719	XLOC_012719	chr17:79361766-79368034	group4	group6	2.32328	8.96912	1.9488	7.29587	5e-05	0.000699887
XLOC_003345	GOT1,XLOC_003345	chr10:101156626-101220395	group4	group6	2.23127	8.60933	1.94803	3.61532	5e-05	0.000699887
XLOC_007909	XLOC_007909	chr13:98075155-98086250	group4	group6	0.450907	1.73672	1.94547	6.40063	5e-05	0.000699887
XLOC_003245	XLOC_003245	chr10:88281668-88285401	group4	group6	2.38578	9.1558	1.94023	6.89097	5e-05	0.000699887
XLOC_001525	MIB2	chr1:1549104-1570030	group4	group6	1.77504	6.74672	1.92634	3.35832	5e-05	0.000699887
XLOC_014175	LOC100128398	chr19:58488440-58523368	group4	group6	1.04382	3.95776	1.92282	3.48076	5e-05	0.000699887
XLOC_017516	LOC100289473	chr20:1753942-1760392	group4	group6	0.403127	1.52758	1.92194	3.88528	5e-05	0.000699887
XLOC_029778	XLOC_029778	chrX:80065435-80068495	group4	group6	1.05362	3.98169	1.91803	5.63198	5e-05	0.000699887
XLOC_003899	BMPR1A	chr10:88509530-88693194	group4	group6	0.987642	3.72393	1.91477	2.04141	0.0068	0.040614
XLOC_026545	MIR148A	chr7:25988191-25989606	group4	group6	1.75823	6.6166	1.91196	2.97873	5e-05	0.000699887
XLOC_015058	ZNF583	chr19:56905044-56938320	group4	group6	0.411061	1.541	1.90644	2.54009	0.0038	0.0259224
XLOC_019603	XLOC_019603	chr3:161006906-161015643	group4	group6	0.309092	1.15848	1.90613	5.52069	5e-05	0.000699887
XLOC_021821	XLOC_021821	chr5:41870811-41872324	group4	group6	0.305104	1.14211	1.90433	2.68865	0.00225	0.0172087
XLOC_023672	XLOC_023672	chr6:143072603-143284498	group4	group6	0.372557	1.38781	1.89728	2.14883	0.00695	0.0412678
XLOC_010607	FAM195A	chr16:691804-699301	group4	group6	0.721726	2.68761	1.8968	2.54345	0.0022	0.0168996
XLOC_023711	MTRF1L	chr6:153291657-153452389	group4	group6	2.81631	10.4344	1.88946	2.17423	0.0045	0.0295627
XLOC_020763	AASDH	chr4:57203842-57259493	group4	group6	0.893808	3.31114	1.88929	2.7448	0.00195	0.015366
XLOC_016593	ZC3H6	chr2:113030274-113097640	group4	group6	0.592706	2.19508	1.88889	2.24289	0.00695	0.0412678
XLOC_019041	XLOC_019041	chr3:27884489-27886086	group4	group6	0.353994	1.30834	1.88594	2.92828	0.0005	0.00507045
XLOC_029192	XLOC_029192	chr9:106854847-106856324	group4	group6	4.1688	15.4047	1.88567	6.01742	5e-05	0.000699887
XLOC_001396	XLOC_001396	chr1:234492788-234502244	group4	group6	0.400423	1.47955	1.88556	2.45693	0.00525	0.0333155
XLOC_002041	SAMD13	chr1:84753884-84816481	group4	group6	0.452238	1.66796	1.88293	5.84084	5e-05	0.000699887
XLOC_028993	KGFLP2	chr9:41958801-42019584	group4	group6	1.21759	4.486	1.88141	6.16058	5e-05	0.000699887
XLOC_026244	XLOC_026244	chr7:123389121-123394992	group4	group6	1.36099	4.99716	1.87645	6.60532	5e-05	0.000699887
XLOC_018374	XLOC_018374	chr22:26908464-26910452	group4	group6	8.35648	30.6371	1.87431	6.97741	5e-05	0.000699887
XLOC_021145	LOC100129917	chr4:699538-775811	group4	group6	6.9766	25.5543	1.87297	4.14876	5e-05	0.000699887
XLOC_001204	ASCL5	chr1:201083080-201123632	group4	group6	0.424912	1.54925	1.86633	2.25723	0.0069	0.0410425
XLOC_008511	TEX22	chr14:105864871-105880196	group4	group6	0.448042	1.6317	1.86467	4.84705	5e-05	0.000699887
XLOC_000857	XLOC_000857	chr1:149814989-149822486	group4	group6	3.13824	11.4173	1.86319	5.1181	5e-05	0.000699887
XLOC_019402	XLOC_019402	chr3:121468871-121469716	group4	group6	2.80342	10.1971	1.8629	4.19077	5e-05	0.000699887
XLOC_030184	XLOC_030184	chrX:44720391-44732203	group4	group6	0.430592	1.56593	1.86262	2.0488	0.0038	0.0259224
XLOC_005705	XLOC_005705	chr11:102215884-102217830	group4	group6	0.495185	1.80001	1.86197	3.67533	5e-05	0.000699887
XLOC_028207	XLOC_028207	chr9:3526068-3532798	group4	group6	7.05448	25.6413	1.86186	7.02387	5e-05	0.000699887
XLOC_016017	XLOC_016017	chr2:225450532-225451850	group4	group6	0.333894	1.21333	1.86151	2.56337	0.00335	0.0235204
XLOC_000579	PIGK	chr1:77552516-77703411	group4	group6	0.785546	2.84817	1.85827	2.45129	0.00335	0.0235204
XLOC_020525	XLOC_020525	chr3:197361720-197377578	group4	group6	0.425141	1.53954	1.85649	3.1652	0.0002	0.00235693
XLOC_023584	XLOC_023584	chr6:119671065-119678137	group4	group6	0.469909	1.70156	1.85641	5.56066	5e-05	0.000699887
XLOC_029625	ZNF41	chrX:47304060-47347926	group4	group6	0.946115	3.42505	1.85604	3.45561	5e-05	0.000699887
XLOC_028727	XLOC_028727	chr9:137029969-137034423	group4	group6	0.315661	1.14224	1.85542	4.373	5e-05	0.000699887
XLOC_012041	CHD3	chr17:7765923-7816075	group4	group6	0.565044	2.02881	1.8442	2.91177	0.0006	0.00589866
XLOC_023919	XLOC_023919,ZSCAN16	chr6:28085490-28107528	group4	group6	1.84967	6.63728	1.84333	2.95497	0.0005	0.00507045
XLOC_016146	XLOC_016146	chr2:10260584-10262328	group4	group6	0.289936	1.03927	1.84176	2.33817	0.00555	0.034776
XLOC_010603	LINC00235	chr16:475591-577588	group4	group6	1.77082	6.34254	1.84064	1.35767	0.00145	0.0121301
XLOC_022384	XLOC_022384	chr5:609408-612332	group4	group6	0.437525	1.56401	1.83781	4.12758	5e-05	0.000699887
XLOC_000604	XLOC_000604	chr1:85667474-85669373	group4	group6	0.366666	1.30675	1.83345	3.17642	0.00025	0.00284742
XLOC_019365	CD200R1	chr3:112625088-112693937	group4	group6	0.502157	1.77889	1.82477	4.41941	5e-05	0.000699887
XLOC_008906	SNHG10	chr14:95995320-96001209	group4	group6	5.02008	17.7605	1.82289	4.5731	5e-05	0.000699887
XLOC_007966	XLOC_007966	chr13:114235897-114238012	group4	group6	0.297608	1.05063	1.81978	3.11174	0.00075	0.00708645
XLOC_012243	LHX1,XLOC_012243	chr17:35283404-35301915	group4	group6	0.627366	2.20242	1.81171	3.89291	5e-05	0.000699887
XLOC_027635	XLOC_027635	chr8:146017924-146022088	group4	group6	0.916616	3.21274	1.80941	5.49569	5e-05	0.000699887
XLOC_012975	XLOC_012975	chr18:57026693-57029781	group4	group6	0.645269	2.26154	1.80933	4.68974	5e-05	0.000699887
XLOC_028013	VPS13B,XLOC_028013	chr8:100008196-100889814	group4	group6	1.41463	4.94263	1.80485	4.13578	5e-05	0.000699887
XLOC_007235	C12orf76	chr12:110478758-110505500	group4	group6	4.6269	16.0967	1.79864	6.10736	5e-05	0.000699887
XLOC_029437	XLOC_029437	chr9:140131281-140135422	group4	group6	0.501719	1.74362	1.79714	4.72307	5e-05	0.000699887
XLOC_000368	XLOC_000368	chr1:39325547-39326822	group4	group6	1.18554	4.11819	1.79647	3.90352	5e-05	0.000699887
XLOC_023910	HIST1H2AK	chr6:27802016-27824222	group4	group6	0.574133	1.99378	1.79605	2.18523	5e-05	0.000699887
XLOC_013223	XLOC_013223	chr18:77420750-77514510	group4	group6	2.58783	8.98253	1.79538	3.26239	0.00015	0.00184461
XLOC_001857	ZFP69	chr1:40942882-40974380	group4	group6	0.879788	3.05336	1.79517	4.02752	5e-05	0.000699887
XLOC_028923	XLOC_028923	chr9:33018565-33024801	group4	group6	2.07912	7.20959	1.79394	6.17304	5e-05	0.000699887
XLOC_008936	XLOC_008936	chr14:103991419-103995462	group4	group6	0.419793	1.45171	1.79	4.42326	5e-05	0.000699887
XLOC_001855	ZMPSTE24	chr1:40722095-40759856	group4	group6	10.6478	36.8076	1.78945	2.2019	0.00675	0.0403706
XLOC_013552	ZNF506	chr19:19899350-19932598	group4	group6	0.992518	3.42701	1.78779	2.1878	0.0088	0.0492787
XLOC_027970	OSGIN2	chr8:90897440-90940095	group4	group6	0.438294	1.50925	1.78387	3.01679	0.00025	0.00284742
XLOC_024055	SCUBE3,XLOC_024055	chr6:35181821-35227237	group4	group6	1.15995	3.99352	1.7836	3.08346	5e-05	0.000699887
XLOC_023564	XLOC_023564	chr6:116575556-116577979	group4	group6	0.321098	1.10537	1.78344	3.33136	5e-05	0.000699887
XLOC_002234	XLOC_002234	chr1:120694644-120697153	group4	group6	1.63053	5.5991	1.77985	5.40726	5e-05	0.000699887
XLOC_017716	JPH2	chr20:42740335-42816787	group4	group6	0.546794	1.87748	1.77972	4.21815	5e-05	0.000699887
XLOC_022375	TRIM52	chr5:180673492-180689051	group4	group6	3.85006	13.2102	1.7787	6.17598	5e-05	0.000699887
XLOC_013236	POLRMT	chr19:617221-637575	group4	group6	0.833553	2.84943	1.77333	2.25713	0.0063	0.0383026
XLOC_004053	PNLIPRP1	chr10:118350489-118369270	group4	group6	2.93674	10.0083	1.76891	4.51114	5e-05	0.000699887
XLOC_023510	XLOC_023510	chr6:99873863-99874614	group4	group6	1.82052	6.18555	1.76455	3.04815	0.0006	0.00589866
XLOC_027325	XLOC_027325	chr8:49293106-49298000	group4	group6	0.30662	1.03502	1.75513	4.25584	5e-05	0.000699887
XLOC_030408	SLC25A53	chrX:103139054-103401708	group4	group6	4.90738	16.5095	1.75027	3.93304	5e-05	0.000699887
XLOC_001130	C1orf220	chr1:178511396-178520870	group4	group6	0.949245	3.18273	1.74541	5.76229	5e-05	0.000699887
XLOC_019278	XLOC_019278	chr3:75690302-75691869	group4	group6	0.427651	1.43054	1.74206	2.92	0.0005	0.00507045
XLOC_019884	XLOC_019884	chr3:42690233-42691417	group4	group6	0.436442	1.45928	1.7414	2.46956	0.00495	0.0318247
XLOC_008117	POLE2	chr14:50102222-50155098	group4	group6	0.948496	3.16258	1.73739	4.10242	5e-05	0.000699887
XLOC_012666	QRICH2	chr17:74270010-74304912	group4	group6	0.697665	2.32322	1.73552	5.55667	5e-05	0.000699887
XLOC_017226	LOC100134868	chr20:25990286-26002574	group4	group6	2.75378	9.14781	1.73202	4.97668	5e-05	0.000699887
XLOC_011739	EFCAB3	chr17:60447578-60493839	group4	group6	0.327612	1.08738	1.73079	2.48205	0.00175	0.0140848
XLOC_019580	XLOC_019580	chr3:156892135-156896665	group4	group6	0.371721	1.23217	1.72891	4.23116	5e-05	0.000699887
XLOC_018918	XLOC_018918	chr22:47157832-47621780	group4	group6	12.6637	41.7913	1.7225	2.2261	0.0043	0.0285173
XLOC_012276	XLOC_012276	chr17:38295394-38296450	group4	group6	1.42325	4.68737	1.7196	3.52036	5e-05	0.000699887
XLOC_020169	ZBTB20	chr3:114056946-114866159	group4	group6	1.24348	4.06251	1.70799	4.4114	5e-05	0.000699887
XLOC_024455	XLOC_024455	chr6:141093627-141127199	group4	group6	0.341149	1.1145	1.70793	5.59889	5e-05	0.000699887
XLOC_029939	LINC00629	chrX:133683906-133694434	group4	group6	0.458375	1.49506	1.70561	3.68263	5e-05	0.000699887
XLOC_004574	XLOC_004574	chr11:61587422-61589443	group4	group6	0.417971	1.36275	1.70505	3.2089	0.0001	0.00129594
XLOC_013074	XLOC_013074	chr18:12945892-12947719	group4	group6	1.65255	5.35398	1.69592	4.69203	5e-05	0.000699887
XLOC_026600	XLOC_026600	chr7:35837270-35840568	group4	group6	0.547579	1.76203	1.6861	4.22564	5e-05	0.000699887
XLOC_000300	FABP3	chr1:31838099-31845923	group4	group6	0.407962	1.31214	1.68541	4.66275	5e-05	0.000699887
XLOC_029003	XLOC_029003	chr9:45355704-45357181	group4	group6	0.748713	2.40356	1.68269	3.34063	0.0002	0.00235693
XLOC_020498	XLOC_020498	chr3:195639975-195679911	group4	group6	0.344808	1.10637	1.68197	3.45402	5e-05	0.000699887
XLOC_022176	XLOC_022176	chr5:140464222-140466638	group4	group6	0.503559	1.60971	1.67657	3.62369	5e-05	0.000699887
XLOC_023112	HIST1H2AC	chr6:26113165-26139338	group4	group6	1.18028	3.76867	1.67492	2.17179	0.00645	0.0390046
XLOC_009106	XLOC_009106	chr15:37393878-37402163	group4	group6	0.684427	2.17882	1.67058	5.55013	5e-05	0.000699887
XLOC_002303	HIST2H2BC	chr1:149814989-149822486	group4	group6	2.41853	7.65968	1.66315	2.17685	5e-05	0.000699887
XLOC_018376	MIAT,XLOC_018376	chr22:27053445-27196709	group4	group6	1.85725	5.86235	1.65831	2.16808	0.00325	0.0229735
XLOC_009405	SCARNA15	chr15:83419278-83426103	group4	group6	11.8762	37.4847	1.65823	5.30675	5e-05	0.000699887
XLOC_023081	ATXN1,XLOC_023081	chr6:16299342-16767103	group4	group6	4.40421	13.874	1.65543	4.42396	5e-05	0.000699887
XLOC_006857	LOC400027	chr12:46108995-46123326	group4	group6	5.57222	17.4853	1.64982	4.78251	5e-05	0.000699887
XLOC_029283	ZBTB26	chr9:125677810-125702607	group4	group6	9.64219	30.1614	1.64527	6.43132	5e-05	0.000699887
XLOC_027840	C8orf40	chr8:42273979-42408140	group4	group6	2.71554	8.49223	1.64491	2.25021	0.00785	0.0452124
XLOC_003352	XLOC_003352	chr10:101945844-101946901	group4	group6	1.75053	5.4702	1.6438	3.58206	5e-05	0.000699887
XLOC_016562	C2orf49	chr2:105947944-105966356	group4	group6	4.64761	14.5131	1.6428	4.78666	5e-05	0.000699887
XLOC_015928	PARD3B	chr2:205398757-206484886	group4	group6	0.73202	2.28038	1.63932	2.02151	0.00675	0.0403706
XLOC_014320	ACSBG2,XLOC_014320	chr19:6135709-6199601	group4	group6	2.75479	8.565	1.63651	4.04676	5e-05	0.000699887
XLOC_019885	XLOC_019885	chr3:42692096-42694471	group4	group6	0.514366	1.59038	1.6285	3.51514	5e-05	0.000699887
XLOC_016177	XLOC_016177	chr2:19545221-19547998	group4	group6	1.08139	3.34334	1.6284	3.82425	5e-05	0.000699887
XLOC_022606	XLOC_022606	chr5:77651517-77656337	group4	group6	1.70502	5.24458	1.62104	5.65402	5e-05	0.000699887
XLOC_020160	XLOC_020160	chr3:112926045-112930626	group4	group6	0.525127	1.61263	1.61867	4.43215	5e-05	0.000699887
XLOC_015026	TMEM86B	chr19:55737875-55740867	group4	group6	0.378315	1.15511	1.61037	2.97606	0.0002	0.00235693
XLOC_010894	ITGAD	chr16:31404632-31437826	group4	group6	1.13598	3.46116	1.60732	4.78266	5e-05	0.000699887
XLOC_012554	XLOC_012554	chr17:59470669-59477136	group4	group6	1.36491	4.15861	1.6073	5.69094	5e-05	0.000699887
XLOC_022480	LOC646719	chr5:36861318-37065921	group4	group6	24.8151	75.549	1.6062	3.86587	5e-05	0.000699887
XLOC_008187	XLOC_008187	chr14:64108656-64111168	group4	group6	0.391367	1.18518	1.59851	3.22178	0.0002	0.00235693
XLOC_002215	XLOC_002215	chr1:117599609-117602754	group4	group6	0.40416	1.22089	1.59493	3.55857	5e-05	0.000699887
XLOC_019265	EOGT	chr3:69024330-69068848	group4	group6	0.363699	1.09839	1.59457	2.32587	0.0043	0.0285173
XLOC_021752	LOC100505738,MIR4458	chr5:8457799-8463209	group4	group6	6.42358	19.3366	1.58988	5.54502	5e-05	0.000699887
XLOC_026302	AGBL3	chr7:134671214-134820530	group4	group6	8.84735	26.6147	1.5889	5.17942	5e-05	0.000699887
XLOC_020535	ZNF876P	chr4:194770-260956	group4	group6	1.30618	3.92539	1.58748	4.42564	5e-05	0.000699887
XLOC_030347	TTC3P1	chrX:74958963-74964411	group4	group6	0.373908	1.12157	1.58477	3.53434	5e-05	0.000699887
XLOC_001336	XLOC_001336	chr1:224638387-224648396	group4	group6	0.419047	1.25666	1.58441	4.68199	5e-05	0.000699887
XLOC_015652	XLOC_015652	chr2:128145818-128158177	group4	group6	0.820296	2.45984	1.58435	3.80591	5e-05	0.000699887
XLOC_005568	XLOC_005568	chr11:70115237-70116666	group4	group6	0.41174	1.23467	1.58432	2.46001	0.0044	0.0290394
XLOC_011183	XLOC_011183	chr17:4167326-4171726	group4	group6	0.46327	1.38199	1.57683	2.97207	0.0001	0.00129594
XLOC_020824	MTHFD2L	chr4:75023598-75168814	group4	group6	4.12742	12.2578	1.57039	4.54847	5e-05	0.000699887
XLOC_024373	TSPYL4	chr6:116571125-116575300	group4	group6	11.9468	35.4712	1.57002	6.20984	5e-05	0.000699887
XLOC_025792	SNORD93	chr7:22893762-22898287	group4	group6	3.52695	10.4454	1.56637	4.97158	5e-05	0.000699887
XLOC_025990	XLOC_025990	chr7:66800971-66803459	group4	group6	0.800005	2.36585	1.56428	3.92351	5e-05	0.000699887
XLOC_015039	SSC5D	chr19:55999869-56030466	group4	group6	0.36642	1.08308	1.56357	3.07004	0.00015	0.00184461
XLOC_001726	SLC30A2	chr1:26364513-26372645	group4	group6	0.474923	1.40369	1.56346	3.29322	0.0001	0.00129594
XLOC_017061	LOC151174	chr2:239133247-239142985	group4	group6	0.44526	1.31367	1.56088	2.43363	0.0004	0.00421339
XLOC_023272	HCG25	chr6:33217241-33239741	group4	group6	0.471206	1.39016	1.56083	1.28071	0.0085	0.0479784
XLOC_008934	XLOC_008934	chr14:103797728-103800321	group4	group6	0.629759	1.85137	1.55572	3.7113	5e-05	0.000699887
XLOC_028885	MIR31	chr9:21454070-21559697	group4	group6	1.72942	5.08302	1.5554	2.60265	5e-05	0.000699887
XLOC_026526	XLOC_026526	chr7:20836492-20837990	group4	group6	0.383808	1.12369	1.54979	2.38881	0.00435	0.0287836
XLOC_016679	XLOC_016679	chr2:133095610-133106104	group4	group6	6.74084	19.7123	1.5481	3.60346	5e-05	0.000699887
XLOC_022835	XLOC_022835	chr5:141302663-141303270	group4	group6	2.40373	7.0221	1.54663	2.32626	0.0057	0.0354965
XLOC_021415	XLOC_021415	chr4:84881287-84892087	group4	group6	0.377916	1.10181	1.54374	4.78793	5e-05	0.000699887
XLOC_006519	RAB35	chr12:120532898-120556800	group4	group6	2.0675	6.01033	1.53956	2.15066	0.0057	0.0354965
XLOC_004783	XLOC_004783	chr11:76061003-76106086	group4	group6	4.81836	14.002	1.53902	3.60605	5e-05	0.000699887
XLOC_021955	XLOC_021955	chr5:79551965-79554115	group4	group6	1.03427	3.00168	1.53716	3.9507	5e-05	0.000699887
XLOC_011899	XLOC_011899	chr17:79818924-79823944	group4	group6	0.420302	1.21496	1.53141	3.90255	5e-05	0.000699887
XLOC_001546	XLOC_001546	chr1:3539446-3541347	group4	group6	0.457872	1.3193	1.52675	2.43979	0.00065	0.00630095
XLOC_014762	PSG4	chr19:43696853-43709926	group4	group6	3.19634	9.17812	1.52178	3.77591	5e-05	0.000699887
XLOC_018882	XLOC_018882	chr22:42760418-42765277	group4	group6	1.17117	3.36218	1.52144	2.23549	0.0014	0.0118016
XLOC_009982	XLOC_009982	chr15:99188608-99191432	group4	group6	1.32684	3.8079	1.521	4.03163	5e-05	0.000699887
XLOC_002040	PRKACB	chr1:84541795-84704181	group4	group6	3.01991	8.66151	1.52011	2.15986	0.00665	0.0398936
XLOC_003699	XLOC_003699	chr10:38032005-38045129	group4	group6	0.480461	1.3751	1.51704	5.01972	5e-05	0.000699887
XLOC_010121	ZSCAN32	chr16:3423139-3451142	group4	group6	0.536534	1.53355	1.51513	2.29544	0.0032	0.0227021
XLOC_001097	SCYL3	chr1:169761669-169863100	group4	group6	1.98637	5.67473	1.51442	2.14773	0.0037	0.0253838
XLOC_008699	FRMD6-AS1	chr14:51921229-52197444	group4	group6	0.570452	1.61816	1.50418	2.86438	0.0004	0.00421339
XLOC_023010	TRIM52	chr5:180673492-180689051	group4	group6	6.69664	18.9626	1.50165	3.14447	5e-05	0.000699887
XLOC_019765	SETD5-AS1	chr3:9404716-9439198	group4	group6	19.3847	54.8551	1.50071	4.14822	5e-05	0.000699887
XLOC_015951	KANSL1L	chr2:210867304-211036051	group4	group6	2.87079	8.09071	1.49482	4.52397	5e-05	0.000699887
XLOC_022701	EPB41L4A	chr5:111496222-111756677	group4	group6	2.00737	5.65553	1.49436	3.27183	0.0001	0.00129594
XLOC_018425	XLOC_018425	chr22:31885955-31887270	group4	group6	0.446627	1.25768	1.49362	2.2239	0.00635	0.0385321
XLOC_006261	GLS2	chr12:56843285-56882181	group4	group6	0.595115	1.67138	1.4898	3.6592	5e-05	0.000699887
XLOC_004796	XLOC_004796	chr11:77850747-77853036	group4	group6	4.84331	13.5509	1.48432	3.70095	5e-05	0.000699887
XLOC_024485	XLOC_024485	chr6:149636450-149638577	group4	group6	0.570106	1.59454	1.48384	3.14677	5e-05	0.000699887
XLOC_013796	XLOC_013796	chr19:44259195-44261056	group4	group6	0.471356	1.31748	1.48289	2.77221	0.0008	0.00747839
XLOC_020453	XLOC_020453	chr3:186541361-186545348	group4	group6	0.586578	1.63476	1.47868	3.73176	5e-05	0.000699887
XLOC_010103	TNFRSF12A	chr16:3070312-3072383	group4	group6	28.2337	78.6083	1.47726	5.65351	5e-05	0.000699887
XLOC_021070	FAM218A	chr4:165875597-165898818	group4	group6	0.979643	2.72572	1.47631	3.70036	5e-05	0.000699887
XLOC_020446	ETV5	chr3:185764105-185826901	group4	group6	0.568725	1.575	1.46955	3.64974	5e-05	0.000699887
XLOC_007702	XLOC_007702	chr13:27799141-27825417	group4	group6	1.83238	5.06157	1.46587	3.03637	5e-05	0.000699887
XLOC_014699	EID2B	chr19:40018923-40023537	group4	group6	6.20201	17.079	1.46142	4.95142	5e-05	0.000699887
XLOC_019364	CD200R1	chr3:112625088-112693937	group4	group6	0.768339	2.11408	1.46022	3.24669	5e-05	0.000699887
XLOC_015210	GTF3C2	chr2:27548715-27581735	group4	group6	4.62683	12.6818	1.45466	2.27731	0.0029	0.0210081
XLOC_004649	NEAT1	chr11:65190268-65194003	group4	group6	54.6772	149.821	1.45423	6.39739	5e-05	0.000699887
XLOC_024142	SPATS1	chr6:44310396-44349103	group4	group6	0.405823	1.109	1.45033	3.71567	5e-05	0.000699887
XLOC_024562	MLLT4-AS1	chr6:168222775-168227503	group4	group6	1.01977	2.7797	1.44668	4.02197	5e-05	0.000699887
XLOC_025816	HOXA3	chr7:27145808-27166639	group4	group6	0.852852	2.32235	1.44522	2.96435	0.00025	0.00284742
XLOC_007905	XLOC_007905	chr13:96324398-96329230	group4	group6	1.94434	5.28627	1.44297	4.99282	5e-05	0.000699887
XLOC_001709	GRHL3	chr1:24632420-24741587	group4	group6	1.03415	2.80369	1.43888	3.13331	0.00015	0.00184461
XLOC_019900	XLOC_019900	chr3:44533154-44552147	group4	group6	3.70048	10.015	1.43638	5.85855	5e-05	0.000699887
XLOC_009836	DNM1P35	chr15:76016318-76032418	group4	group6	0.799939	2.15667	1.43084	4.19072	5e-05	0.000699887
XLOC_005289	XLOC_005289	chr11:32912313-32914267	group4	group6	0.50205	1.34901	1.42599	2.78171	0.0008	0.00747839
XLOC_011783	XLOC_011783	chr17:66202386-66203783	group4	group6	1.0182	2.7225	1.41891	2.99194	0.0002	0.00235693
XLOC_002143	XLOC_002143	chr1:109233233-109234895	group4	group6	3.49772	9.34069	1.41711	4.44976	5e-05	0.000699887
XLOC_007461	DNAJC15	chr13:43597361-43683393	group4	group6	1.46843	3.9123	1.41374	5.08911	5e-05	0.000699887
XLOC_017939	C21orf49	chr21:34144351-34186053	group4	group6	0.558191	1.48416	1.41082	2.16216	0.00155	0.0127951
XLOC_022364	XLOC_022364	chr5:179719160-179722308	group4	group6	1.87001	4.95127	1.40475	4.54244	5e-05	0.000699887
XLOC_028125	CHRAC1	chr8:141514553-141527252	group4	group6	1.47222	3.89447	1.40344	2.96154	5e-05	0.000699887
XLOC_021818	XLOC_021818	chr5:40798371-40800498	group4	group6	0.387121	1.01928	1.39669	2.54351	0.0017	0.0137653
XLOC_006355	XLOC_006355	chr12:80329300-80332194	group4	group6	0.690195	1.80905	1.39016	3.50705	5e-05	0.000699887
XLOC_002694	MFSD4	chr1:205538111-205572046	group4	group6	0.550894	1.44185	1.38808	3.19268	5e-05	0.000699887
XLOC_005322	XLOC_005322	chr11:46618122-46620626	group4	group6	0.45779	1.19817	1.38807	2.91775	0.0003	0.00331862
XLOC_028205	XLOC_028205	chr9:2844292-2846472	group4	group6	0.709712	1.8541	1.38541	3.1689	0.00015	0.00184461
XLOC_018311	BCRP2	chr22:21457257-21476575	group4	group6	1.95543	5.09595	1.38187	3.8903	5e-05	0.000699887
XLOC_026122	ZNF789	chr7:99070433-99087043	group4	group6	7.55921	19.6058	1.37497	3.32437	5e-05	0.000699887
XLOC_013800	ZNF45	chr19:44407644-44439435	group4	group6	1.00094	2.59237	1.37292	2.59668	0.0011	0.0096968
XLOC_028363	XLOC_028363	chr9:68412425-68413159	group4	group6	2.8763	7.43556	1.37022	2.69901	0.0014	0.0118016
XLOC_011200	CAMTA2	chr17:4871232-4900905	group4	group6	1.35006	3.47956	1.36588	2.07411	0.00845	0.0477634
XLOC_018904	LOC100506714	chr22:45529627-45559685	group4	group6	2.08625	5.36744	1.36332	3.0696	5e-05	0.000699887
XLOC_003696	XLOC_003696	chr10:35406692-35415585	group4	group6	0.675257	1.7371	1.36317	2.97252	0.00015	0.00184461
XLOC_023816	XLOC_023816	chr6:6680547-6687255	group4	group6	0.679083	1.74555	1.36202	4.27272	5e-05	0.000699887
XLOC_015449	MAT2A	chr2:85764589-85788657	group4	group6	135.343	345.021	1.35006	5.56841	5e-05	0.000699887
XLOC_011727	MIR21	chr17:57918546-57919759	group4	group6	8.11687	20.6727	1.34873	4.23866	5e-05	0.000699887
XLOC_009602	LOC100505648	chr15:40978398-40987304	group4	group6	3.21507	8.17889	1.34705	4.7125	5e-05	0.000699887
XLOC_025989	XLOC_025989	chr7:66798359-66800728	group4	group6	1.84388	4.68753	1.34608	4.07191	5e-05	0.000699887
XLOC_012490	XLOC_012490	chr17:47863257-47865336	group4	group6	0.522954	1.32922	1.34582	2.68187	0.00075	0.00708645
XLOC_003383	LOC100505761	chr10:104209543-104216050	group4	group6	5.66572	14.3808	1.34381	3.51238	5e-05	0.000699887
XLOC_013551	XLOC_013551	chr19:19887378-19899238	group4	group6	1.98465	5.03414	1.34286	4.02115	5e-05	0.000699887
XLOC_012516	C17orf67	chr17:54869273-54911293	group4	group6	2.31445	5.86547	1.34157	4.98634	5e-05	0.000699887
XLOC_008719	LGALS3	chr14:55595934-55612148	group4	group6	0.685018	1.7332	1.33922	2.53323	0.0018	0.0144139
XLOC_018118	LINC00189	chr21:30565814-30671095	group4	group6	0.614659	1.55301	1.33721	2.87061	5e-05	0.000699887
XLOC_003682	ZEB1-AS1	chr10:31605456-31608024	group4	group6	8.17018	20.5718	1.33223	5.02933	5e-05	0.000699887
XLOC_007961	PROZ	chr13:113812967-113830639	group4	group6	0.424935	1.06779	1.32932	2.4338	0.00105	0.00933921
XLOC_007473	XLOC_007473	chr13:45607161-45607370	group4	group6	239.649	599.265	1.32227	2.42543	0.00125	0.0107725
XLOC_024320	XLOC_024320	chr6:100580942-100644786	group4	group6	0.748923	1.869	1.31937	3.76424	5e-05	0.000699887
XLOC_028365	XLOC_028365	chr9:68423741-68454375	group4	group6	0.495122	1.23455	1.31813	2.55705	0.0008	0.00747839
XLOC_014470	LOC284454,MIR24-2	chr19:13945329-13947173	group4	group6	2.22738	5.55079	1.31735	2.53553	0.0002	0.00235693
XLOC_014221	CFD	chr19:858279-866604	group4	group6	0.963808	2.39825	1.31516	2.63201	0.0005	0.00507045
XLOC_029419	XLOC_029419	chr9:139735884-139738171	group4	group6	0.69065	1.71461	1.31185	3.01873	0.00035	0.00376738
XLOC_007024	XLOC_007024	chr12:57123063-57124452	group4	group6	1.89043	4.68758	1.31013	2.44741	0.002	0.0156715
XLOC_010940	XLOC_010940	chr16:54947226-54950557	group4	group6	1.46089	3.62067	1.30941	4.086	5e-05	0.000699887
XLOC_020277	XLOC_020277	chr3:133871587-133872694	group4	group6	0.808009	1.99874	1.30665	2.18116	0.0052	0.0330708
XLOC_002224	LINC00622	chr1:120140324-120141914	group4	group6	0.498732	1.23038	1.30276	2.25099	0.0041	0.027497
XLOC_005569	XLOC_005569	chr11:70230607-70231796	group4	group6	3.09686	7.63043	1.30096	3.53042	5e-05	0.000699887
XLOC_021306	XLOC_021306	chr4:49557086-49560787	group4	group6	1.30446	3.20955	1.29891	2.35992	0.00195	0.015366
XLOC_026984	NRF1,XLOC_026984	chr7:129242700-129396922	group4	group6	0.83908	2.06259	1.29758	2.39271	0.0024	0.0181067
XLOC_021653	XLOC_021653	chr4:175032808-175041725	group4	group6	0.801355	1.96898	1.29694	3.80887	5e-05	0.000699887
XLOC_005621	C11orf30	chr11:76150449-76271579	group4	group6	2.00271	4.91981	1.29665	2.02849	0.00745	0.0434842
XLOC_003559	XLOC_003559	chr10:135454787-135462392	group4	group6	0.936728	2.29901	1.29531	4.00726	5e-05	0.000699887
XLOC_015726	WDSUB1	chr2:160092303-160143316	group4	group6	0.57205	1.4031	1.29441	2.51749	0.00195	0.015366
XLOC_021309	LRRC66	chr4:52859834-52885135	group4	group6	0.590897	1.44823	1.29331	2.6657	0.00035	0.00376738
XLOC_024436	XLOC_024436	chr6:136656889-136660621	group4	group6	0.564131	1.38218	1.29284	3.33916	5e-05	0.000699887
XLOC_002797	XLOC_002797	chr1:228350959-228353419	group4	group6	0.487319	1.19265	1.29123	2.1547	0.00615	0.0376319
XLOC_001326	XLOC_001326	chr1:224180405-224202899	group4	group6	2.77222	6.77589	1.28937	5.48685	5e-05	0.000699887
XLOC_004121	DOCK1	chr10:128588162-129250780	group4	group6	2.66451	6.49123	1.28462	2.05337	0.00875	0.0490596
XLOC_007114	BBS10	chr12:76738265-76742222	group4	group6	11.2929	27.5001	1.28402	5.35231	5e-05	0.000699887
XLOC_030548	XLOC_030548	chrX:133681025-133683688	group4	group6	0.669518	1.62176	1.27637	3.07173	0.00015	0.00184461
XLOC_013241	XLOC_013241	chr19:780927-786257	group4	group6	2.23246	5.38941	1.27149	4.03319	5e-05	0.000699887
XLOC_000482	CDKN2C	chr1:51426428-51479585	group4	group6	2.50008	6.03141	1.27052	2.50011	0.00125	0.0107725
XLOC_028190	ZNF250	chr8:146094890-146127506	group4	group6	2.53178	6.06951	1.26143	2.8463	0.0001	0.00129594
XLOC_011135	ZNF778	chr16:89281329-89305371	group4	group6	3.95733	9.47656	1.25984	2.5851	0.0009	0.00822895
XLOC_006304	XLOC_006304	chr12:66510374-66529045	group4	group6	1.85429	4.43792	1.25901	2.03139	0.0078	0.0450048
XLOC_016473	C2orf68	chr2:85829964-85876407	group4	group6	8.93839	21.3847	1.25849	3.09065	0.0002	0.00235693
XLOC_021196	CPZ	chr4:8594386-8621488	group4	group6	1.68119	4.01975	1.25762	4.90824	5e-05	0.000699887
XLOC_023896	XLOC_023896	chr6:26755426-26758300	group4	group6	0.504936	1.20448	1.25424	2.84918	0.00015	0.00184461
XLOC_009350	NRG4	chr15:76228329-76345373	group4	group6	10.7982	25.7522	1.25391	5.25338	5e-05	0.000699887
XLOC_002804	RAB4A	chr1:229398688-229441640	group4	group6	5.78368	13.7563	1.25003	4.0862	5e-05	0.000699887
XLOC_005760	C11orf71	chr11:114262169-114271294	group4	group6	5.98138	14.1879	1.24611	3.78637	5e-05	0.000699887
XLOC_005532	C11orf80	chr11:66512206-66614003	group4	group6	0.663492	1.57369	1.246	2.36156	0.0029	0.0210081
XLOC_010569	XLOC_010569	chr16:89557278-89559376	group4	group6	0.563371	1.33235	1.24181	2.57388	0.00115	0.0100619
XLOC_008839	XLOC_008839	chr14:77562081-77564381	group4	group6	0.493766	1.16547	1.23901	2.53618	0.0013	0.0111121
XLOC_028133	JRK	chr8:143738873-143751401	group4	group6	7.18204	16.9139	1.23574	5.08102	5e-05	0.000699887
XLOC_013689	ZNF345	chr19:37288399-37488885	group4	group6	8.081	18.9859	1.23232	1.27844	0.00825	0.0469126
XLOC_026631	STK17A	chr7:43622691-43769387	group4	group6	2.07738	4.86443	1.22751	2.15702	0.00485	0.0313408
XLOC_029122	XLOC_029122	chr9:96329009-96338666	group4	group6	0.588218	1.3739	1.22385	3.8288	5e-05	0.000699887
XLOC_015780	XLOC_015780	chr2:174247993-174256835	group4	group6	0.435345	1.01631	1.22311	3.69786	5e-05	0.000699887
XLOC_021828	XLOC_021828	chr5:43100542-43107252	group4	group6	0.610807	1.42434	1.22151	3.71358	5e-05	0.000699887
XLOC_019859	EPM2AIP1	chr3:37027356-37092337	group4	group6	21.2323	49.4282	1.21907	4.82032	5e-05	0.000699887
XLOC_022025	XLOC_022025	chr5:103415606-103429909	group4	group6	0.877178	2.03961	1.21735	4.42045	5e-05	0.000699887
XLOC_023511	XLOC_023511	chr6:99874714-99876727	group4	group6	2.74015	6.33501	1.20909	3.75099	5e-05	0.000699887
XLOC_014134	LOC100128252	chr19:56950692-57006805	group4	group6	8.32692	19.2458	1.20869	2.1293	0.0051	0.0325892
XLOC_006660	VAMP1	chr12:6561176-6579843	group4	group6	5.50604	12.7149	1.20744	3.97439	5e-05	0.000699887
XLOC_001920	FOXD2-AS1	chr1:47891212-47909667	group4	group6	2.25705	5.19808	1.20354	2.62946	0.00095	0.00859877
XLOC_017749	PCIF1	chr20:44555059-44576747	group4	group6	0.641783	1.47777	1.20327	2.1461	0.0053	0.0335599
XLOC_029094	XLOC_029094	chr9:91923852-91925870	group4	group6	1.37689	3.16688	1.20165	3.19173	0.0001	0.00129594
XLOC_016732	XLOC_016732	chr2:157192507-157199228	group4	group6	0.915096	2.10306	1.20049	3.95548	5e-05	0.000699887
XLOC_027121	XRCC2	chr7:152336484-152373327	group4	group6	41.5641	95.4969	1.20012	4.39867	5e-05	0.000699887
XLOC_029229	XLOC_029229	chr9:115511107-115512885	group4	group6	0.627467	1.44157	1.20003	2.30316	0.00405	0.0272381
XLOC_012444	EFCAB13	chr17:45401326-45569986	group4	group6	1.33373	3.05685	1.19658	2.97282	0.0001	0.00129594
XLOC_018970	LOC401052,XLOC_018970	chr3:10028579-10052779	group4	group6	4.95568	11.3457	1.19499	4.35159	5e-05	0.000699887
XLOC_023406	LOC730101	chr6:52529198-52533951	group4	group6	9.33378	21.3277	1.1922	4.87403	5e-05	0.000699887
XLOC_006398	MIR331,MIR3685	chr12:95701406-95704431	group4	group6	13.9323	31.8119	1.19113	4.59004	5e-05	0.000699887
XLOC_018679	XLOC_018679	chr22:22620417-22626181	group4	group6	0.625087	1.42551	1.18934	3.52075	5e-05	0.000699887
XLOC_019332	LOC344595	chr3:106959529-107045811	group4	group6	4.63343	10.5515	1.1873	3.77848	5e-05	0.000699887
XLOC_020742	DANCR,SNORA26	chr4:53578532-53580305	group4	group6	26.6017	60.4523	1.18428	4.18821	5e-05	0.000699887
XLOC_001570	XLOC_001570	chr1:6843743-6845196	group4	group6	0.62507	1.41608	1.17982	2.09899	0.00665	0.0398936
XLOC_029006	XLOC_029006	chr9:66454657-66459359	group4	group6	1.30762	2.96202	1.17964	3.85029	5e-05	0.000699887
XLOC_010120	MTRNR2L4	chr16:3415113-3422283	group4	group6	0.463901	1.04932	1.17757	3.06157	5e-05	0.000699887
XLOC_016596	FLJ42351	chr2:113399406-113402927	group4	group6	0.571039	1.28632	1.17159	1.89127	0.0053	0.0335599
XLOC_020244	RPL32P3	chr3:129085590-129118515	group4	group6	13.0939	29.4932	1.17148	4.08137	5e-05	0.000699887
XLOC_019125	ZKSCAN7	chr3:44596674-44624973	group4	group6	1.31025	2.95093	1.17133	3.54577	5e-05	0.000699887
XLOC_028420	RASEF	chr9:85594499-85685296	group4	group6	2.54016	5.72049	1.17122	2.71003	0.00065	0.00630095
XLOC_023238	LY6G5B	chr6:31638727-31640227	group4	group6	7.95382	17.8358	1.16506	3.18043	5e-05	0.000699887
XLOC_009195	GABPB1-AS1,MIR4712	chr15:50569388-50663859	group4	group6	5.00168	11.1953	1.1624	2.93039	5e-05	0.000699887
XLOC_004591	TUT1	chr11:62341647-62359109	group4	group6	2.45494	5.49129	1.16146	2.11865	0.0055	0.0345385
XLOC_026040	LOC100133091	chr7:76178609-76257299	group4	group6	2.93326	6.56007	1.16121	2.15305	0.0049	0.0315915
XLOC_008331	IFI27	chr14:94575685-94583033	group4	group6	0.829729	1.8543	1.16016	1.49044	0.0066	0.0396703
XLOC_010162	XLOC_010162	chr16:11473426-11479750	group4	group6	0.473986	1.05219	1.15048	3.1271	0.0002	0.00235693
XLOC_028978	ZBTB5	chr9:37438099-37465407	group4	group6	9.16609	20.3415	1.15005	4.79982	5e-05	0.000699887
XLOC_014407	ILF3-AS1	chr19:10762537-10764548	group4	group6	11.6587	25.8551	1.14905	4.4238	5e-05	0.000699887
XLOC_008147	SOCS4	chr14:55405655-55516206	group4	group6	20.9652	46.4487	1.14764	4.24957	5e-05	0.000699887
XLOC_026718	STAG3L3	chr7:72450518-72476527	group4	group6	6.16717	13.6631	1.14761	2.49878	0.00155	0.0127951
XLOC_004136	XLOC_004136	chr10:134136798-134145397	group4	group6	1.52249	3.37197	1.14716	2.82498	0.0001	0.00129594
XLOC_007356	ZNF140	chr12:133656869-133736334	group4	group6	3.48641	7.71788	1.14646	3.32017	5e-05	0.000699887
XLOC_023974	MICA	chr6:31361532-31383149	group4	group6	1.36359	3.01777	1.14608	2.42488	0.00165	0.0134415
XLOC_018164	DNAJC28	chr21:34858308-34864054	group4	group6	1.34657	2.97965	1.14585	2.78685	0.0001	0.00129594
XLOC_028761	C9orf172	chr9:139738866-139741797	group4	group6	0.609893	1.34859	1.14483	2.75316	0.0004	0.00421339
XLOC_026416	LOC100128822	chr7:152161208-152162630	group4	group6	2.84273	6.23866	1.13396	3.19973	5e-05	0.000699887
XLOC_018680	XLOC_018680	chr22:22626335-22631262	group4	group6	0.849203	1.85862	1.13005	3.42246	5e-05	0.000699887
XLOC_001689	XLOC_001689	chr1:23607800-23619866	group4	group6	5.29218	11.5446	1.12529	4.75688	5e-05	0.000699887
XLOC_012049	VAMP2	chr17:8062464-8066318	group4	group6	5.80428	12.65	1.12395	3.99805	5e-05	0.000699887
XLOC_028543	FSD1L	chr9:108210277-108315591	group4	group6	10.2102	22.1612	1.11802	3.83588	5e-05	0.000699887
XLOC_004036	LOC282997	chr10:112628647-112630662	group4	group6	0.865899	1.87825	1.11712	2.56825	0.00055	0.00548789
XLOC_015294	UNQ6975	chr2:45395869-45482080	group4	group6	1.58296	3.41746	1.1103	3.56363	5e-05	0.000699887
XLOC_005086	KCNQ1OT1	chr11:2466220-2870340	group4	group6	0.73813	1.59329	1.11006	4.64955	5e-05	0.000699887
XLOC_001090	XCL1	chr1:168545428-168551488	group4	group6	0.767444	1.65368	1.10754	1.99855	0.00635	0.0385321
XLOC_023424	XLOC_023424	chr6:58287803-58369765	group4	group6	0.857403	1.84609	1.10643	3.40901	5e-05	0.000699887
XLOC_007802	NUDT15	chr13:48611702-48648897	group4	group6	0.532862	1.14529	1.10388	2.4828	0.001	0.00896607
XLOC_002101	LOC100131564	chr1:93775665-93811368	group4	group6	2.55484	5.47521	1.09968	3.87343	5e-05	0.000699887
XLOC_001436	XLOC_001436	chr1:244013621-244015877	group4	group6	0.710833	1.52141	1.09783	2.47787	0.0016	0.0131142
XLOC_008323	TMEM251	chr14:93651295-93657803	group4	group6	8.47974	18.0941	1.09343	3.01137	5e-05	0.000699887
XLOC_008066	XLOC_008066	chr14:24943258-24947742	group4	group6	1.42818	3.04675	1.09309	3.57725	5e-05	0.000699887
XLOC_013563	ZNF738	chr19:21541734-21571736	group4	group6	9.05326	19.2989	1.09201	4.42044	5e-05	0.000699887
XLOC_030268	FAM120C	chrX:54094756-54210023	group4	group6	6.59328	14.0495	1.09145	2.27164	0.0006	0.00589866
XLOC_020648	BST1,FAM200B	chr4:15606006-15733796	group4	group6	13.0409	27.7068	1.0872	2.1931	0.0019	0.0150526
XLOC_013813	XLOC_013813	chr19:44860973-44862674	group4	group6	0.841354	1.78729	1.08699	2.32585	0.00175	0.0140848
XLOC_014636	LOC100506469	chr19:36024313-36038429	group4	group6	12.2258	25.8724	1.08148	2.85857	5e-05	0.000699887
XLOC_028480	MIRLET7D	chr9:96938851-96966848	group4	group6	2.33826	4.94219	1.07972	2.45396	0.0001	0.00129594
XLOC_005506	XLOC_005506	chr11:65575460-65585717	group4	group6	0.758311	1.60236	1.07934	2.19177	0.0025	0.0187095
XLOC_028043	ZFPM2	chr8:106331146-107072867	group4	group6	1.76324	3.72467	1.07888	3.30751	5e-05	0.000699887
XLOC_012998	CCDC102B	chr18:66382475-66722426	group4	group6	1.05454	2.22632	1.07805	1.85295	0.00725	0.042585
XLOC_007628	XLOC_007628	chr13:110439166-110443490	group4	group6	1.32222	2.78777	1.07614	3.45099	5e-05	0.000699887
XLOC_005178	XLOC_005178	chr11:8338734-8353532	group4	group6	0.645613	1.35852	1.0733	3.7879	5e-05	0.000699887
XLOC_017205	NKX2-4,XLOC_017205	chr20:21375214-21424710	group4	group6	1.15976	2.43907	1.07251	2.72105	0.0002	0.00235693
XLOC_010505	MAF	chr16:79627744-79640528	group4	group6	0.531471	1.11734	1.07201	2.25947	0.00355	0.0245883
XLOC_001386	XLOC_001386	chr1:231497640-231499307	group4	group6	0.639397	1.34361	1.07133	2.05295	0.00715	0.0421461
XLOC_004068	XLOC_004068	chr10:120431344-120433860	group4	group6	0.515676	1.08038	1.067	2.27162	0.003	0.0215846
XLOC_007303	RHOF	chr12:122150649-122270562	group4	group6	8.07683	16.8768	1.06318	2.11607	0.0047	0.0306047
XLOC_015178	TP53I3	chr2:24299457-24325423	group4	group6	1.88714	3.94142	1.06251	3.48756	5e-05	0.000699887
XLOC_023690	SAMD5	chr6:147829827-147891168	group4	group6	7.81605	16.3215	1.06226	4.41284	5e-05	0.000699887
XLOC_008340	DICER1-AS1	chr14:95623998-95646270	group4	group6	3.13907	6.55209	1.06162	2.94222	0.0001	0.00129594
XLOC_020289	CLDN18	chr3:137717657-137834697	group4	group6	0.929993	1.9251	1.04964	2.96123	0.0001	0.00129594
XLOC_001308	XLOC_001308	chr1:219467403-219618725	group4	group6	0.820281	1.6965	1.04837	2.0373	0.0029	0.0210081
XLOC_007474	XLOC_007474	chr13:45609114-45611785	group4	group6	1.1657	2.40947	1.04751	2.90131	0.0002	0.00235693
XLOC_015530	TBC1D8	chr2:101618690-101767846	group4	group6	4.28502	8.84219	1.0451	1.92825	0.00805	0.0460769
XLOC_020195	WDR5B	chr3:122103022-122138485	group4	group6	8.75867	18.0152	1.04043	3.39271	5e-05	0.000699887
XLOC_016400	ASPRV1	chr2:70187104-70314147	group4	group6	1.43594	2.95171	1.03955	3.16579	5e-05	0.000699887
XLOC_008094	LOC100129794	chr14:37126772-37642998	group4	group6	3.79146	7.78268	1.03751	2.02299	0.0068	0.040614
XLOC_019057	XLOC_019057	chr3:32612537-32614976	group4	group6	1.10674	2.26932	1.03594	2.75247	0.00015	0.00184461
XLOC_011993	ZNF594	chr17:5031686-5095198	group4	group6	5.24098	10.732	1.034	3.90451	5e-05	0.000699887
XLOC_000782	XLOC_000782	chr1:119784749-119798571	group4	group6	0.857311	1.75102	1.03031	3.7339	5e-05	0.000699887
XLOC_022969	LOC202181	chr5:177026677-177099283	group4	group6	10.6883	21.823	1.02981	3.47528	5e-05	0.000699887
XLOC_005950	LPCAT3	chr12:7085346-7125842	group4	group6	1.83645	3.74205	1.02691	2.04243	0.00775	0.044786
XLOC_013582	LINC00662,XLOC_013582	chr19:28212150-28305267	group4	group6	7.99312	16.2253	1.02142	3.62625	5e-05	0.000699887
XLOC_023779	XLOC_023779	chr6:1379756-1389721	group4	group6	0.52301	1.06014	1.01935	2.9414	5e-05	0.000699887
XLOC_029150	ZNF782	chr9:99578364-99616930	group4	group6	4.97758	10.0669	1.0161	3.60692	5e-05	0.000699887
XLOC_026337	TAS2R4,TAS2R5	chr7:141474482-141497998	group4	group6	2.19638	4.44074	1.01567	2.16819	0.00075	0.00708645
XLOC_019103	ZNF621	chr3:40566375-40581043	group4	group6	18.575	37.5534	1.01558	4.48395	5e-05	0.000699887
XLOC_024401	XLOC_024401	chr6:126057724-126070589	group4	group6	0.65439	1.32181	1.01429	3.50767	5e-05	0.000699887
XLOC_029999	LOC100272228	chrX:149106765-149190276	group4	group6	3.18907	6.42683	1.01097	3.38379	5e-05	0.000699887
XLOC_018415	TUG1	chr22:31304091-31376105	group4	group6	84.0688	169.086	1.00811	4.22943	5e-05	0.000699887
XLOC_021204	XLOC_021204	chr4:10069785-10075676	group4	group6	1.13898	2.28847	1.00664	3.14853	5e-05	0.000699887
XLOC_022039	XLOC_022039	chr5:103659558-103677353	group4	group6	0.593646	1.19257	1.0064	3.59644	5e-05	0.000699887
XLOC_015098	LOC100131691	chr19:59070552-59086164	group4	group6	6.82217	13.6613	1.00179	2.86588	5e-05	0.000699887
XLOC_001690	XLOC_001690	chr1:23620401-23624402	group4	group6	1.48462	2.97199	1.00134	3.21473	5e-05	0.000699887
XLOC_000744	XLOC_000744	chr1:113513189-113518443	group4	group6	3.901	7.80649	1.00083	3.85929	5e-05	0.000699887
XLOC_015729	XLOC_015729	chr2:162101250-162118499	group4	group6	0.513358	1.02606	0.999075	3.41486	5e-05	0.000699887
XLOC_005856	ETS1	chr11:128328655-128457453	group4	group6	4.02635	8.03085	0.996078	3.86288	5e-05	0.000699887
XLOC_003195	GLUD1P3	chr10:75433984-75497243	group4	group6	2.58577	5.15281	0.994767	2.03052	0.0065	0.0392239
XLOC_026802	SAMD9	chr7:92728825-92747338	group4	group6	1.52446	3.03352	0.9927	3.49959	5e-05	0.000699887
XLOC_029555	PHEX	chrX:22046730-22269648	group4	group6	1.39743	2.77846	0.991515	2.87376	5e-05	0.000699887
XLOC_022350	ZFP2	chr5:178322911-178360442	group4	group6	1.12503	2.23468	0.990105	2.67696	0.0003	0.00331862
XLOC_019471	XLOC_019471	chr3:132095661-132133012	group4	group6	0.745054	1.47913	0.989328	2.81879	0.0001	0.00129594
XLOC_028287	PTENP1	chr9:33673501-33711715	group4	group6	1.60298	3.18155	0.988972	3.81006	5e-05	0.000699887
XLOC_029430	XLOC_029430	chr9:140021098-140024405	group4	group6	2.21732	4.39884	0.988304	3.26534	5e-05	0.000699887
XLOC_002514	RGS5	chr1:163112088-163325553	group4	group6	6.9341	13.7518	0.987838	2.01357	0.0066	0.0396703
XLOC_002426	MEX3A	chr1:156041803-156109880	group4	group6	8.47482	16.8061	0.987733	2.9775	0.00015	0.00184461
XLOC_022009	ERAP2	chr5:96211643-96255406	group4	group6	4.37383	8.65983	0.985442	3.86984	5e-05	0.000699887
XLOC_019599	XLOC_019599	chr3:160283451-160288371	group4	group6	1.9566	3.87023	0.984074	3.37894	5e-05	0.000699887
XLOC_007091	ZFC3H1	chr12:72003378-72074428	group4	group6	25.2662	49.9322	0.982763	4.09532	5e-05	0.000699887
XLOC_016451	POLE4	chr2:75145003-75196859	group4	group6	1.52842	3.01713	0.981135	2.88173	0.0002	0.00235693
XLOC_011603	ACBD4	chr17:43209966-43221543	group4	group6	2.46943	4.87328	0.980716	2.81135	5e-05	0.000699887
XLOC_011071	XLOC_011071	chr16:75539209-75551252	group4	group6	0.71164	1.40408	0.980401	2.63148	0.0002	0.00235693
XLOC_022767	CDKL3	chr5:133633997-133706730	group4	group6	0.811011	1.59755	0.978069	2.12302	0.00395	0.026735
XLOC_024244	XLOC_024244	chr6:78119186-78166890	group4	group6	0.581346	1.14007	0.971656	3.67706	5e-05	0.000699887
XLOC_021650	XLOC_021650	chr4:174284868-174291858	group4	group6	0.767649	1.50486	0.971111	2.01611	0.00615	0.0376319
XLOC_024120	PEX6	chr6:42928499-42947004	group4	group6	3.48848	6.83242	0.969799	3.32583	5e-05	0.000699887
XLOC_029044	TMEM2	chr9:74298281-74384373	group4	group6	18.4497	36.1316	0.969663	3.32897	5e-05	0.000699887
XLOC_004063	EMX2OS	chr10:119232881-119309058	group4	group6	2.0264	3.96699	0.969125	3.11719	5e-05	0.000699887
XLOC_003931	FGFBP3	chr10:93666344-93669258	group4	group6	2.54019	4.97231	0.968983	3.10896	5e-05	0.000699887
XLOC_018259	ANKRD62P1-PARP4P3,TPTEP1	chr22:17082167-17156430	group4	group6	6.29403	12.2843	0.96476	3.2229	5e-05	0.000699887
XLOC_011849	SEC14L1	chr17:75084724-75213181	group4	group6	23.8686	46.5385	0.963311	3.63101	5e-05	0.000699887
XLOC_006004	APOLD1	chr12:12878721-12944399	group4	group6	4.00045	7.79966	0.963248	3.66237	5e-05	0.000699887
XLOC_017426	TUBB1	chr20:57594308-57601709	group4	group6	0.877656	1.70819	0.960738	2.67461	0.00055	0.00548789
XLOC_024225	KHDC1	chr6:73951037-74020207	group4	group6	8.66224	16.8379	0.958902	1.98113	0.00565	0.0352461
XLOC_009417	XLOC_009417	chr15:84740450-84855704	group4	group6	0.802327	1.55669	0.956216	2.51384	0.0002	0.00235693
XLOC_019910	FYCO1	chr3:45959280-46037345	group4	group6	7.76779	15.0571	0.954863	3.65369	5e-05	0.000699887
XLOC_011763	CACNG4	chr17:64960979-65029518	group4	group6	0.839626	1.62612	0.953614	2.6016	0.00035	0.00376738
XLOC_007596	HS6ST3	chr13:96743092-97491816	group4	group6	0.549828	1.06247	0.950372	2.8975	5e-05	0.000699887
XLOC_026082	XLOC_026082	chr7:93220491-93267883	group4	group6	1.33436	2.57546	0.948688	2.61052	0.00045	0.00464629
XLOC_006292	MIRLET7I	chr12:62997375-63014798	group4	group6	1.67518	3.22783	0.946246	1.77347	0.00105	0.00933921
XLOC_029932	XLOC_029932	chrX:132096736-132104228	group4	group6	1.19191	2.28936	0.941664	2.74217	0.0001	0.00129594
XLOC_001307	XLOC_001307	chr1:219391657-219410466	group4	group6	0.552119	1.05972	0.940631	2.93957	5e-05	0.000699887
XLOC_012092	COX10-AS1	chr17:13931439-14111996	group4	group6	5.19484	9.96872	0.940329	2.80114	5e-05	0.000699887
XLOC_026688	ERV3-1,ZNF117	chr7:64431577-64467124	group4	group6	16.22	31.1116	0.939674	3.69704	5e-05	0.000699887
XLOC_022905	ADAM19	chr5:156904311-157003211	group4	group6	3.8652	7.39314	0.935643	3.68042	5e-05	0.000699887
XLOC_002481	PIGM	chr1:159997461-160001783	group4	group6	14.015	26.73	0.931486	3.94716	5e-05	0.000699887
XLOC_026427	LOC202781	chr7:154794952-154797607	group4	group6	7.03554	13.4059	0.930131	3.39419	5e-05	0.000699887
XLOC_009394	FAM154B	chr15:82555113-82577267	group4	group6	1.12354	2.13713	0.927621	2.70807	0.00035	0.00376738
XLOC_023567	FAM26E	chr6:116817650-116880031	group4	group6	1.01993	1.93701	0.925366	2.64942	0.0004	0.00421339
XLOC_005504	RNASEH2C	chr11:65479472-65488442	group4	group6	23.1254	43.8735	0.923871	3.29923	5e-05	0.000699887
XLOC_021719	SLC9A3	chr5:469993-524549	group4	group6	6.57501	12.457	0.921897	2.52093	0.0003	0.00331862
XLOC_000673	AMY2B,RNPC3	chr1:104068295-104122162	group4	group6	18.8266	35.649	0.921094	3.16998	5e-05	0.000699887
XLOC_016496	LOC654342	chr2:91811934-91848026	group4	group6	6.0379	11.4255	0.920143	1.88539	0.0009	0.00822895
XLOC_001624	XLOC_001624	chr1:16158160-16159883	group4	group6	1.23538	2.33643	0.919348	1.99949	0.00685	0.0408301
XLOC_029151	XLOC_029151	chr9:99618276-99622868	group4	group6	0.642671	1.21544	0.919332	2.3797	0.0012	0.0104143
XLOC_005101	CHRNA10	chr11:3686816-3695327	group4	group6	0.67923	1.28424	0.91894	2.13914	0.00145	0.0121301
XLOC_000768	CD101	chr1:117544371-117579173	group4	group6	0.716156	1.35382	0.918686	2.40678	0.00105	0.00933921
XLOC_000197	C1orf151-NBL1,MINOS1,NBL1	chr1:19923396-19984949	group4	group6	20.4684	38.669	0.917774	2.7695	0.00015	0.00184461
XLOC_021827	LOC100132356	chr5:43005922-43100421	group4	group6	7.56727	14.2849	0.916647	2.24054	0.00135	0.0114543
XLOC_009098	PGBD4	chr15:34394273-34396591	group4	group6	2.71549	5.1258	0.916562	2.91331	0.0001	0.00129594
XLOC_002665	RABIF	chr1:202845265-202858545	group4	group6	3.4727	6.54072	0.913391	3.17938	5e-05	0.000699887
XLOC_015765	CYBRD1	chr2:172378556-172414643	group4	group6	2.77525	5.2228	0.912207	3.26316	5e-05	0.000699887
XLOC_022916	C5orf54	chr5:159817793-159827224	group4	group6	4.34928	8.17924	0.911189	3.19576	5e-05	0.000699887
XLOC_007095	XLOC_007095	chr12:74692719-74739743	group4	group6	0.808802	1.52075	0.910923	2.21709	0.0021	0.016285
XLOC_000410	ERMAP	chr1:43272722-43310660	group4	group6	3.44829	6.47843	0.909765	2.87611	5e-05	0.000699887
XLOC_000699	CYB561D1	chr1:110036521-110043220	group4	group6	2.62918	4.93406	0.908162	3.25574	5e-05	0.000699887
XLOC_023515	XLOC_023515	chr6:101329272-101331929	group4	group6	1.51036	2.83243	0.907144	2.64522	0.00045	0.00464629
XLOC_025935	ZNF713	chr7:55954766-56008487	group4	group6	4.03882	7.57289	0.906911	3.08229	5e-05	0.000699887
XLOC_021514	TRAM1L1	chr4:118004018-118006743	group4	group6	4.42597	8.29017	0.905408	3.03074	5e-05	0.000699887
XLOC_024217	MIR30C2	chr6:72084836-72091428	group4	group6	3.80156	7.11407	0.904086	2.56586	5e-05	0.000699887
XLOC_013989	LINC00085,MIR125A	chr19:52196249-52208443	group4	group6	6.82519	12.7448	0.900971	2.73162	5e-05	0.000699887
XLOC_008884	MOAP1	chr14:93648540-93651249	group4	group6	9.03841	16.8721	0.900496	3.4358	5e-05	0.000699887
XLOC_006260	SPRYD4	chr12:56843285-56882181	group4	group6	4.64398	8.65076	0.897465	2.37241	0.001	0.00896607
XLOC_024337	OSTM1	chr6:108362612-108395967	group4	group6	14.2693	26.5773	0.897275	3.84388	5e-05	0.000699887
XLOC_003901	ADIRF	chr10:88725087-88769989	group4	group6	4.00738	7.4568	0.895899	2.85202	5e-05	0.000699887
XLOC_026089	GNGT1	chr7:93442318-93544345	group4	group6	1.76228	3.2619	0.888268	2.25184	0.00085	0.00785329
XLOC_012691	TIMP2	chr17:76849058-76921472	group4	group6	23.9159	44.2354	0.887229	3.75361	5e-05	0.000699887
XLOC_000851	LOC388692	chr1:149279475-149291742	group4	group6	1.17043	2.16236	0.885571	3.27608	5e-05	0.000699887
XLOC_001087	MIR557,XCL2	chr1:168324020-168545285	group4	group6	4.95491	9.15336	0.885442	3.82111	5e-05	0.000699887
XLOC_015076	ZNF417,ZNF814	chr19:58380555-58428134	group4	group6	8.74182	16.1445	0.885039	3.6396	5e-05	0.000699887
XLOC_008898	GSC	chr14:95227576-95241132	group4	group6	2.66176	4.91411	0.884549	3.35274	5e-05	0.000699887
XLOC_022630	TMEM167A	chr5:82348664-82373272	group4	group6	29.38	54.2165	0.883896	3.88483	5e-05	0.000699887
XLOC_003486	C10orf88	chr10:124690418-124732963	group4	group6	4.53036	8.34836	0.881866	2.69425	0.0003	0.00331862
XLOC_007355	ZNF605	chr12:133498018-133532905	group4	group6	20.1484	37.0115	0.87731	3.82921	5e-05	0.000699887
XLOC_023207	ATAT1	chr6:30594612-30614601	group4	group6	9.48847	17.4219	0.876655	2.32684	0.00095	0.00859877
XLOC_019878	ENTPD3-AS1	chr3:40428672-40494805	group4	group6	0.974468	1.78887	0.876362	1.86482	0.00875	0.0490596
XLOC_009493	SYNM	chr15:99645285-99676424	group4	group6	13.5236	24.824	0.876254	3.78517	5e-05	0.000699887
XLOC_003356	HIF1AN	chr10:102295594-102329742	group4	group6	17.6117	32.3139	0.875621	3.57179	5e-05	0.000699887
XLOC_019815	DPH3	chr3:16298567-16306511	group4	group6	6.17731	11.3198	0.873799	3.4323	5e-05	0.000699887
XLOC_012807	LINC00667	chr18:5236722-5246708	group4	group6	5.57938	10.2192	0.873111	3.41629	5e-05	0.000699887
XLOC_018812	C1QTNF6	chr22:37576205-37595426	group4	group6	2.0085	3.67875	0.873096	3.33524	5e-05	0.000699887
XLOC_025764	XLOC_025764	chr7:8393356-8405631	group4	group6	0.621755	1.1386	0.87285	2.95363	5e-05	0.000699887
XLOC_011463	PIGW	chr17:34842472-34895219	group4	group6	19.9621	36.5175	0.871326	2.43041	0.0011	0.0096968
XLOC_019160	ZNF589	chr3:48282525-48331661	group4	group6	8.97996	16.3616	0.865532	2.98755	5e-05	0.000699887
XLOC_013816	CEACAM19	chr19:45172118-45187627	group4	group6	1.61716	2.94026	0.862485	1.95804	0.0027	0.0198781
XLOC_015080	ZNF606	chr19:58488440-58523368	group4	group6	5.60663	10.1893	0.861855	2.68577	0.00015	0.00184461
XLOC_003983	SEC31B	chr10:102246402-102279595	group4	group6	2.42908	4.40853	0.859885	3.01048	5e-05	0.000699887
XLOC_006434	PMCH	chr12:102464201-102627040	group4	group6	1.02766	1.86498	0.859802	2.06011	0.0048	0.0311018
XLOC_011696	NOG	chr17:54671059-54672951	group4	group6	1.76113	3.19153	0.857749	2.34054	0.0012	0.0104143
XLOC_029084	LOC440173	chr9:89623365-89657041	group4	group6	1.18229	2.13942	0.855632	2.13959	0.0043	0.0285173
XLOC_020906	LOC100507053	chr4:100009998-100222513	group4	group6	0.938	1.6945	0.853197	1.90105	0.0055	0.0345385
XLOC_014089	LENG8	chr19:54959648-54974894	group4	group6	28.0285	50.603	0.852327	3.63215	5e-05	0.000699887
XLOC_011575	NBR2	chr17:41277596-41297330	group4	group6	5.32518	9.60028	0.850246	2.92705	5e-05	0.000699887
XLOC_012377	DUSP3	chr17:41843488-41856368	group4	group6	20.101	36.2101	0.849121	3.65463	5e-05	0.000699887
XLOC_027969	XLOC_027969	chr8:90608328-90803292	group4	group6	1.61386	2.90191	0.84649	2.46531	0.00035	0.00376738
XLOC_028992	MGC21881	chr9:41952312-41955121	group4	group6	4.75007	8.52579	0.843884	2.95457	5e-05	0.000699887
XLOC_012050	TMEM107	chr17:8075787-8079721	group4	group6	2.22829	3.98439	0.838425	2.3602	0.001	0.00896607
XLOC_011407	SUZ12P1	chr17:29035938-29097759	group4	group6	23.9538	42.821	0.838061	2.42902	0.0007	0.00669061
XLOC_006670	ING4	chr12:6759557-6772404	group4	group6	10.8822	19.4221	0.835729	2.94282	5e-05	0.000699887
XLOC_007374	XLOC_007374	chr13:23489695-23493297	group4	group6	1.21983	2.17633	0.835215	2.50337	0.00095	0.00859877
XLOC_003075	SYT15	chr10:46951452-46972955	group4	group6	3.26315	5.82106	0.835018	2.19236	0.0018	0.0144139
XLOC_026645	PURB	chr7:44915891-44924960	group4	group6	12.4535	22.2121	0.834789	3.65195	5e-05	0.000699887
XLOC_012443	EFCAB13,MRPL45P2	chr17:45401326-45569986	group4	group6	3.74408	6.6605	0.831021	1.85	0.00515	0.0328276
XLOC_020938	C4orf32	chr4:113066552-113110262	group4	group6	9.48168	16.8658	0.830887	3.25157	5e-05	0.000699887
XLOC_009919	XLOC_009919	chr15:84952309-85034799	group4	group6	0.742108	1.31891	0.829644	1.86328	0.0062	0.0378437
XLOC_030333	XIST	chrX:73012039-73072588	group4	group6	735.295	1304.69	0.827308	2.17021	0.00305	0.0218652
XLOC_030384	TIMM8A	chrX:100595574-100604062	group4	group6	33.9801	60.2773	0.826928	1.89736	0.0018	0.0144139
XLOC_017860	ABHD16B	chr20:62490048-62496563	group4	group6	7.95677	14.1098	0.826447	2.61628	0.00015	0.00184461
XLOC_005511	C11orf68	chr11:65684282-65686531	group4	group6	7.89807	13.9955	0.825386	2.83147	5e-05	0.000699887
XLOC_002089	XLOC_002089	chr1:91291321-91317244	group4	group6	1.59449	2.82535	0.825338	1.99661	0.00465	0.0303443
XLOC_021504	XLOC_021504	chr4:113456091-113458281	group4	group6	1.78043	3.1487	0.822535	2.34372	0.0011	0.0096968
XLOC_009204	TMOD2	chr15:52043757-52108564	group4	group6	2.32778	4.11656	0.822485	3.19702	5e-05	0.000699887
XLOC_000019	XLOC_000019	chr1:995423-1001833	group4	group6	0.605764	1.07121	0.822419	1.94371	0.00575	0.03573
XLOC_028484	FBP2	chr9:97316899-97356075	group4	group6	0.71709	1.26634	0.820436	2.66747	0.00015	0.00184461
XLOC_026166	XLOC_026166	chr7:100736533-100741191	group4	group6	6.62739	11.6966	0.819571	3.28115	5e-05	0.000699887
XLOC_003135	REEP3	chr10:64926987-65384883	group4	group6	18.2153	32.0934	0.817121	2.2147	0.0018	0.0144139
XLOC_017949	LINC00649	chr21:35303450-35354319	group4	group6	2.50762	4.41245	0.815263	2.12412	0.00235	0.0178003
XLOC_025828	CREB5	chr7:28338939-28865511	group4	group6	9.35334	16.4374	0.813429	3.40826	5e-05	0.000699887
XLOC_019444	LOC90246	chr3:128198264-128235335	group4	group6	7.93621	13.9223	0.810877	2.64364	0.0002	0.00235693
XLOC_023126	BTN3A1	chr6:26402464-26415444	group4	group6	1.9957	3.49983	0.810387	2.68488	0.00015	0.00184461
XLOC_028834	RANBP6	chr9:6011018-6015640	group4	group6	43.8416	76.7404	0.807688	3.53507	5e-05	0.000699887
XLOC_024502	MTRF1L	chr6:153291657-153452389	group4	group6	19.858	34.6604	0.803567	2.16297	0.0021	0.016285
XLOC_013553	ZNF253	chr19:19976599-20011382	group4	group6	12.3538	21.5216	0.800828	2.5457	0.00025	0.00284742
XLOC_028832	MLANA	chr9:5890908-5909822	group4	group6	1.19661	2.08364	0.80015	2.95715	0.0001	0.00129594
XLOC_017326	L3MBTL1,SGK2	chr20:42136319-42214273	group4	group6	3.78443	6.57265	0.796398	2.67768	0.00015	0.00184461
XLOC_004766	RNF169	chr11:74459912-74690076	group4	group6	25.0069	43.403	0.795471	2.23661	0.0013	0.0111121
XLOC_019995	ABHD14B	chr3:52002525-52008818	group4	group6	2.26931	3.93793	0.795185	2.39858	0.0007	0.00669061
XLOC_024557	MIR3939	chr6:167371823-167412719	group4	group6	5.56155	9.6452	0.794323	2.55372	0.0002	0.00235693
XLOC_027988	GEM	chr8:95261484-95274575	group4	group6	3.82837	6.63546	0.793467	2.58891	0.00015	0.00184461
XLOC_024149	ENPP5	chr6:46126917-46138788	group4	group6	2.28373	3.95582	0.792584	2.52739	0.0006	0.00589866
XLOC_023002	ZFP62	chr5:180269448-180288408	group4	group6	14.2398	24.6654	0.792559	3.07185	5e-05	0.000699887
XLOC_016088	GPC1	chr2:241374787-241407495	group4	group6	12.3825	21.4281	0.791206	3.19208	5e-05	0.000699887
XLOC_012828	CHMP1B	chr18:11689013-11908796	group4	group6	20.0635	34.6864	0.789795	2.5317	0.00085	0.00785329
XLOC_023161	ZKSCAN8	chr6:28109266-28127745	group4	group6	26.6443	46.0342	0.788882	3.4571	5e-05	0.000699887
XLOC_009824	FAM219B	chr15:75192327-75199604	group4	group6	12.6208	21.7903	0.787878	3.22872	5e-05	0.000699887
XLOC_023452	IMPG1	chr6:76630683-76782335	group4	group6	1.19913	2.06842	0.786543	1.99678	0.0054	0.0340551
XLOC_026734	STAG3L2	chr7:74293797-74306731	group4	group6	4.75726	8.18563	0.782963	1.91678	0.0051	0.0325892
XLOC_003571	ADARB2	chr10:1223252-1779670	group4	group6	0.74961	1.28789	0.780797	2.54679	0.0004	0.00421339
XLOC_003924	FLJ37201	chr10:91426865-91461197	group4	group6	1.74736	2.99911	0.779359	2.75312	5e-05	0.000699887
XLOC_002420	KIAA0907	chr1:155881290-155904226	group4	group6	33.1333	56.7023	0.775125	3.08221	5e-05	0.000699887
XLOC_015782	XLOC_015782	chr2:174570040-174576135	group4	group6	0.842418	1.44009	0.773555	2.41652	0.00085	0.00785329
XLOC_027096	ZNF767	chr7:149239750-149321909	group4	group6	8.47317	14.472	0.772289	2.69868	0.0003	0.00331862
XLOC_028210	PPAPDC2	chr9:4598262-4666674	group4	group6	17.591	30.036	0.771853	3.16495	5e-05	0.000699887
XLOC_012032	ZBTB4	chr17:7362684-7387568	group4	group6	7.63804	12.9967	0.766867	3.13944	5e-05	0.000699887
XLOC_029658	PPP1R3F	chrX:49126230-49144555	group4	group6	2.74512	4.67076	0.76679	2.47299	0.00025	0.00284742
XLOC_015215	ZNF512	chr2:27805835-27846082	group4	group6	27.6149	46.9855	0.766769	3.31586	5e-05	0.000699887
XLOC_025724	PSMG3-AS1	chr7:1609691-1629266	group4	group6	0.617697	1.05084	0.766567	2.03793	0.00485	0.0313408
XLOC_010197	TMC7	chr16:18995214-19075621	group4	group6	1.9636	3.33239	0.763053	2.58959	0.0002	0.00235693
XLOC_029448	C9orf37	chr9:140500095-140513361	group4	group6	27.3414	46.358	0.761732	2.48844	0.00055	0.00548789
XLOC_020461	BCL6	chr3:187416046-187463513	group4	group6	2.25029	3.81207	0.760466	1.96833	0.00605	0.0371674
XLOC_014426	ZNF833P	chr19:11750547-11805799	group4	group6	4.03641	6.82646	0.758063	2.09119	0.00355	0.0245883
XLOC_026432	RBM33	chr7:155432822-155574462	group4	group6	19.6349	33.0869	0.752839	3.21407	5e-05	0.000699887
XLOC_000288	RCC1	chr1:28832445-28865890	group4	group6	82.9056	139.647	0.752247	3.12279	5e-05	0.000699887
XLOC_016069	CXCR7	chr2:237476348-237490994	group4	group6	1.83271	3.08596	0.751742	1.99948	0.00445	0.0292993
XLOC_008930	ANKRD9	chr14:102969826-102976142	group4	group6	3.80053	6.39144	0.749939	2.13933	0.0033	0.0232489
XLOC_001686	LUZP1	chr1:23410515-23495351	group4	group6	18.0508	30.2715	0.745895	3.32945	5e-05	0.000699887
XLOC_027556	TRMT12	chr8:125462597-125478260	group4	group6	8.37657	14.0363	0.744731	2.05695	0.00335	0.0235204
XLOC_021703	XLOC_021703	chr4:190937381-190949656	group4	group6	0.900589	1.509	0.744649	1.91551	0.0072	0.0423755
XLOC_015895	C2orf69	chr2:200775978-200793139	group4	group6	14.5081	24.2739	0.742551	3.11596	5e-05	0.000699887
XLOC_028481	ZNF169	chr9:97021569-97067173	group4	group6	2.93885	4.9161	0.742263	2.37698	0.00065	0.00630095
XLOC_023164	ZSCAN9	chr6:28193028-28201571	group4	group6	14.5192	24.1907	0.736494	2.44643	0.00065	0.00630095
XLOC_002849	NID1	chr1:236139129-236228643	group4	group6	76.0435	126.598	0.735362	3.08301	5e-05	0.000699887
XLOC_005301	SLC1A2	chr11:35272751-35442098	group4	group6	1.04357	1.73444	0.732943	2.37977	0.0007	0.00669061
XLOC_010219	C16orf52	chr16:22019425-22099351	group4	group6	9.64066	16.0201	0.732683	2.81168	5e-05	0.000699887
XLOC_002820	XLOC_002820	chr1:231150034-231154373	group4	group6	0.603118	1.00102	0.730955	1.91377	0.0079	0.0454277
XLOC_006514	HSPB8	chr12:119616453-119651528	group4	group6	16.7342	27.6523	0.724598	2.56884	0.00045	0.00464629
XLOC_028316	RECK	chr9:36036909-36124452	group4	group6	5.11924	8.43624	0.720672	2.38429	0.0007	0.00669061
XLOC_027447	LRRC69	chr8:92114846-92231475	group4	group6	1.46858	2.41853	0.719705	1.96894	0.0069	0.0410425
XLOC_003711	ZNF33B	chr10:43084554-43134185	group4	group6	15.5231	25.5589	0.719409	3.13184	5e-05	0.000699887
XLOC_017604	THBD	chr20:23026269-23030301	group4	group6	0.665342	1.09466	0.718312	1.90945	0.00675	0.0403706
XLOC_006019	H2AFJ	chr12:14927269-14930936	group4	group6	1.24972	2.05586	0.718136	2.13834	0.00315	0.0224223
XLOC_021691	PDLIM3	chr4:186421814-186456712	group4	group6	5.18229	8.52022	0.7173	2.56105	0.0006	0.00589866
XLOC_029943	SMIM10	chrX:134124967-134126503	group4	group6	9.15015	15.0422	0.717145	2.51323	0.0006	0.00589866
XLOC_007868	KLF12	chr13:74260148-74708631	group4	group6	7.15012	11.7446	0.715955	3.07512	5e-05	0.000699887
XLOC_002440	NES	chr1:156638555-156647204	group4	group6	6.49739	10.6543	0.713507	2.49945	0.0002	0.00235693
XLOC_012908	ZNF271	chr18:32870235-32906835	group4	group6	16.2958	26.7079	0.71277	2.19243	0.002	0.0156715
XLOC_022901	MED7	chr5:156560206-156570051	group4	group6	20.7759	34.0489	0.712697	2.07078	0.00345	0.0240486
XLOC_016753	FIGN	chr2:164459000-164593335	group4	group6	4.59968	7.53163	0.711429	2.93421	5e-05	0.000699887
XLOC_013238	FSTL3	chr19:676374-683392	group4	group6	12.1273	19.8368	0.709912	2.58519	0.0004	0.00421339
XLOC_001459	OR2W3,TRIM58	chr1:248020467-248060708	group4	group6	4.31139	7.03161	0.705702	2.44216	0.00065	0.00630095
XLOC_011371	NLK	chr17:26368638-26531983	group4	group6	9.12233	14.8544	0.703415	2.55065	0.00015	0.00184461
XLOC_030622	GABRE	chrX:151121595-151143196	group4	group6	4.33302	7.05506	0.703285	2.61388	0.0003	0.00331862
XLOC_000336	ZSCAN20	chr1:33938231-33972231	group4	group6	3.89808	6.34347	0.70251	2.28624	0.00095	0.00859877
XLOC_006302	MSRB3	chr12:65672422-65860687	group4	group6	12.8578	20.9008	0.700922	2.88876	5e-05	0.000699887
XLOC_002783	XLOC_002783	chr1:226245707-226249929	group4	group6	0.730916	1.18773	0.700431	1.93937	0.0077	0.044555
XLOC_009376	XLOC_009376	chr15:79704449-79720478	group4	group6	3.27842	5.32486	0.699741	2.94287	5e-05	0.000699887
XLOC_026258	HILPDA	chr7:128095856-128103907	group4	group6	12.0809	19.6201	0.699604	1.96778	0.00485	0.0313408
XLOC_012354	HSD17B1,XLOC_012354	chr17:40698241-40707605	group4	group6	1.84563	2.99418	0.698048	1.92951	0.00705	0.04171
XLOC_008345	C14orf132	chr14:96505660-96560226	group4	group6	2.3426	3.79692	0.696718	2.62569	0.0004	0.00421339
XLOC_022371	BTNL9	chr5:180467224-180488523	group4	group6	2.53458	4.09847	0.693338	2.49726	0.0002	0.00235693
XLOC_020517	PIGZ	chr3:196673213-196695704	group4	group6	1.15078	1.86028	0.692915	1.93217	0.00725	0.042585
XLOC_029207	TMEM245	chr9:111777414-111882485	group4	group6	37.0091	59.7275	0.690518	3.0202	5e-05	0.000699887
XLOC_030026	ZFP92	chrX:152676890-152691934	group4	group6	1.1556	1.86437	0.690049	1.86548	0.00725	0.042585
XLOC_001580	MIR34A	chr1:9160368-9252421	group4	group6	11.9793	19.3202	0.689567	2.22046	0.00165	0.0134415
XLOC_023743	IGF2R	chr6:160390130-160527583	group4	group6	26.3449	42.453	0.688341	3.04622	5e-05	0.000699887
XLOC_029270	TTLL11	chr9:124577989-124855885	group4	group6	3.12569	5.02725	0.685595	1.88082	0.0073	0.0428189
XLOC_000776	WARS2	chr1:119573838-119727105	group4	group6	4.39875	7.06616	0.683832	2.07821	0.0039	0.026465
XLOC_015657	SFT2D3	chr2:128458596-128461407	group4	group6	8.51035	13.6683	0.683547	2.62623	0.00025	0.00284742
XLOC_014615	WDR88	chr19:33622997-33666703	group4	group6	1.70992	2.74461	0.682672	2.53999	0.0001	0.00129594
XLOC_017599	NKX2-2	chr20:21479730-21503382	group4	group6	8.32086	13.3414	0.681108	2.27547	0.0011	0.0096968
XLOC_014385	ZNF426	chr19:9633888-9649624	group4	group6	21.3985	34.2708	0.679474	2.68161	0.0002	0.00235693
XLOC_016899	TRAK2	chr2:202241929-202316319	group4	group6	6.18127	9.88309	0.677058	2.77173	0.0002	0.00235693
XLOC_010582	MC1R	chr16:89981007-89987385	group4	group6	2.93193	4.68608	0.67653	1.87757	0.00845	0.0477634
XLOC_012139	XLOC_012139	chr17:19799888-19805736	group4	group6	0.691591	1.10432	0.675167	1.99336	0.00605	0.0371674
XLOC_011845	XLOC_011845	chr17:74667738-74671565	group4	group6	1.07097	1.70848	0.673796	1.98024	0.0061	0.0374043
XLOC_015476	ANKRD36BP2	chr2:89065248-89106121	group4	group6	2.76076	4.40354	0.6736	2.10531	0.00425	0.0282732
XLOC_009649	LOC645212	chr15:44826702-44829123	group4	group6	4.08071	6.50295	0.672273	1.94997	0.0058	0.0359687
XLOC_012742	MAFG,SIRT7	chr17:79869814-79885671	group4	group6	15.7422	25.062	0.670867	2.28274	0.00115	0.0100619
XLOC_022563	XLOC_022563	chr5:66983164-67155962	group4	group6	1.93876	3.08271	0.669065	2.47803	0.0002	0.00235693
XLOC_004118	ADAM12	chr10:127700982-128077127	group4	group6	2.07867	3.30508	0.669029	2.42813	0.0006	0.00589866
XLOC_008590	PPP1R3E	chr14:23764908-23772060	group4	group6	3.01293	4.79041	0.668984	2.51717	0.0003	0.00331862
XLOC_024302	GPR63	chr6:97241997-97285353	group4	group6	6.36682	10.1042	0.666306	2.71513	0.0002	0.00235693
XLOC_025979	KCTD7	chr7:66093826-66113749	group4	group6	5.10566	8.09583	0.665082	2.60187	5e-05	0.000699887
XLOC_004862	JRKL	chr11:96123157-96126727	group4	group6	18.9315	30.0015	0.664248	2.79255	5e-05	0.000699887
XLOC_017358	ZSWIM1	chr20:44508720-44513905	group4	group6	5.10696	8.09104	0.663862	2.39514	0.00055	0.00548789
XLOC_007435	RFXAP	chr13:37393338-37403740	group4	group6	11.7467	18.6001	0.663051	2.64901	0.00015	0.00184461
XLOC_002035	XLOC_002035	chr1:83467552-83519756	group4	group6	2.75332	4.35718	0.662224	2.42325	0.0009	0.00822895
XLOC_012822	RAB31	chr18:9708227-9862553	group4	group6	24.9371	39.4516	0.661792	2.8839	5e-05	0.000699887
XLOC_017689	LINC00657	chr20:34633539-34638919	group4	group6	157.413	248.945	0.661275	2.93191	5e-05	0.000699887
XLOC_011952	MNT	chr17:2287282-2304258	group4	group6	2.91142	4.60234	0.660645	2.37126	0.0004	0.00421339
XLOC_004537	STX3	chr11:59522531-59573556	group4	group6	8.09611	12.7959	0.660384	2.72834	0.00015	0.00184461
XLOC_012151	C17orf51	chr17:21430757-21476884	group4	group6	10.9542	17.2856	0.658085	2.82895	5e-05	0.000699887
XLOC_007062	GNS	chr12:65107221-65153268	group4	group6	53.63	84.5483	0.656736	2.92705	5e-05	0.000699887
XLOC_014781	ZFP112	chr19:44815658-44860951	group4	group6	12.8911	20.3227	0.656721	2.59693	5e-05	0.000699887
XLOC_011465	DHRS11	chr17:34948225-34957331	group4	group6	5.18286	8.16894	0.656401	1.83145	0.0082	0.0467095
XLOC_014657	ZNF529	chr19:37034369-37119499	group4	group6	39.0165	61.4685	0.655765	2.45262	0.0006	0.00589866
XLOC_028837	C9orf123	chr9:7782281-7799979	group4	group6	17.8198	28.0611	0.655089	2.41486	0.00065	0.00630095
XLOC_008937	BAG5	chr14:104022880-104029151	group4	group6	17.5405	27.6039	0.654187	2.82387	5e-05	0.000699887
XLOC_022616	ANKRD34B	chr5:79852573-79866304	group4	group6	1.80166	2.83149	0.652235	2.09325	0.002	0.0156715
XLOC_002205	NHLH2	chr1:116371643-116386405	group4	group6	6.02842	9.45885	0.649885	1.96591	0.00575	0.03573
XLOC_006275	KIF5A	chr12:57943721-57980373	group4	group6	1.56794	2.45639	0.647665	1.85335	0.007	0.0414883
XLOC_005994	LOC100129361	chr12:10968443-11337287	group4	group6	10.4246	16.3182	0.646497	1.96965	0.00515	0.0328276
XLOC_015413	XLOC_015413	chr2:74347450-74355835	group4	group6	3.08616	4.82404	0.644428	2.52792	0.00045	0.00464629
XLOC_015307	SOCS5	chr2:46926098-46989927	group4	group6	11.1897	17.4402	0.640254	2.68526	0.0001	0.00129594
XLOC_028567	XLOC_028567	chr9:115428360-115431672	group4	group6	2.96324	4.61704	0.639792	2.18737	0.00205	0.0159836
XLOC_030280	SPIN3	chrX:57001587-57021992	group4	group6	15.4924	24.1335	0.639477	2.36639	0.00045	0.00464629
XLOC_016728	XLOC_016728	chr2:156838446-157111498	group4	group6	3.7087	5.77689	0.639378	2.38147	0.00055	0.00548789
XLOC_019048	TGFBR2	chr3:30647947-30735644	group4	group6	6.76035	10.5287	0.639156	2.57508	0.00045	0.00464629
XLOC_020468	LEPREL1	chr3:189674516-189840226	group4	group6	10.9202	16.9909	0.637763	2.52617	0.00025	0.00284742
XLOC_012423	KANSL1	chr17:44107266-44302885	group4	group6	25.0888	38.9778	0.635611	2.26032	0.00125	0.0107725
XLOC_020203	CCDC14	chr3:123632184-123680263	group4	group6	87.5827	136.031	0.635223	2.64453	0.0003	0.00331862
XLOC_001787	BSDC1	chr1:32827861-32860062	group4	group6	23.7955	36.9321	0.634183	2.51162	0.0002	0.00235693
XLOC_006620	DCP1B	chr12:2055213-2113733	group4	group6	9.87479	15.3014	0.63184	2.33229	0.00065	0.00630095
XLOC_027707	XKR6	chr8:10753656-11061162	group4	group6	2.38277	3.68687	0.629754	2.16125	0.00155	0.0127951
XLOC_016396	GFPT1	chr2:69546900-69614386	group4	group6	16.5562	25.5555	0.626259	2.75806	0.0002	0.00235693
XLOC_011622	GOSR2	chr17:45000268-45023573	group4	group6	15.0962	23.2852	0.625229	2.35514	0.0005	0.00507045
XLOC_027974	TMEM64	chr8:91634222-91666770	group4	group6	14.1704	21.8542	0.625028	2.55621	0.00035	0.00376738
XLOC_026653	SEPT7P2	chr7:45763295-45808639	group4	group6	16.0195	24.6996	0.624654	2.04918	0.00305	0.0218652
XLOC_030136	RPS6KA3	chrX:20167960-20285333	group4	group6	43.2409	66.6196	0.623551	2.7631	0.0001	0.00129594
XLOC_006495	OAS3	chr12:113375902-113411054	group4	group6	1.20093	1.84965	0.623102	2.08097	0.0028	0.0204369
XLOC_022571	SMA4	chr5:69423288-69586004	group4	group6	20.0956	30.9472	0.622931	2.23215	0.00155	0.0127951
XLOC_029696	GPR173	chrX:53078505-53109796	group4	group6	1.40397	2.16102	0.622203	1.96918	0.0065	0.0392239
XLOC_018517	TEF	chr22:41763336-41795332	group4	group6	1.84641	2.84007	0.621207	2.06646	0.0027	0.0198781
XLOC_023955	HCG17,HCG18	chr6:30201815-30314635	group4	group6	8.76976	13.4287	0.614707	1.33169	0.00385	0.026188
XLOC_000059	TPRG1L	chr1:3541555-3546694	group4	group6	9.06468	13.8802	0.614702	2.32956	0.00095	0.00859877
XLOC_026810	XLOC_026810	chr7:93593341-93605397	group4	group6	0.725733	1.11025	0.61338	1.88535	0.00675	0.0403706
XLOC_001953	CYB5RL	chr1:54631734-54665746	group4	group6	4.02385	6.15453	0.613073	2.0449	0.00435	0.0287836
XLOC_009188	EID1	chr15:49115933-49255641	group4	group6	55.2374	84.4642	0.612694	2.66791	0.00045	0.00464629
XLOC_008813	PNMA1	chr14:74178485-74181128	group4	group6	27.369	41.8471	0.612585	2.5928	0.00025	0.00284742
XLOC_019111	ZBTB47	chr3:42695175-42709072	group4	group6	1.38927	2.12352	0.612137	2.03194	0.00345	0.0240486
XLOC_002319	MCL1	chr1:150547026-150552214	group4	group6	71.0085	108.468	0.611207	2.73655	5e-05	0.000699887
XLOC_001858	RIMS3	chr1:41086219-41131386	group4	group6	1.89185	2.88589	0.609214	2.2089	0.0015	0.0124627
XLOC_001022	PEA15	chr1:160175124-160185162	group4	group6	45.1841	68.9004	0.608695	2.64098	0.00035	0.00376738
XLOC_014181	ZSCAN22	chr19:58838384-58854360	group4	group6	1.87004	2.84868	0.607225	2.04056	0.00345	0.0240486
XLOC_002013	ZRANB2	chr1:71318035-71706908	group4	group6	133.767	203.77	0.607223	2.35486	0.001	0.00896607
XLOC_020431	ABCC5	chr3:183637723-183735751	group4	group6	10.9485	16.6701	0.606532	2.22286	0.0016	0.0131142
XLOC_028382	FAM122A	chr9:71320615-71624091	group4	group6	9.59637	14.6082	0.606223	2.41687	0.00075	0.00708645
XLOC_029034	PTAR1	chr9:72324437-72374949	group4	group6	20.1864	30.7255	0.606052	2.67085	0.0001	0.00129594
XLOC_013078	ZNF519	chr18:14071202-14132489	group4	group6	5.8505	8.88839	0.603364	2.12973	0.00245	0.0184074
XLOC_028566	KIAA1958	chr9:115249118-115428285	group4	group6	18.5146	28.0903	0.601409	2.6013	0.00015	0.00184461
XLOC_022022	PAM	chr5:102073850-102366808	group4	group6	37.6113	57.0452	0.60094	2.59902	0.00035	0.00376738
XLOC_016760	GALNT3	chr2:166604312-166650903	group4	group6	4.84149	7.33798	0.599933	2.1811	0.0015	0.0124627
XLOC_019982	RASSF1	chr3:50367216-50378367	group4	group6	6.96709	10.5426	0.597606	2.05539	0.0037	0.0253838
XLOC_029815	XLOC_029815	chrX:102213683-102219354	group4	group6	3.89415	5.89022	0.597013	2.1173	0.0024	0.0181067
XLOC_018523	C22orf46	chr22:42069936-42094140	group4	group6	12.2368	18.5002	0.596322	1.93917	0.0068	0.040614
XLOC_003291	BTAF1	chr10:93683515-93791396	group4	group6	44.4538	67.1775	0.59567	2.6599	0.0002	0.00235693
XLOC_004327	NCR3LG1	chr11:17373114-17405013	group4	group6	34.4452	52.0387	0.595281	2.39845	0.0006	0.00589866
XLOC_010479	ATXN1L	chr16:71879893-71891236	group4	group6	8.72089	13.161	0.593725	2.53136	0.00035	0.00376738
XLOC_018305	CRKL	chr22:21271695-21308037	group4	group6	41.9342	63.2745	0.593497	2.64934	0.0001	0.00129594
XLOC_021000	RAB33B	chr4:140372619-140397069	group4	group6	5.85598	8.82496	0.591679	2.16023	0.00195	0.015366
XLOC_019071	GOLGA4	chr3:37283044-37408370	group4	group6	31.3535	47.1919	0.58991	2.57111	0.00015	0.00184461
XLOC_019732	LOC152217	chr3:196669493-196671720	group4	group6	6.17886	9.29798	0.589577	1.87448	0.0079	0.0454277
XLOC_028409	VPS13A	chr9:79791671-80036327	group4	group6	32.0904	48.2784	0.589235	2.48795	0.00045	0.00464629
XLOC_009858	TBC1D2B	chr15:78287326-78369994	group4	group6	8.70071	13.0749	0.587591	2.47725	0.0005	0.00507045
XLOC_007943	LIG4	chr13:108859791-108870716	group4	group6	8.68511	13.0383	0.586136	2.3204	0.0011	0.0096968
XLOC_023225	MICB	chr6:31460973-31478901	group4	group6	5.82056	8.73209	0.585169	2.05374	0.00315	0.0224223
XLOC_024035	TAPBP,ZBTB22	chr6:33267416-33285812	group4	group6	12.3763	18.5527	0.584049	2.24303	0.0021	0.016285
XLOC_012800	EMILIN2	chr18:2846323-2914090	group4	group6	53.4131	80.0424	0.583571	2.53414	0.00025	0.00284742
XLOC_003770	CSTF2T	chr10:52748083-54073888	group4	group6	24.1927	36.1931	0.581141	2.19395	0.0022	0.0168996
XLOC_010311	ZNF646	chr16:31072163-31100130	group4	group6	5.46641	8.17287	0.580248	2.14332	0.00235	0.0178003
XLOC_020427	LAMP3	chr3:182840002-182880667	group4	group6	3.77859	5.64835	0.579981	1.88354	0.00635	0.0385321
XLOC_006192	SP1	chr12:53766527-53810244	group4	group6	34.9363	52.1545	0.578065	2.56288	0.0004	0.00421339
XLOC_009809	NPTN	chr15:73735498-73925753	group4	group6	83.1394	124.042	0.577219	2.54564	0.0003	0.00331862
XLOC_019981	TUSC2	chr3:50362340-50365765	group4	group6	12.0003	17.8968	0.576632	2.12396	0.00245	0.0184074
XLOC_001751	EYA3	chr1:28296736-28415226	group4	group6	11.4047	17.0085	0.576629	2.45079	0.0005	0.00507045
XLOC_019722	MIR570,SDHAP2	chr3:195384909-195435157	group4	group6	4.10086	6.10511	0.574091	1.74466	0.00815	0.0465025
XLOC_012181	NUFIP2	chr17:27582853-27621166	group4	group6	34.9295	51.9972	0.573988	2.565	0.00025	0.00284742
XLOC_000311	TXLNA	chr1:32644622-32663886	group4	group6	30.2067	44.9267	0.572703	2.50184	0.0003	0.00331862
XLOC_013167	MBD2	chr18:51677970-51751158	group4	group6	4.89932	7.28287	0.571927	2.13838	0.00195	0.015366
XLOC_010236	TNRC6A	chr16:24740982-24841059	group4	group6	16.5957	24.5974	0.567698	2.47084	0.00045	0.00464629
XLOC_015967	PKI55	chr2:217081611-217084915	group4	group6	3.25427	4.82006	0.566719	1.96	0.00585	0.0362038
XLOC_028671	LRRC8A	chr9:131644390-131680317	group4	group6	11.3284	16.7732	0.566211	2.37049	0.0009	0.00822895
XLOC_017765	SLC13A3,TP53RK	chr20:45186461-45318286	group4	group6	11.4169	16.9018	0.566007	2.25925	0.00115	0.0100619
XLOC_009917	XLOC_009917	chr15:84942664-84949017	group4	group6	1.37833	2.03774	0.564045	1.91015	0.0071	0.041925
XLOC_007501	CDADC1	chr13:49822018-49867622	group4	group6	4.52133	6.68301	0.56375	2.03535	0.0036	0.0248556
XLOC_017250	KIF3B	chr20:30865399-30922811	group4	group6	16.9685	25.035	0.561085	1.91939	0.00585	0.0362038
XLOC_030432	AMMECR1	chrX:109437402-109699562	group4	group6	8.70014	12.765	0.553084	2.26877	0.00105	0.00933921
XLOC_007941	ARGLU1	chr13:107194054-107220537	group4	group6	126.327	185.168	0.551673	1.8521	0.00765	0.0443587
XLOC_010060	FAHD1	chr16:1877224-1922179	group4	group6	29.3527	42.9957	0.5507	2.24796	0.00145	0.0121301
XLOC_026165	TRIM56	chr7:100728674-100736424	group4	group6	4.68495	6.86235	0.550669	2.0778	0.0031	0.0221393
XLOC_001061	UHMK1	chr1:162466963-162499419	group4	group6	22.6901	33.229	0.550377	2.43794	0.0004	0.00421339
XLOC_021252	LGI2	chr4:25000470-25032414	group4	group6	3.45116	5.05353	0.550209	2.10492	0.00245	0.0184074
XLOC_019702	LPP	chr3:187868993-188608597	group4	group6	7.73728	11.3142	0.548237	2.40329	0.0005	0.00507045
XLOC_013440	XLOC_013440	chr19:12742984-12744756	group4	group6	6.33162	9.25366	0.54745	1.85522	0.0086	0.0484185
XLOC_027151	CLN8	chr8:1709398-1744170	group4	group6	3.02047	4.40997	0.545997	2.02632	0.0043	0.0285173
XLOC_014018	ZNF331	chr19:54024176-54083523	group4	group6	22.4035	32.7008	0.545604	2.33286	0.00115	0.0100619
XLOC_020522	LOC220729	chr3:197307589-197354763	group4	group6	15.2838	22.2938	0.544636	2.08784	0.0033	0.0232489
XLOC_023536	XLOC_023536	chr6:109490091-109497170	group4	group6	2.47269	3.60518	0.543988	1.89143	0.00705	0.04171
XLOC_003858	AP3M1	chr10:75880014-75910832	group4	group6	41.6323	60.699	0.543969	2.4053	0.0006	0.00589866
XLOC_014656	ZNF260	chr19:37001588-37019580	group4	group6	32.3283	47.1333	0.543948	2.40068	0.0003	0.00331862
XLOC_024433	AHI1	chr6:135604915-136011976	group4	group6	13.9986	20.3959	0.542995	2.11263	0.00175	0.0140848
XLOC_006344	ATXN7L3B	chr12:74931550-74935232	group4	group6	62.3409	90.5393	0.538365	2.39126	0.00085	0.00785329
XLOC_026569	LOC646762,MIR550A3,ZNRF2P2	chr7:29685125-29727859	group4	group6	8.01749	11.6397	0.537828	1.89828	0.00285	0.0207178
XLOC_026280	KLHDC10	chr7:129710348-129775829	group4	group6	13.9163	20.1824	0.536322	2.33103	0.001	0.00896607
XLOC_004264	SMPD1	chr11:6411526-6416228	group4	group6	5.5012	7.97783	0.536249	1.91215	0.0074	0.0432727
XLOC_013439	ZNF791	chr19:12721711-12742833	group4	group6	21.2727	30.8401	0.5358	2.12088	0.00285	0.0207178
XLOC_017840	DIDO1	chr20:61509089-61569304	group4	group6	53.8235	77.9278	0.533904	2.03655	0.00415	0.0277462
XLOC_016083	ASB1	chr2:239335283-239361011	group4	group6	5.53842	8.01392	0.533034	2.15457	0.0027	0.0198781
XLOC_002399	PBXIP1	chr1:154916558-154928621	group4	group6	6.74426	9.75723	0.53281	2.00691	0.0041	0.027497
XLOC_001968	JUN	chr1:59246458-59249998	group4	group6	50.5857	73.0976	0.531094	2.34249	0.00075	0.00708645
XLOC_014388	ZNF562	chr19:9755782-9785970	group4	group6	16.8953	24.4094	0.530818	2.24448	0.00095	0.00859877
XLOC_020087	LOC401074	chr3:75721431-75748817	group4	group6	1.34229	1.9392	0.530766	2.06954	0.00325	0.0229735
XLOC_012173	FAM222B	chr17:27082995-27169841	group4	group6	3.80414	5.48442	0.527766	1.92874	0.006	0.036926
XLOC_018501	SMCR7L	chr22:39898252-39915712	group4	group6	23.3667	33.6333	0.525436	2.29433	0.00125	0.0107725
XLOC_004403	FJX1	chr11:35639734-35642421	group4	group6	18.395	26.4614	0.524579	2.16051	0.0019	0.0150526
XLOC_006507	FBXW8	chr12:117348649-117470352	group4	group6	6.86633	9.85989	0.522033	2.05417	0.00365	0.0251185
XLOC_027285	PROSC	chr8:37620100-37637286	group4	group6	14.3194	20.5564	0.521617	1.91819	0.006	0.036926
XLOC_016233	TRMT61B	chr2:29033699-29093175	group4	group6	17.7844	25.515	0.520735	2.02953	0.0044	0.0290394
XLOC_010411	PDP2	chr16:66914382-66925002	group4	group6	4.4622	6.3987	0.520023	2.07851	0.0031	0.0221393
XLOC_017630	NANP	chr20:25593572-25604714	group4	group6	11.9403	17.1188	0.519748	2.14933	0.00205	0.0159836
XLOC_000582	FAM73A	chr1:78245291-78345414	group4	group6	7.61228	10.9123	0.519549	2.14131	0.0022	0.0168996
XLOC_011454	AP2B1	chr17:33914281-34053436	group4	group6	38.5377	55.2172	0.518846	2.29823	0.0009	0.00822895
XLOC_003576	KLF6	chr10:3818187-3827473	group4	group6	11.5591	16.5583	0.518524	2.16115	0.0016	0.0131142
XLOC_017420	VAPB	chr20:56964174-57026156	group4	group6	24.9465	35.6675	0.515772	2.28678	0.001	0.00896607
XLOC_000199	OTUD3	chr1:20208807-20239575	group4	group6	20.9926	30.001	0.515131	2.27582	0.0013	0.0111121
XLOC_023518	LIN28B	chr6:105404922-105531207	group4	group6	24.794	35.409	0.514123	2.2551	0.0012	0.0104143
XLOC_030559	ZNF75D	chrX:134419722-134478594	group4	group6	7.53705	10.7578	0.513311	1.86823	0.00825	0.0469126
XLOC_027866	PLAG1	chr8:57073467-57123905	group4	group6	6.16033	8.79175	0.513142	2.08102	0.0034	0.0237814
XLOC_006730	MAGOHB	chr12:10732376-10766208	group4	group6	19.4852	27.8012	0.512768	1.84465	0.0085	0.0479784
XLOC_019627	FNDC3B	chr3:171757417-172118492	group4	group6	8.26095	11.7651	0.510135	2.16549	0.0018	0.0144139
XLOC_028819	AK3	chr9:4709556-4742043	group4	group6	41.1293	58.5134	0.508602	2.00819	0.0048	0.0311018
XLOC_020207	HEG1	chr3:124684461-124774992	group4	group6	17.3744	24.6543	0.504877	2.1374	0.00255	0.0190024
XLOC_018884	RRP7A	chr22:42896584-42915832	group4	group6	10.6543	15.1045	0.503545	2.10699	0.002	0.0156715
XLOC_030431	ACSL4	chrX:108884561-108976640	group4	group6	26.009	36.8476	0.502556	2.18261	0.002	0.0156715
XLOC_010345	CYLD	chr16:50775789-50835846	group4	group6	5.36231	7.58294	0.499903	2.04082	0.00395	0.026735
XLOC_017165	PLCB4	chr20:9049167-9461761	group4	group6	7.04617	9.95463	0.498528	2.02023	0.0036	0.0248556
XLOC_008563	LINC00641	chr14:21668237-21675059	group4	group6	7.49293	10.5819	0.497996	1.91052	0.0075	0.0437052
XLOC_019522	PLS1	chr3:142315228-142432505	group4	group6	10.9865	15.5123	0.497682	2.01437	0.00315	0.0224223
XLOC_029759	CHIC1	chrX:72744110-72906938	group4	group6	7.86079	11.0885	0.496322	2.06019	0.00285	0.0207178
XLOC_030110	XLOC_030110	chrX:14852221-14858199	group4	group6	3.9813	5.6156	0.496201	1.91866	0.0072	0.0423755
XLOC_029897	ZBTB33	chrX:119384606-119392251	group4	group6	38.6752	54.4342	0.493107	2.18755	0.00165	0.0134415
XLOC_003037	ZNF37A	chr10:38383263-38434759	group4	group6	38.6826	54.4446	0.493106	2.03854	0.0032	0.0227021
XLOC_015672	PLEKHB2	chr2:131862272-131907587	group4	group6	18.4871	26.0155	0.492853	2.08108	0.00325	0.0229735
XLOC_027979	XLOC_027979	chr8:92080339-92082415	group4	group6	32.4953	45.7263	0.492795	2.05137	0.0034	0.0237814
XLOC_006241	RAB5B	chr12:56367696-56390467	group4	group6	19.0321	26.7703	0.492198	2.13103	0.00315	0.0224223
XLOC_024346	CD164	chr6:109687716-109703762	group4	group6	190.715	267.867	0.490096	2.18913	0.0019	0.0150526
XLOC_028400	ANXA1	chr9:75766780-75785307	group4	group6	125.873	176.574	0.488303	2.13912	0.0022	0.0168996
XLOC_004801	PCF11	chr11:82868018-82967044	group4	group6	31.3764	43.924	0.485327	1.80308	0.0085	0.0479784
XLOC_001891	HECTD3	chr1:45468219-45477027	group4	group6	7.15126	10.0034	0.484227	1.87457	0.00805	0.0460769
XLOC_005851	SRPR	chr11:126081618-126138877	group4	group6	46.3454	64.801	0.483591	2.01977	0.0047	0.0306047
XLOC_006331	RAB3IP	chr12:70132630-70216984	group4	group6	6.05803	8.46613	0.482854	2.02709	0.00385	0.026188
XLOC_004438	CRY2	chr11:45868668-45904799	group4	group6	4.89547	6.84043	0.48264	1.83204	0.00825	0.0469126
XLOC_017711	ZHX3	chr20:39806924-39946406	group4	group6	5.98571	8.34442	0.479289	1.99053	0.00455	0.0298336
XLOC_007008	ANKRD52	chr12:56623819-56652449	group4	group6	14.8611	20.6758	0.4764	1.91624	0.0049	0.0315915
XLOC_000606	CYR61	chr1:86046364-86049648	group4	group6	72.9314	101.43	0.475869	2.08641	0.00275	0.0201649
XLOC_016923	PLEKHM3	chr2:208686011-208890284	group4	group6	2.67264	3.71493	0.475068	1.85162	0.00865	0.0486427
XLOC_029900	MCTS1	chrX:119737374-119755016	group4	group6	13.231	18.3537	0.472152	2.01613	0.00415	0.0277462
XLOC_011571	RUNDC1	chr17:41132575-41145903	group4	group6	6.70052	9.28624	0.470823	1.81333	0.00875	0.0490596
XLOC_006002	CREBL2	chr12:12764761-12798041	group4	group6	11.6185	16.1009	0.470714	1.92588	0.00685	0.0408301
XLOC_023895	ZNF322	chr6:26634610-26659980	group4	group6	24.6809	34.1574	0.468799	2.04664	0.0029	0.0210081
XLOC_016191	C2orf44	chr2:24252205-24270296	group4	group6	11.6148	16.0546	0.467022	1.91689	0.0056	0.0350186
XLOC_006003	CDKN1B	chr12:12869704-12875631	group4	group6	39.8687	55.0495	0.465475	1.92997	0.00615	0.0376319
XLOC_019712	CCDC50	chr3:190984641-191116459	group4	group6	14.7432	20.3352	0.463922	2.02366	0.00345	0.0240486
XLOC_010230	UBFD1	chr16:23568861-23585710	group4	group6	29.1845	40.2101	0.462356	2.0313	0.0043	0.0285173
XLOC_023132	HMGN4	chr6:26538182-26547164	group4	group6	34.3564	47.2285	0.459077	1.92506	0.0052	0.0330708
XLOC_008193	ZBTB1	chr14:64970646-65000408	group4	group6	16.7169	22.9595	0.457787	1.9294	0.00545	0.0343016
XLOC_019930	MAP4	chr3:47892179-48130776	group4	group6	54.4349	74.6847	0.456281	1.83852	0.0078	0.0450048
XLOC_003926	ANKRD1	chr10:92671856-92681032	group4	group6	131.066	178.921	0.449022	1.9971	0.0042	0.0280089
XLOC_009695	ARPP19	chr15:52839387-52861428	group4	group6	33.8557	46.1647	0.447393	1.97527	0.00485	0.0313408
XLOC_012268	MED1	chr17:37560535-37607553	group4	group6	18.1057	24.6265	0.443767	1.94663	0.0056	0.0350186
XLOC_000489	BTF3L4	chr1:52521856-52556388	group4	group6	25.6763	34.8859	0.442206	1.93792	0.00555	0.034776
XLOC_013619	CEBPG	chr19:33864574-33873592	group4	group6	32.5402	44.136	0.439732	1.91709	0.00665	0.0398936
XLOC_012518	TRIM25	chr17:54965269-54991469	group4	group6	15.8934	21.5552	0.439611	1.82866	0.00695	0.0412678
XLOC_027936	ZNF704	chr8:81540685-81787036	group4	group6	10.6816	14.4435	0.435298	1.85921	0.0079	0.0454277
XLOC_019347	PHLDB2,PLCXD2	chr3:111393489-111695364	group4	group6	23.192	31.2103	0.428395	1.84697	0.0084	0.047562
XLOC_003936	MYOF	chr10:95066185-95242074	group4	group6	14.9227	20.0247	0.424272	1.85747	0.0077	0.044555
XLOC_008899	DICER1	chr14:95552564-95623857	group4	group6	19.0657	25.5028	0.41967	1.86132	0.0076	0.044144
XLOC_012218	SLFN11	chr17:33677328-33702744	group4	group6	40.042	29.9841	-0.417319	-1.83495	0.00875	0.0490596
XLOC_007023	NACA	chr12:57106210-57119326	group4	group6	784.854	587.179	-0.418624	-1.8589	0.00755	0.0439183
XLOC_023449	SENP6	chr6:76311412-76427994	group4	group6	38.3385	28.5964	-0.422961	-1.8562	0.0083	0.0471289
XLOC_022508	HMGCS1	chr5:43287571-43313788	group4	group6	84.4572	62.8092	-0.427245	-1.88854	0.0065	0.0392239
XLOC_030517	AIFM1	chrX:129255586-129299884	group4	group6	74.8073	55.623	-0.427497	-1.85162	0.00765	0.0443587
XLOC_006457	C12orf23	chr12:107349471-107367877	group4	group6	38.1489	28.2782	-0.43195	-1.86452	0.008	0.0458658
XLOC_006412	TMPO	chr12:98906750-98944157	group4	group6	174.079	129.006	-0.432302	-1.93239	0.0057	0.0354965
XLOC_016331	MTIF2	chr2:55463755-55496384	group4	group6	52.4282	38.7299	-0.436893	-1.86417	0.0087	0.0488354
XLOC_005425	FADS1	chr11:61566813-61584529	group4	group6	77.3713	57.0832	-0.438732	-1.94009	0.0051	0.0325892
XLOC_018742	NIPSNAP1	chr22:29950797-29977326	group4	group6	50.7072	37.3887	-0.43959	-1.86621	0.00755	0.0439183
XLOC_003321	ZNF518A	chr10:97889471-97928213	group4	group6	25.6067	18.8566	-0.441453	-1.87605	0.00645	0.0390046
XLOC_000522	HOOK1	chr1:60280452-60342109	group4	group6	14.9695	11.0218	-0.441659	-1.85587	0.0086	0.0484185
XLOC_022591	FAM169A	chr5:74073398-74166263	group4	group6	13.7702	10.1314	-0.442715	-1.83433	0.00745	0.0434842
XLOC_013175	TXNL1	chr18:54270052-54305920	group4	group6	76.0291	55.8548	-0.444869	-1.84995	0.00775	0.044786
XLOC_020652	LAP3	chr4:17578821-17609590	group4	group6	58.6307	43.0603	-0.445299	-1.85668	0.00745	0.0434842
XLOC_028664	GLE1	chr9:131266970-131304580	group4	group6	31.9975	23.493	-0.44573	-1.8958	0.00675	0.0403706
XLOC_008171	PCNXL4	chr14:60558531-60602424	group4	group6	27.9254	20.4814	-0.447263	-1.87699	0.00785	0.0452124
XLOC_026663	GRB10	chr7:50657751-50861181	group4	group6	16.518	12.1137	-0.447404	-1.85895	0.0089	0.0497076
XLOC_004126	EBF3	chr10:131633495-131762682	group4	group6	20.0079	14.6712	-0.447584	-1.88427	0.00735	0.0430289
XLOC_022170	ZMAT2	chr5:140079958-140086239	group4	group6	85.9312	62.9022	-0.450072	-1.89983	0.00615	0.0376319
XLOC_001413	MTR	chr1:236958566-237067645	group4	group6	28.0053	20.4894	-0.450818	-2.01169	0.0037	0.0253838
XLOC_024345	SESN1	chr6:109307639-109415708	group4	group6	27.029	19.7523	-0.452483	-1.87834	0.0082	0.0467095
XLOC_015584	TMEM87B	chr2:112812799-112877376	group4	group6	12.5997	9.19647	-0.454243	-1.88644	0.0076	0.044144
XLOC_012799	SMCHD1	chr18:2651800-2805015	group4	group6	34.3099	25.0315	-0.454882	-1.96214	0.00575	0.03573
XLOC_013404	SLC44A2	chr19:10713120-10755235	group4	group6	15.8019	11.5248	-0.455358	-1.83753	0.00785	0.0452124
XLOC_027782	PBK	chr8:27667137-27695591	group4	group6	63.9296	46.6243	-0.455402	-1.97148	0.00545	0.0343016
XLOC_028835	GLDC	chr9:6532463-6645750	group4	group6	48.1572	35.1206	-0.455434	-1.98569	0.0058	0.0359687
XLOC_000679	PRMT6	chr1:107599266-107601916	group4	group6	21.3252	15.5508	-0.455565	-1.84012	0.0077	0.044555
XLOC_018028	PFKL	chr21:45719924-45747261	group4	group6	21.8634	15.9211	-0.457583	-1.87626	0.0082	0.0467095
XLOC_023086	KDM1B	chr6:18155523-18224255	group4	group6	11.6076	8.45177	-0.457746	-1.83322	0.0077	0.044555
XLOC_005428	FTH1	chr11:61717355-61735156	group4	group6	296.406	215.739	-0.458287	-2.01889	0.00435	0.0287836
XLOC_014806	SNRPD2	chr19:46190711-46195443	group4	group6	163.661	119.091	-0.458642	-1.86671	0.0085	0.0479784
XLOC_020667	ANAPC4	chr4:25378752-25426994	group4	group6	26.9146	19.5708	-0.459686	-1.84453	0.00765	0.0443587
XLOC_006406	NEDD1	chr12:97301000-97347469	group4	group6	25.3228	18.407	-0.460182	-1.93118	0.00485	0.0313408
XLOC_030512	SMARCA1	chrX:128580477-128657553	group4	group6	47.8221	34.7599	-0.460254	-1.95447	0.0053	0.0335599
XLOC_016584	BUB1	chr2:111395408-111435684	group4	group6	62.2346	45.2317	-0.460384	-1.91729	0.00625	0.0380676
XLOC_011788	PRKAR1A	chr17:66507920-66597300	group4	group6	60.528	43.9832	-0.460649	-1.94833	0.00515	0.0328276
XLOC_004598	POLR2G	chr11:62529010-62534187	group4	group6	195.91	142.31	-0.461156	-1.94125	0.00715	0.0421461
XLOC_014458	PRDX2	chr19:12907633-12912694	group4	group6	216.62	157.313	-0.461532	-1.98585	0.004	0.0269932
XLOC_022544	DEPDC1B	chr5:59892738-59995996	group4	group6	25.7812	18.7202	-0.461724	-1.87363	0.00755	0.0439183
XLOC_027558	NDUFB9	chr8:125551342-125562227	group4	group6	337.317	244.437	-0.46464	-1.97673	0.00545	0.0343016
XLOC_007666	PSPC1	chr13:20248891-20357187	group4	group6	86.0878	62.3002	-0.466572	-1.96415	0.00515	0.0328276
XLOC_006801	ITPR2	chr12:26488284-26986131	group4	group6	9.79697	7.08931	-0.466691	-1.85857	0.007	0.0414883
XLOC_007788	ZC3H13	chr13:46528475-46626936	group4	group6	66.3164	47.9464	-0.467943	-2.05898	0.0035	0.0243166
XLOC_020491	ACAP2	chr3:194995464-195163817	group4	group6	15.4492	11.1641	-0.468665	-1.97442	0.0048	0.0311018
XLOC_000263	HMGN2	chr1:26798901-26803133	group4	group6	325.371	234.776	-0.470799	-2.10391	0.0025	0.0187095
XLOC_018930	PLXNB2	chr22:50713360-50746182	group4	group6	42.5195	30.6653	-0.471515	-2.08965	0.00375	0.0256517
XLOC_027801	GSR	chr8:30535579-30585486	group4	group6	33.8377	24.3963	-0.471973	-2.01094	0.00435	0.0287836
XLOC_005409	MRPL16	chr11:59573607-59578345	group4	group6	58.7383	42.3446	-0.472122	-1.89223	0.00665	0.0398936
XLOC_013627	UBA2	chr19:34919267-34960798	group4	group6	196.847	141.827	-0.472944	-2.11058	0.00215	0.0165848
XLOC_017191	DTD1	chr20:18568555-18744560	group4	group6	55.8339	40.2242	-0.473075	-1.92004	0.00655	0.0394423
XLOC_003416	SMC3	chr10:112327448-112364392	group4	group6	160.634	115.711	-0.473243	-2.1147	0.0025	0.0187095
XLOC_022275	CCNG1	chr5:162864374-162872022	group4	group6	122.885	88.4936	-0.473665	-2.06897	0.0029	0.0210081
XLOC_030442	AMOT	chrX:112018104-112084210	group4	group6	17.9944	12.9571	-0.47381	-1.90407	0.00715	0.0421461
XLOC_016801	ATP5G3	chr2:176040985-176046490	group4	group6	40.0575	28.8329	-0.474353	-2.00232	0.00405	0.0272381
XLOC_001214	TIMM17A	chr1:201924538-201939789	group4	group6	51.2428	36.8449	-0.475884	-1.96715	0.00525	0.0333155
XLOC_006430	CHPT1	chr12:102091050-102133250	group4	group6	56.408	40.5266	-0.477031	-1.96876	0.00535	0.0338084
XLOC_013274	ADAT3,SCAMP4	chr19:1905370-1926012	group4	group6	32.687	23.4794	-0.477318	-1.9217	0.0054	0.0340551
XLOC_020869	CDS1	chr4:85504050-85572493	group4	group6	12.588	9.0405	-0.477571	-1.94606	0.00555	0.034776
XLOC_021990	POLR3G	chr5:89770659-89810502	group4	group6	11.023	7.91593	-0.477682	-1.8329	0.00885	0.0494985
XLOC_026529	RAPGEF5	chr7:22157811-22398988	group4	group6	6.35807	4.56493	-0.477996	-1.90531	0.00635	0.0385321
XLOC_021271	UGDH	chr4:39500374-39529218	group4	group6	17.3386	12.4394	-0.479071	-1.94654	0.0065	0.0392239
XLOC_013136	PSTPIP2	chr18:43563501-43652526	group4	group6	10.104	7.24214	-0.480441	-1.8135	0.00895	0.0499139
XLOC_025775	BZW2	chr7:16685758-16746148	group4	group6	56.5407	40.5079	-0.481088	-2.00814	0.00485	0.0313408
XLOC_025738	FOXK1	chr7:4721929-4811074	group4	group6	11.3555	8.13517	-0.481148	-2.0667	0.0032	0.0227021
XLOC_005477	MEN1	chr11:64570985-64578766	group4	group6	32.2526	23.0939	-0.481907	-1.90434	0.0071	0.041925
XLOC_026029	RHBDD2	chr7:75508316-75518244	group4	group6	22.8399	16.3438	-0.482815	-1.8533	0.0085	0.0479784
XLOC_029880	WDR44	chrX:117480035-117583929	group4	group6	13.4027	9.58803	-0.483221	-1.96183	0.00455	0.0298336
XLOC_022792	HNRNPA0	chr5:136953188-137225058	group4	group6	83.2548	59.549	-0.483455	-2.05908	0.00385	0.026188
XLOC_015096	UBE2M	chr19:59067078-59070343	group4	group6	54.8673	39.2362	-0.483761	-1.99524	0.0051	0.0325892
XLOC_015284	PPM1B	chr2:44395999-44461742	group4	group6	28.4008	20.2898	-0.485182	-1.97614	0.0045	0.0295627
XLOC_000243	SRRM1	chr1:24969501-24999772	group4	group6	94.1179	67.2066	-0.485867	-2.1213	0.0027	0.0198781
XLOC_004818	TMEM135	chr11:86732386-87039876	group4	group6	10.336	7.37695	-0.48658	-2.06532	0.0041	0.027497
XLOC_020710	TMEM33	chr4:41937136-41962824	group4	group6	45.2342	32.2734	-0.487071	-2.16633	0.00215	0.0165848
XLOC_003661	ANKRD26	chr10:27264717-27389463	group4	group6	20.9646	14.9544	-0.487389	-1.97026	0.0048	0.0311018
XLOC_007766	KBTBD7	chr13:41763381-41768751	group4	group6	6.96189	4.96482	-0.487739	-1.90729	0.00595	0.0366901
XLOC_021045	TRIM2	chr4:154073589-154260474	group4	group6	8.56695	6.10344	-0.489159	-1.90898	0.00635	0.0385321
XLOC_029729	EFNB1	chrX:68048839-68062006	group4	group6	14.2411	10.1431	-0.48956	-1.95325	0.00505	0.0323379
XLOC_003986	NDUFB8	chr10:102283496-102289636	group4	group6	270.044	192.328	-0.489627	-2.03993	0.00425	0.0282732
XLOC_016922	FZD5	chr2:208624337-208634724	group4	group6	7.78043	5.54087	-0.489736	-1.98303	0.00525	0.0333155
XLOC_009546	HERC2	chr15:28356182-28567298	group4	group6	8.41681	5.99392	-0.489773	-1.94531	0.0062	0.0378437
XLOC_015127	RNF144A	chr2:7052406-7184314	group4	group6	5.67293	4.03909	-0.490063	-1.877	0.00715	0.0421461
XLOC_018642	SLC25A1	chr22:19163087-19166338	group4	group6	36.3862	25.9065	-0.490076	-1.95429	0.0045	0.0295627
XLOC_017444	SS18L1	chr20:60718565-60757613	group4	group6	15.3564	10.93	-0.490537	-1.98676	0.0036	0.0248556
XLOC_007815	EBPL	chr13:50234809-50265632	group4	group6	86.504	61.5651	-0.490654	-2.00231	0.00475	0.0308567
XLOC_010838	TUFM	chr16:28853731-28859164	group4	group6	125.764	89.4981	-0.490791	-2.15689	0.00235	0.0178003
XLOC_011229	ACADVL	chr17:7093209-7128586	group4	group6	20.1895	14.3674	-0.4908	-1.88343	0.00675	0.0403706
XLOC_019220	PRKCD	chr3:53195222-53226733	group4	group6	12.1612	8.65249	-0.4911	-1.86354	0.0073	0.0428189
XLOC_000350	AGO4	chr1:36273162-36324008	group4	group6	5.3488	3.80202	-0.492449	-1.91246	0.0069	0.0410425
XLOC_015713	FMNL2	chr2:153191631-153506348	group4	group6	15.5983	11.0846	-0.49283	-1.92094	0.00545	0.0343016
XLOC_019740	LMLN	chr3:197687067-197770754	group4	group6	5.6283	3.99921	-0.492984	-1.88809	0.00705	0.04171
XLOC_005098	ZNF195	chr11:3367855-3400452	group4	group6	28.5656	20.2954	-0.49313	-1.99298	0.00635	0.0385321
XLOC_029056	RFK	chr9:79000432-79009452	group4	group6	35.6811	25.3494	-0.493205	-2.05456	0.00285	0.0207178
XLOC_005528	SPTBN2	chr11:66449695-66496531	group4	group6	15.7404	11.1818	-0.493318	-1.94187	0.00635	0.0385321
XLOC_006063	PPFIBP1	chr12:27677044-27848938	group4	group6	13.9514	9.90594	-0.494049	-2.06552	0.0032	0.0227021
XLOC_021388	CNOT6L	chr4:78634540-78741455	group4	group6	10.4979	7.44634	-0.495497	-2.08872	0.00335	0.0235204
XLOC_005803	MCAM	chr11:119179233-119187886	group4	group6	24.2731	17.2167	-0.495554	-2.04701	0.0033	0.0232489
XLOC_015511	INPP4A	chr2:99061317-99207496	group4	group6	10.2792	7.28629	-0.496473	-2.04957	0.0037	0.0253838
XLOC_019007	EAF1	chr3:15469063-15484120	group4	group6	11.3455	8.04078	-0.496717	-2.00006	0.00385	0.026188
XLOC_028031	UBR5	chr8:103264385-103425138	group4	group6	39.2038	27.7725	-0.497336	-2.08277	0.00355	0.0245883
XLOC_029548	MBTPS2	chrX:21857655-21909781	group4	group6	123.823	87.6855	-0.497867	-2.01823	0.0039	0.026465
XLOC_004101	CHST15	chr10:125766917-125853212	group4	group6	22.6423	16.0336	-0.497917	-2.01285	0.00375	0.0256517
XLOC_011409	ATAD5	chr17:29158938-29233831	group4	group6	16.1817	11.4557	-0.498295	-1.88255	0.0079	0.0454277
XLOC_013547	NDUFA13	chr19:19627018-19639013	group4	group6	310.846	220.019	-0.49857	-1.96164	0.0074	0.0432727
XLOC_000695	CELSR2	chr1:109792170-109818378	group4	group6	5.96778	4.22264	-0.49905	-2.05698	0.0035	0.0243166
XLOC_027394	TERF1	chr8:73921096-73959987	group4	group6	44.0406	31.1607	-0.499108	-2.11934	0.0028	0.0204369
XLOC_018438	TIMP3	chr22:32905801-33454377	group4	group6	14.1566	10.0155	-0.499242	-2.07124	0.0032	0.0227021
XLOC_007402	PAN3	chr13:28710979-28869475	group4	group6	22.6225	16.0041	-0.499316	-2.01632	0.0044	0.0290394
XLOC_020063	MAGI1	chr3:65339201-66024509	group4	group6	7.31047	5.17073	-0.499597	-1.99139	0.0039	0.026465
XLOC_001349	ADCK3	chr1:227127937-227175246	group4	group6	29.1683	20.6274	-0.499839	-2.07657	0.00285	0.0207178
XLOC_013427	ZNF440	chr19:11925049-11950280	group4	group6	9.13247	6.458	-0.499918	-1.91953	0.00635	0.0385321
XLOC_000127	VPS13D	chr1:12290037-12572098	group4	group6	7.66191	5.41104	-0.501798	-1.84601	0.0087	0.0488354
XLOC_013912	RUVBL2	chr19:49496766-49519182	group4	group6	124.609	87.97	-0.502327	-2.17059	0.0023	0.0175065
XLOC_029211	PTPN3	chr9:112137973-112260601	group4	group6	6.63108	4.67956	-0.50287	-2.01523	0.0037	0.0253838
XLOC_026676	CHCHD2	chr7:56169265-56174195	group4	group6	518.401	365.534	-0.504062	-2.2172	0.0018	0.0144139
XLOC_010644	RPS2	chr16:2012061-2014827	group4	group6	6130.09	4322.15	-0.504158	-2.09054	0.00275	0.0201649
XLOC_023973	HLA-B	chr6:31321648-31324989	group4	group6	29.0685	20.4932	-0.504311	-1.95715	0.00635	0.0385321
XLOC_004576	FADS2	chr11:61595712-61634825	group4	group6	28.0724	19.7878	-0.504544	-2.11825	0.00255	0.0190024
XLOC_006081	KIAA1551	chr12:32112049-32146934	group4	group6	20.8312	14.6832	-0.504578	-2.12332	0.0029	0.0210081
XLOC_019954	QARS	chr3:49133363-49142562	group4	group6	62.0192	43.6947	-0.505259	-2.17954	0.00165	0.0134415
XLOC_023056	TMEM14C	chr6:10723147-10731362	group4	group6	68.2214	48.0329	-0.506202	-2.03739	0.00315	0.0224223
XLOC_022977	ZNF354A	chr5:178138521-178157730	group4	group6	15.2907	10.7645	-0.506366	-1.96162	0.0058	0.0359687
XLOC_028414	TLE4	chr9:82186677-82341798	group4	group6	12.5966	8.8618	-0.507361	-2.06897	0.0036	0.0248556
XLOC_008696	PYGL	chr14:51371934-51411248	group4	group6	48.2114	33.9104	-0.507646	-2.19761	0.0017	0.0137653
XLOC_009789	TLE3	chr15:70340088-70390381	group4	group6	18.9203	13.3072	-0.507727	-2.11084	0.00265	0.0195872
XLOC_014668	ZFP30	chr19:38121486-38150914	group4	group6	19.8239	13.9351	-0.508516	-2.10386	0.0025	0.0187095
XLOC_030648	NAA10	chrX:153195279-153200607	group4	group6	109.228	76.7774	-0.508587	-2.10462	0.0025	0.0187095
XLOC_026822	SHFM1	chr7:96318078-96339203	group4	group6	366.046	257.294	-0.508607	-1.96665	0.00625	0.0380676
XLOC_003478	PLEKHA1	chr10:124134093-124193534	group4	group6	30.9312	21.7362	-0.508962	-2.09028	0.00275	0.0201649
XLOC_019894	ANO10	chr3:43407817-43663560	group4	group6	14.0748	9.87871	-0.510719	-1.96209	0.004	0.0269932
XLOC_004055	HSPA12A	chr10:118430702-118502168	group4	group6	8.38976	5.88544	-0.511479	-2.01829	0.0046	0.0300924
XLOC_004462	PTPRJ	chr11:48002031-48192394	group4	group6	9.90205	6.94598	-0.511549	-2.04585	0.0041	0.027497
XLOC_027005	AKR1B1	chr7:134123747-134143888	group4	group6	82.7705	58.0488	-0.511849	-2.00986	0.00325	0.0229735
XLOC_026775	PCLO	chr7:82383320-82792250	group4	group6	1.76102	1.2349	-0.512023	-1.95012	0.00555	0.034776
XLOC_008189	SYNE2	chr14:64319682-64693167	group4	group6	17.9655	12.5812	-0.513966	-1.83383	0.0068	0.040614
XLOC_020388	GOLIM4	chr3:167726451-167813975	group4	group6	99.6125	69.7376	-0.51439	-2.06822	0.00335	0.0235204
XLOC_027937	PAG1	chr8:81880045-82024303	group4	group6	2.42667	1.69882	-0.514441	-1.93136	0.006	0.036926
XLOC_019956	LAMB2	chr3:49158546-49170599	group4	group6	7.16223	5.01377	-0.514512	-2.02862	0.0037	0.0253838
XLOC_027016	MTPN	chr7:135611502-135662204	group4	group6	91.1381	63.7831	-0.514879	-2.28476	0.00105	0.00933921
XLOC_020041	DENND6A	chr3:57611158-57678844	group4	group6	16.6378	11.6381	-0.515601	-2.14473	0.00225	0.0172087
XLOC_001133	FAM20B	chr1:178995073-179046124	group4	group6	42.9482	30.0415	-0.515643	-2.28243	0.00085	0.00785329
XLOC_027618	CYC1	chr8:145149915-145152428	group4	group6	76.7786	53.7026	-0.515714	-2.12861	0.00255	0.0190024
XLOC_025898	BLVRA	chr7:43798271-43846941	group4	group6	40.2826	28.1682	-0.516089	-1.94006	0.00635	0.0385321
XLOC_001784	MARCKSL1	chr1:32799429-32801840	group4	group6	86.7627	60.6164	-0.517366	-2.20526	0.0019	0.0150526
XLOC_006839	KIF21A	chr12:39687029-39837196	group4	group6	11.967	8.36012	-0.517464	-2.11699	0.00245	0.0184074
XLOC_018487	TOMM22	chr22:39077925-39080766	group4	group6	89.1558	62.2319	-0.518673	-2.17198	0.00255	0.0190024
XLOC_000944	ATP8B2	chr1:154297915-154323780	group4	group6	10.156	7.08632	-0.519222	-2.10001	0.0022	0.0168996
XLOC_020065	SUCLG2	chr3:67410883-67705101	group4	group6	37.8973	26.4348	-0.519655	-1.92291	0.00655	0.0394423
XLOC_013508	GTPBP3	chr19:17445790-17453540	group4	group6	20.6255	14.3758	-0.520791	-2.04899	0.00395	0.026735
XLOC_004717	GAL	chr11:68451982-68458643	group4	group6	106.226	74.0065	-0.521415	-2.02583	0.0047	0.0306047
XLOC_014659	ZNF850	chr19:37234379-37263716	group4	group6	5.90643	4.11181	-0.522511	-2.10802	0.0026	0.0192974
XLOC_023968	CCHCR1	chr6:31110215-31126015	group4	group6	15.657	10.8935	-0.52334	-2.04152	0.00315	0.0224223
XLOC_009987	ADAMTS17	chr15:100511579-100882246	group4	group6	4.99798	3.47578	-0.524009	-1.95786	0.00545	0.0343016
XLOC_019797	XPC	chr3:14186647-14220225	group4	group6	29.0785	20.2201	-0.52416	-2.15102	0.0023	0.0175065
XLOC_010642	MSRB1	chr16:1988233-1993294	group4	group6	19.793	13.7599	-0.524519	-1.89045	0.00805	0.0460769
XLOC_006784	KCNJ8	chr12:21917888-21927970	group4	group6	7.62824	5.30106	-0.525068	-1.82845	0.0089	0.0497076
XLOC_007768	VWA8	chr13:42140960-42555701	group4	group6	15.7536	10.9468	-0.525178	-2.02709	0.003	0.0215846
XLOC_006297	RASSF3	chr12:65004292-65091347	group4	group6	16.7586	11.6361	-0.526294	-2.15275	0.0028	0.0204369
XLOC_030383	TAF7L	chrX:100523240-100548059	group4	group6	15.7105	10.9067	-0.526516	-1.97911	0.0041	0.027497
XLOC_000616	PKN2	chr1:89149921-89301938	group4	group6	71.3366	49.5042	-0.527092	-2.35025	0.00095	0.00859877
XLOC_011742	MRC2	chr17:60704744-60770962	group4	group6	2.99126	2.07569	-0.527165	-1.87154	0.0087	0.0488354
XLOC_019486	PCCB	chr3:135969157-136050214	group4	group6	27.2988	18.94	-0.527399	-2.04537	0.0033	0.0232489
XLOC_019854	CLASP2	chr3:33537690-33759803	group4	group6	11.5434	8.00395	-0.528286	-2.22449	0.00135	0.0114543
XLOC_030168	RPGR	chrX:38128263-38186815	group4	group6	11.3339	7.85828	-0.528362	-2.00609	0.00405	0.0272381
XLOC_003387	SFXN2,WBP1L	chr10:104474231-104576021	group4	group6	26.6666	18.4825	-0.528877	-2.02925	0.0035	0.0243166
XLOC_020874	PTPN13	chr4:87515393-87736328	group4	group6	26.3109	18.2348	-0.528968	-1.95494	0.006	0.036926
XLOC_010224	LOC100132247	chr16:22518659-22547841	group4	group6	4.45872	3.08989	-0.529073	-1.83172	0.0083	0.0471289
XLOC_005560	CPT1A	chr11:68522087-68609411	group4	group6	8.89641	6.16058	-0.530156	-2.03181	0.0037	0.0253838
XLOC_002739	ANGEL2	chr1:213165523-213189214	group4	group6	14.7721	10.2282	-0.530319	-2.15544	0.00175	0.0140848
XLOC_021003	SCOC	chr4:141178439-141303710	group4	group6	67.9129	47.0098	-0.530724	-2.25885	0.00145	0.0121301
XLOC_020493	PPP1R2	chr3:195241220-195270224	group4	group6	20.8588	14.4317	-0.531412	-2.20927	0.0019	0.0150526
XLOC_022892	FAM114A2	chr5:153369729-153418517	group4	group6	8.92912	6.17713	-0.531582	-1.9402	0.00555	0.034776
XLOC_002104	GCLM	chr1:94350833-94375221	group4	group6	14.4427	9.99117	-0.531612	-2.06424	0.00325	0.0229735
XLOC_001134	TOR3A	chr1:179050994-179065201	group4	group6	35.9217	24.8405	-0.532158	-2.14949	0.0015	0.0124627
XLOC_021165	TNIP2	chr4:2743125-2758150	group4	group6	12.6214	8.72612	-0.532461	-1.86553	0.0077	0.044555
XLOC_023700	PPP1R14C	chr6:150464187-150571648	group4	group6	16.8732	11.6577	-0.533449	-2.04364	0.003	0.0215846
XLOC_016338	PNPT1	chr2:55861197-55921045	group4	group6	34.6732	23.9433	-0.534199	-2.33663	0.0014	0.0118016
XLOC_002441	CRABP2	chr1:156669399-156675608	group4	group6	25.1033	17.3329	-0.534363	-1.87015	0.00785	0.0452124
XLOC_015725	TANC1	chr2:159825145-160089774	group4	group6	9.71242	6.70596	-0.534387	-2.09064	0.00315	0.0224223
XLOC_030160	DMD	chrX:31137344-33357726	group4	group6	18.4739	12.7534	-0.534602	-2.02029	0.0036	0.0248556
XLOC_009865	CTSH	chr15:79214091-79237420	group4	group6	29.4111	20.2854	-0.535916	-2.06211	0.0038	0.0259224
XLOC_008838	IRF2BPL	chr14:77490885-77498016	group4	group6	5.09617	3.51481	-0.535967	-1.88564	0.00785	0.0452124
XLOC_022023	PPIP5K2	chr5:102406687-102539224	group4	group6	14.1492	9.75756	-0.536128	-2.05786	0.00295	0.021302
XLOC_021390	PAQR3	chr4:79839093-79860595	group4	group6	24.2925	16.7497	-0.536372	-2.27132	0.001	0.00896607
XLOC_021928	HMGCR	chr5:74632992-74657926	group4	group6	46.7178	32.1992	-0.536946	-2.37836	0.0007	0.00669061
XLOC_004090	FGFR2	chr10:123237843-123357972	group4	group6	30.0998	20.7456	-0.536949	-2.29938	0.00095	0.00859877
XLOC_024556	RNASET2	chr6:167343003-167370077	group4	group6	30.4909	20.9781	-0.539496	-2.01052	0.0042	0.0280089
XLOC_022400	LPCAT1	chr5:1461541-1524076	group4	group6	91.3377	62.7908	-0.540658	-2.37021	0.0006	0.00589866
XLOC_015858	FAM171B	chr2:187558629-187630682	group4	group6	5.83685	4.00977	-0.541672	-2.03842	0.00325	0.0229735
XLOC_017134	EBF4	chr20:2673523-2740754	group4	group6	3.77543	2.5934	-0.541794	-1.75214	0.0089	0.0497076
XLOC_014383	ZNF266	chr19:9523010-9546272	group4	group6	33.0194	22.6693	-0.542575	-2.27443	0.0014	0.0118016
XLOC_003232	FAM213A	chr10:82167584-82196863	group4	group6	55.3032	37.9456	-0.54343	-2.13147	0.00375	0.0256517
XLOC_020181	LRRC58	chr3:120043298-120068451	group4	group6	33.9024	23.2387	-0.544857	-2.41456	0.00035	0.00376738
XLOC_014363	CD320	chr19:8367010-8373240	group4	group6	84.4173	57.8623	-0.544916	-2.27245	0.00115	0.0100619
XLOC_029882	DOCK11	chrX:117629589-117820333	group4	group6	6.7173	4.60127	-0.54585	-2.15038	0.0025	0.0187095
XLOC_015776	PDK1	chr2:173420625-173478900	group4	group6	9.32033	6.38328	-0.546084	-2.01741	0.00415	0.0277462
XLOC_002388	RAB13	chr1:153954092-153958853	group4	group6	47.4121	32.4521	-0.546945	-2.14722	0.00245	0.0184074
XLOC_000523	NFIA	chr1:61542945-61928460	group4	group6	3.29206	2.25302	-0.547128	-2.05333	0.00375	0.0256517
XLOC_015326	SPTBN1	chr2:54683401-54898583	group4	group6	64.0006	43.7811	-0.547778	-2.39213	0.00115	0.0100619
XLOC_007069	TMBIM4	chr12:66530716-66563807	group4	group6	34.7806	23.7924	-0.547781	-2.04326	0.00395	0.026735
XLOC_007711	FLT1	chr13:28874482-29069432	group4	group6	12.3644	8.4564	-0.548074	-1.88182	0.0076	0.044144
XLOC_026914	PUS7	chr7:105080234-105162713	group4	group6	33.4045	22.8284	-0.549212	-2.1184	0.00285	0.0207178
XLOC_007190	NT5DC3	chr12:103981068-104235052	group4	group6	7.65321	5.22981	-0.549306	-1.89926	0.0079	0.0454277
XLOC_004857	SRSF8	chr11:94795280-94804402	group4	group6	21.4279	14.6338	-0.55019	-2.24661	0.00105	0.00933921
XLOC_008155	PELI2	chr14:56582856-56768404	group4	group6	12.1977	8.32857	-0.550473	-2.18756	0.00145	0.0121301
XLOC_020770	LPHN3	chr4:62066217-62943993	group4	group6	6.20032	4.23267	-0.550775	-1.86823	0.0061	0.0374043
XLOC_020408	TBL1XR1	chr3:176738113-176915350	group4	group6	16.7005	11.3989	-0.550996	-2.33946	0.0008	0.00747839
XLOC_008160	NAA30	chr14:57857209-57882696	group4	group6	19.4932	13.299	-0.551649	-2.28632	0.00135	0.0114543
XLOC_000503	LRRC42	chr1:54411998-54433841	group4	group6	22.6705	15.4635	-0.551942	-2.11738	0.0028	0.0204369
XLOC_023042	RREB1	chr6:7107759-7252216	group4	group6	8.0393	5.48214	-0.552331	-2.20016	0.0021	0.016285
XLOC_022257	CYFIP2	chr5:156693090-156822606	group4	group6	25.0248	17.0533	-0.553307	-2.20868	0.00225	0.0172087
XLOC_005889	B4GALNT3	chr12:568817-672676	group4	group6	16.0094	10.9072	-0.55364	-2.184	0.00185	0.0147355
XLOC_003667	ARMC4	chr10:28101096-28288477	group4	group6	7.3109	4.97803	-0.554475	-2.04601	0.00295	0.021302
XLOC_005281	MPPED2	chr11:30406039-30608289	group4	group6	4.83977	3.29497	-0.554672	-1.80261	0.0083	0.0471289
XLOC_008309	CALM1	chr14:90863326-90874619	group4	group6	54.5682	37.1431	-0.554966	-2.44671	0.0005	0.00507045
XLOC_009126	CHST14	chr15:40763159-40765357	group4	group6	8.71523	5.93185	-0.555057	-1.95048	0.00635	0.0385321
XLOC_016397	NFU1	chr2:69623244-69664760	group4	group6	31.1414	21.1924	-0.555288	-2.01387	0.0036	0.0248556
XLOC_001719	PAQR7	chr1:26187974-26202444	group4	group6	5.86068	3.98758	-0.555554	-1.85607	0.00745	0.0434842
XLOC_003120	BICC1	chr10:60272569-60591176	group4	group6	4.85585	3.30137	-0.556658	-2.09652	0.0028	0.0204369
XLOC_001701	GALE	chr1:24122088-24127314	group4	group6	10.974	7.454	-0.557999	-1.86265	0.0084	0.047562
XLOC_002809	ABCB10	chr1:229652328-229694625	group4	group6	59.236	40.231	-0.558166	-2.25362	0.00115	0.0100619
XLOC_012712	AZI1	chr17:79163375-79196871	group4	group6	9.56393	6.49453	-0.558378	-2.10525	0.0032	0.0227021
XLOC_007727	HSPH1	chr13:31710762-31736117	group4	group6	101.12	68.646	-0.558828	-2.48162	0.00045	0.00464629
XLOC_026514	ANKMY2	chr7:16639400-16685453	group4	group6	14.6953	9.96153	-0.560916	-2.099	0.0028	0.0204369
XLOC_005042	IFITM3	chr11:318676-325252	group4	group6	126.45	85.7079	-0.561065	-2.08555	0.0042	0.0280089
XLOC_027428	LRRCC1	chr8:86019322-86058914	group4	group6	7.64363	5.18075	-0.561097	-2.10023	0.00345	0.0240486
XLOC_013611	NUDT19	chr19:33180547-33204807	group4	group6	35.7478	24.2201	-0.56165	-2.11629	0.00265	0.0195872
XLOC_014617	CEBPA	chr19:33790839-33793430	group4	group6	11.2553	7.62425	-0.561941	-2.09352	0.00305	0.0218652
XLOC_007589	MIR17,MIR17HG,MIR18A,MIR19A,MIR19B1,MIR20A,MIR92A1	chr13:91999951-92007089	group4	group6	32.7716	22.1937	-0.562294	-2.18421	0.00055	0.00548789
XLOC_024324	HACE1	chr6:105175779-105307794	group4	group6	11.762	7.95373	-0.564434	-2.17619	0.00195	0.015366
XLOC_005197	MTRNR2L8	chr11:10529433-10530723	group4	group6	36.8838	24.933	-0.56493	-2.14623	0.00245	0.0184074
XLOC_000963	MTX1	chr1:155178489-155197325	group4	group6	13.0863	8.8453	-0.565074	-1.95744	0.0061	0.0374043
XLOC_002994	THNSL1	chr10:25270907-25351208	group4	group6	8.23562	5.56484	-0.565537	-2.1328	0.0024	0.0181067
XLOC_018419	LIMK2	chr22:31608202-31676204	group4	group6	9.24377	6.24457	-0.565878	-2.10888	0.00345	0.0240486
XLOC_002429	C1orf85	chr1:156262477-156265480	group4	group6	19.5883	13.229	-0.566296	-2.04265	0.00315	0.0224223
XLOC_019153	KLHL18	chr3:47205629-47392600	group4	group6	4.83268	3.26256	-0.566818	-1.87928	0.0082	0.0467095
XLOC_002591	TOR1AIP2	chr1:179809048-179847426	group4	group6	25.594	17.2758	-0.567051	-2.46794	0.0006	0.00589866
XLOC_013300	HMG20B	chr19:3572919-3579083	group4	group6	48.5802	32.786	-0.567287	-2.2949	0.00105	0.00933921
XLOC_019867	SCN5A	chr3:38589552-38691219	group4	group6	2.85795	1.92868	-0.567364	-2.10196	0.0031	0.0221393
XLOC_026772	SEMA3C	chr7:80371853-80548668	group4	group6	23.5173	15.8698	-0.567437	-2.30453	0.00105	0.00933921
XLOC_026949	FAM3C	chr7:120988904-121036422	group4	group6	81.4832	54.9822	-0.567539	-2.45784	0.0003	0.00331862
XLOC_023795	TUBB2B	chr6:3224494-3227968	group4	group6	15.3387	10.3454	-0.568196	-2.11904	0.0027	0.0198781
XLOC_009489	ARRDC4	chr15:98503916-98517068	group4	group6	8.94055	6.02806	-0.568671	-2.17206	0.00185	0.0147355
XLOC_029215	SVEP1	chr9:113127528-113342342	group4	group6	4.65631	3.13936	-0.568717	-2.24288	0.00135	0.0114543
XLOC_027806	RNF122	chr8:33405272-33424643	group4	group6	12.1352	8.18006	-0.569011	-1.99974	0.00435	0.0287836
XLOC_016346	BCL11A	chr2:60678301-60780790	group4	group6	6.97422	4.70067	-0.569166	-1.9343	0.00645	0.0390046
XLOC_018335	RAB36	chr22:23487499-23507235	group4	group6	5.1492	3.47055	-0.569187	-2.01912	0.0047	0.0306047
XLOC_028546	TMEM38B	chr9:108456805-108538892	group4	group6	86.8322	58.4379	-0.571325	-2.51499	0.0003	0.00331862
XLOC_009833	SNUPN	chr15:75885915-75918719	group4	group6	19.2933	12.9809	-0.571712	-1.93659	0.0051	0.0325892
XLOC_005198	RNF141	chr11:10533224-10562774	group4	group6	21.4632	14.4402	-0.571772	-2.41723	0.0007	0.00669061
XLOC_018058	COL6A2	chr21:47518032-47552763	group4	group6	14.8744	10.0046	-0.572166	-2.24218	0.0014	0.0118016
XLOC_003271	FAS	chr10:90694830-90775542	group4	group6	23.4726	15.7861	-0.572325	-1.96281	0.00525	0.0333155
XLOC_020010	NT5DC2	chr3:52529355-52569093	group4	group6	41.9227	28.1866	-0.572722	-2.3307	0.00145	0.0121301
XLOC_020556	NAT8L	chr4:2061238-2070816	group4	group6	8.82877	5.92603	-0.575146	-2.32303	0.0008	0.00747839
XLOC_010810	USP31	chr16:23072727-23160754	group4	group6	5.29382	3.55315	-0.575209	-2.30361	0.00095	0.00859877
XLOC_014837	ZC3H4	chr19:47567284-47617035	group4	group6	12.7079	8.52809	-0.57543	-2.37791	0.0006	0.00589866
XLOC_019106	CTNNB1	chr3:41240941-41281939	group4	group6	237.425	159.298	-0.57574	-2.52912	0.0004	0.00421339
XLOC_028588	C9orf91	chr9:117373430-117408956	group4	group6	6.69595	4.48653	-0.57769	-2.14881	0.00215	0.0165848
XLOC_003791	ANK3	chr10:61786055-62493284	group4	group6	11.3434	7.60019	-0.57775	-2.04683	0.0034	0.0237814
XLOC_006432	DRAM1	chr12:102271018-102317741	group4	group6	4.00095	2.67925	-0.578517	-1.95799	0.0051	0.0325892
XLOC_020172	IGSF11	chr3:118619478-118864898	group4	group6	3.36902	2.25597	-0.578583	-1.84009	0.0078	0.0450048
XLOC_012581	ERN1	chr17:62116518-62207569	group4	group6	2.84859	1.90685	-0.579055	-2.12758	0.002	0.0156715
XLOC_023702	PLEKHG1	chr6:150920998-151164884	group4	group6	3.23107	2.16217	-0.579532	-2.1338	0.00285	0.0207178
XLOC_009221	CGNL1	chr15:57663127-57844028	group4	group6	9.66312	6.46285	-0.580318	-2.31153	0.00095	0.00859877
XLOC_000346	ZMYM1	chr1:35544971-35582435	group4	group6	18.3549	12.2718	-0.580817	-2.32879	0.0007	0.00669061
XLOC_021885	PIK3R1	chr5:67511583-67597649	group4	group6	5.02253	3.35743	-0.581056	-2.21921	0.00195	0.015366
XLOC_019560	RAP2B	chr3:152879934-152891253	group4	group6	11.7051	7.81757	-0.582348	-2.13357	0.002	0.0156715
XLOC_000684	FAM102B	chr1:109102970-109181949	group4	group6	8.73515	5.83143	-0.582984	-2.32068	0.0014	0.0118016
XLOC_016405	SNRPG	chr2:70508505-70520869	group4	group6	208.603	139.253	-0.583049	-2.23969	0.0017	0.0137653
XLOC_029765	UPRT	chrX:74443388-74524732	group4	group6	8.84871	5.90501	-0.583528	-2.09229	0.00315	0.0224223
XLOC_005027	ADAMTS15	chr11:130318422-130346540	group4	group6	3.09817	2.06735	-0.583628	-1.98072	0.0048	0.0311018
XLOC_014736	RABAC1	chr19:42460832-42463528	group4	group6	27.2972	18.211	-0.583944	-1.90237	0.0067	0.0401393
XLOC_006601	ZNF26	chr12:133562933-133604190	group4	group6	13.1714	8.78704	-0.583962	-2.22114	0.00175	0.0140848
XLOC_027617	GPAA1	chr8:145137421-145141123	group4	group6	32.9091	21.9499	-0.584273	-2.39564	0.0006	0.00589866
XLOC_015503	ANKRD36	chr2:97778762-97930319	group4	group6	8.43985	5.62815	-0.584555	-2.27549	0.00115	0.0100619
XLOC_021973	XRCC4	chr5:82373316-82649579	group4	group6	63.4009	42.2767	-0.58464	-2.09821	0.00285	0.0207178
XLOC_023307	CDKN1A	chr6:36644236-36655116	group4	group6	13.794	9.19298	-0.585433	-2.17414	0.00215	0.0165848
XLOC_020665	PI4K2B	chr4:25235590-25280930	group4	group6	33.1102	22.0632	-0.585631	-2.49283	0.0003	0.00331862
XLOC_010883	BCL7C	chr16:30886800-30914968	group4	group6	42.9304	28.5943	-0.586271	-2.01818	0.00515	0.0328276
XLOC_016981	OBSL1	chr2:220415449-220436423	group4	group6	13.1855	8.7803	-0.586614	-2.29417	0.001	0.00896607
XLOC_020985	HSPA4L	chr4:128703316-128762092	group4	group6	30.7905	20.4981	-0.586992	-2.08064	0.0036	0.0248556
XLOC_014485	DNAJB1	chr19:14625581-14629273	group4	group6	55.7763	37.1053	-0.588027	-2.48606	0.0006	0.00589866
XLOC_014539	ISYNA1	chr19:18530108-18549623	group4	group6	33.9184	22.5642	-0.588032	-1.96678	0.0043	0.0285173
XLOC_011130	APRT	chr16:88875876-88878342	group4	group6	182.827	121.625	-0.588048	-2.32111	0.001	0.00896607
XLOC_011010	LCAT,SLC12A4	chr16:67973752-68002597	group4	group6	11.5392	7.67318	-0.588647	-2.09101	0.0026	0.0192974
XLOC_027095	ZNF746	chr7:149169883-149194903	group4	group6	10.8041	7.18432	-0.588662	-2.20921	0.0014	0.0118016
XLOC_011256	KDM6B	chr17:7737562-7758118	group4	group6	1.939	1.28891	-0.589154	-1.99595	0.0042	0.0280089
XLOC_006197	HOXC13	chr12:54329111-54340328	group4	group6	7.33656	4.8768	-0.58917	-1.96901	0.00535	0.0338084
XLOC_011637	PNPO	chr17:46018831-46026836	group4	group6	14.1582	9.41032	-0.589324	-2.34959	0.0009	0.00822895
XLOC_002850	ERO1LB	chr1:236305749-236445431	group4	group6	13.3882	8.89747	-0.589493	-2.13185	0.0021	0.016285
XLOC_019272	XLOC_019272	chr3:73027494-73030293	group4	group6	8.0864	5.36586	-0.591689	-2.1288	0.00305	0.0218652
XLOC_030518	ZNF280C	chrX:129336672-129402922	group4	group6	10.1625	6.74164	-0.592082	-2.36363	0.001	0.00896607
XLOC_028603	GSN	chr9:124027990-124095120	group4	group6	6.8984	4.57621	-0.592109	-2.06066	0.00305	0.0218652
XLOC_024356	CDK19	chr6:110931180-111136694	group4	group6	6.25397	4.14727	-0.59261	-2.32078	0.0011	0.0096968
XLOC_022456	MTMR12	chr5:32227110-32313164	group4	group6	14.56	9.65306	-0.592955	-2.46245	0.0004	0.00421339
XLOC_011633	TBKBP1	chr17:45771179-45789429	group4	group6	4.4213	2.93107	-0.59304	-2.01832	0.0036	0.0248556
XLOC_006488	ALDH2	chr12:112204690-112247789	group4	group6	17.4328	11.5545	-0.593356	-2.2478	0.0012	0.0104143
XLOC_026926	NRCAM	chr7:107788070-108096950	group4	group6	14.9865	9.93284	-0.593383	-2.51418	0.00015	0.00184461
XLOC_018148	TIAM1	chr21:32490487-32934318	group4	group6	5.80012	3.8442	-0.593399	-1.88087	0.0058	0.0359687
XLOC_004695	ANKRD13D	chr11:67056603-67069955	group4	group6	11.9984	7.95127	-0.593586	-2.05631	0.00255	0.0190024
XLOC_008559	NDRG2	chr14:21484921-21493935	group4	group6	8.00849	5.30446	-0.594324	-2.01034	0.0031	0.0221393
XLOC_019585	GFM1	chr3:158362316-158410360	group4	group6	49.8897	33.0348	-0.594757	-2.52503	0.0001	0.00129594
XLOC_015319	PPP1R21	chr2:48667881-48742531	group4	group6	8.37986	5.5476	-0.595063	-2.21375	0.00185	0.0147355
XLOC_028521	TGFBR1	chr9:101867363-101916473	group4	group6	29.3151	19.4066	-0.595096	-2.55184	0.00045	0.00464629
XLOC_003603	CCDC3	chr10:12938624-13048116	group4	group6	9.64331	6.38153	-0.595626	-2.15394	0.0025	0.0187095
XLOC_002092	HFM1	chr1:91726322-91870614	group4	group6	2.96006	1.9585	-0.595881	-1.99588	0.00385	0.026188
XLOC_009153	SNAP23	chr15:42787503-42825259	group4	group6	26.431	17.4856	-0.596061	-2.4396	0.0004	0.00421339
XLOC_011445	LIG3	chr17:33307477-33448541	group4	group6	18.0935	11.9467	-0.598856	-1.86604	0.0089	0.0497076
XLOC_022310	MSX2	chr5:174151481-174158256	group4	group6	10.0812	6.65296	-0.599603	-2.14859	0.00305	0.0218652
XLOC_001261	PFKFB2	chr1:207226376-207254368	group4	group6	4.61032	3.04189	-0.599899	-2.20181	0.0015	0.0124627
XLOC_012612	ABCA10,ABCA5	chr17:67144147-67323434	group4	group6	7.58373	5.00328	-0.600034	-2.4416	0.0005	0.00507045
XLOC_007785	SLC25A30	chr13:45967453-45992599	group4	group6	9.75473	6.42877	-0.601559	-2.31004	0.00125	0.0107725
XLOC_022139	FBXL21	chr5:135265878-135290723	group4	group6	7.11219	4.68581	-0.601996	-1.90837	0.0058	0.0359687
XLOC_023027	BPHL	chr6:3118925-3153681	group4	group6	7.75144	5.10013	-0.603931	-1.87966	0.00745	0.0434842
XLOC_017408	TFAP2C	chr20:55204348-55218267	group4	group6	15.3831	10.1214	-0.603936	-2.28993	0.00105	0.00933921
XLOC_019330	ALCAM	chr3:105085556-105295757	group4	group6	45.8914	30.1772	-0.604765	-2.62282	5e-05	0.000699887
XLOC_014808	SIX5	chr19:46268042-46272568	group4	group6	4.50656	2.96202	-0.605444	-2.01355	0.00415	0.0277462
XLOC_021335	UBA6	chr4:68481478-68566889	group4	group6	24.1764	15.887	-0.605748	-2.63869	0.00015	0.00184461
XLOC_007857	PCDH20	chr13:61983208-61989954	group4	group6	3.51867	2.31215	-0.605795	-2.13035	0.00235	0.0178003
XLOC_013430	ZNF700	chr19:12035882-12067389	group4	group6	19.1974	12.6107	-0.606264	-2.14783	0.00215	0.0165848
XLOC_020809	MOB1B	chr4:71767871-71853891	group4	group6	14.1559	9.29844	-0.606343	-2.48176	0.0002	0.00235693
XLOC_008131	FRMD6	chr14:51921229-52197444	group4	group6	10.0794	6.61941	-0.60664	-1.96017	0.00765	0.0443587
XLOC_027536	MED30	chr8:118532964-118552501	group4	group6	26.0615	17.0999	-0.607934	-2.04601	0.0039	0.026465
XLOC_001318	HLX	chr1:221052742-221058462	group4	group6	5.20916	3.41734	-0.608176	-1.95962	0.00525	0.0333155
XLOC_007330	SCARB1	chr12:125262173-125348519	group4	group6	63.2605	41.479	-0.608926	-2.32492	0.00075	0.00708645
XLOC_005062	POLR2L	chr11:839720-842529	group4	group6	28.1474	18.4359	-0.610483	-2.04173	0.0042	0.0280089
XLOC_007162	NTN4	chr12:96043030-96184975	group4	group6	10.3077	6.75126	-0.610497	-2.06595	0.00375	0.0256517
XLOC_023403	PAQR8	chr6:52226925-52272575	group4	group6	16.211	10.6016	-0.612699	-2.5512	0.00055	0.00548789
XLOC_011794	SOX9	chr17:70117160-70122560	group4	group6	8.1672	5.33607	-0.614063	-2.31427	0.0009	0.00822895
XLOC_027010	WDR91	chr7:134867767-134896316	group4	group6	2.90481	1.89686	-0.614829	-2.06191	0.0042	0.0280089
XLOC_003617	FAM171A1	chr10:15253643-15413357	group4	group6	15.1336	9.88223	-0.614846	-2.47844	0.0005	0.00507045
XLOC_018948	ITPR1	chr3:4535031-4889524	group4	group6	3.80165	2.48201	-0.615116	-2.14967	0.0024	0.0181067
XLOC_000008	XLOC_000008	chr1:569109-570217	group4	group6	12.0221	7.84468	-0.615898	-1.92415	0.0055	0.0345385
XLOC_014513	SMIM7	chr19:16741588-16800801	group4	group6	46.208	30.1465	-0.616149	-2.09547	0.00315	0.0224223
XLOC_027287	EIF4EBP1	chr8:37887835-37917979	group4	group6	38.4136	25.0498	-0.616818	-2.15451	0.0024	0.0181067
XLOC_013353	ZNF358	chr19:7581003-7585911	group4	group6	15.9192	10.3777	-0.617287	-2.24157	0.00135	0.0114543
XLOC_007940	EFNB2	chr13:107142078-107187998	group4	group6	15.6643	10.2113	-0.61732	-2.53335	0.00035	0.00376738
XLOC_013447	GCDH	chr19:13001957-13030086	group4	group6	13.3627	8.71028	-0.617421	-2.14223	0.0021	0.016285
XLOC_019552	MED12L	chr3:150803463-151176497	group4	group6	2.54239	1.65712	-0.617513	-1.99035	0.0043	0.0285173
XLOC_011846	METTL23	chr17:74722911-74729962	group4	group6	20.9478	13.652	-0.617689	-1.98624	0.0055	0.0345385
XLOC_014222	MED16	chr19:866764-893304	group4	group6	27.3026	17.7901	-0.617963	-2.28248	0.0013	0.0111121
XLOC_010062	NDUFB10	chr16:2009516-2011976	group4	group6	326.849	212.939	-0.61818	-2.61217	0.00035	0.00376738
XLOC_010634	NME3	chr16:1820320-1821710	group4	group6	29.188	18.9966	-0.619633	-2.1886	0.0022	0.0168996
XLOC_013662	PSENEN	chr19:36236493-36237903	group4	group6	107.44	69.7972	-0.622295	-2.29446	0.0017	0.0137653
XLOC_011785	AMZ2	chr17:66244144-66253305	group4	group6	52.2321	33.9156	-0.622986	-2.46339	0.00075	0.00708645
XLOC_027252	DOCK5	chr8:25042158-25273330	group4	group6	4.45635	2.89343	-0.623082	-2.26108	0.00095	0.00859877
XLOC_023358	KLC4	chr6:43027341-43042833	group4	group6	11.7508	7.62925	-0.623143	-2.08785	0.0028	0.0204369
XLOC_014120	CCDC106	chr19:56158259-56164526	group4	group6	5.56138	3.60979	-0.62353	-1.97264	0.00565	0.0352461
XLOC_017983	WRB	chr21:40752212-40769815	group4	group6	25.5678	16.5944	-0.623627	-2.37024	0.00075	0.00708645
XLOC_016181	MATN3	chr2:20191812-20212763	group4	group6	10.5063	6.81473	-0.624526	-2.26367	0.0012	0.0104143
XLOC_020228	TXNRD3,TXNRD3NB	chr3:126290621-126373984	group4	group6	15.2903	9.9095	-0.625733	-2.02017	0.0031	0.0221393
XLOC_021149	DGKQ	chr4:952671-967364	group4	group6	2.17381	1.40827	-0.626304	-2.05476	0.0042	0.0280089
XLOC_022482	C5orf42	chr5:37069551-37250473	group4	group6	16.8342	10.8894	-0.628467	-2.62592	5e-05	0.000699887
XLOC_028403	OSTF1	chr9:77703372-77762305	group4	group6	8.607	5.5675	-0.628481	-1.95857	0.00555	0.034776
XLOC_029083	GAS1	chr9:89559276-89562104	group4	group6	11.7424	7.5913	-0.629309	-2.38407	0.00075	0.00708645
XLOC_027598	LY6E	chr8:144099901-144103827	group4	group6	68.9811	44.5823	-0.629729	-2.52215	0.00035	0.00376738
XLOC_007669	GJB2	chr13:20761603-20767114	group4	group6	4.38368	2.83118	-0.630738	-1.98867	0.00405	0.0272381
XLOC_007368	IFT88	chr13:21140747-21265576	group4	group6	7.82019	5.04949	-0.631066	-2.07817	0.0037	0.0253838
XLOC_027031	JHDM1D	chr7:139784545-139876921	group4	group6	5.68354	3.66673	-0.632298	-2.5171	0.00015	0.00184461
XLOC_006871	COL2A1	chr12:48366747-48398285	group4	group6	29.5275	19.0456	-0.632601	-2.73843	0.00015	0.00184461
XLOC_005798	SLC37A4	chr11:118895060-118901616	group4	group6	29.0268	18.7164	-0.633083	-2.53511	0.00035	0.00376738
XLOC_000651	PTBP2	chr1:97187174-97289071	group4	group6	16.2023	10.4466	-0.633164	-2.1567	0.0022	0.0168996
XLOC_012391	ITGA2B	chr17:42449386-42468465	group4	group6	1.76807	1.13989	-0.633286	-1.84165	0.00765	0.0443587
XLOC_014271	AES	chr19:3052907-3062964	group4	group6	24.3873	15.7124	-0.634229	-2.42095	0.001	0.00896607
XLOC_028688	ASS1	chr9:133320093-133376661	group4	group6	44.8453	28.8845	-0.634661	-2.60217	0.00025	0.00284742
XLOC_005791	DDX6	chr11:118618472-118661972	group4	group6	49.2583	31.7202	-0.634967	-2.79866	0.0001	0.00129594
XLOC_014900	PNKP	chr19:50364459-50370822	group4	group6	10.438	6.71846	-0.635646	-2.17551	0.00205	0.0159836
XLOC_012337	JUP	chr17:39910858-39943003	group4	group6	17.0697	10.9857	-0.635813	-2.56359	0.0002	0.00235693
XLOC_008639	DTD2	chr14:31914735-31926704	group4	group6	9.67911	6.22345	-0.637158	-2.35192	0.0008	0.00747839
XLOC_005379	SLC43A1	chr11:57252003-57283412	group4	group6	7.92178	5.09288	-0.637344	-2.21487	0.00225	0.0172087
XLOC_019232	APPL1	chr3:57261764-57326710	group4	group6	21.1222	13.5698	-0.638358	-2.73959	5e-05	0.000699887
XLOC_013370	CERS4	chr19:8274037-8331320	group4	group6	12.7304	8.1784	-0.638383	-2.0802	0.0032	0.0227021
XLOC_001960	PPAP2B	chr1:56960418-57045385	group4	group6	7.19271	4.62079	-0.638395	-2.3317	0.0006	0.00589866
XLOC_016357	TMEM17	chr2:62727355-62733645	group4	group6	4.27949	2.74877	-0.638655	-1.88477	0.00785	0.0452124
XLOC_012328	KRT19	chr17:39679868-39684641	group4	group6	19.5898	12.5719	-0.639899	-2.31775	0.0011	0.0096968
XLOC_004039	GPAM	chr10:113909621-113943537	group4	group6	15.9795	10.2546	-0.639944	-2.70749	0.00015	0.00184461
XLOC_027747	LZTS1	chr8:20103675-20161494	group4	group6	1.56866	1.0066	-0.640046	-2.00303	0.0038	0.0259224
XLOC_017624	ACSS1	chr20:24986865-25038818	group4	group6	4.52378	2.9018	-0.640583	-2.11972	0.00255	0.0190024
XLOC_002201	TSPAN2	chr1:115590632-115632144	group4	group6	6.21968	3.98875	-0.640905	-2.27797	0.00075	0.00708645
XLOC_021617	PDGFC	chr4:157682754-157893317	group4	group6	23.4759	15.0523	-0.641196	-2.64125	0.0003	0.00331862
XLOC_022942	STC2	chr5:172741725-172756506	group4	group6	5.47804	3.51175	-0.641468	-2.32494	0.0009	0.00822895
XLOC_027442	DECR1	chr8:91013579-91064227	group4	group6	31.1126	19.921	-0.643209	-2.39753	0.00105	0.00933921
XLOC_004166	IFITM2	chr11:308106-309410	group4	group6	76.5207	48.955	-0.644393	-2.34979	0.00185	0.0147355
XLOC_028694	LAMC3	chr9:133884503-133968446	group4	group6	5.72298	3.66078	-0.644617	-2.37593	0.0007	0.00669061
XLOC_028146	MAFA	chr8:144510229-144512602	group4	group6	6.00598	3.84097	-0.644929	-2.1593	0.002	0.0156715
XLOC_011349	SLC47A1	chr17:19436983-19482502	group4	group6	6.50928	4.16167	-0.645335	-2.11926	0.00235	0.0178003
XLOC_006076	TSPAN11	chr12:31071660-31149560	group4	group6	2.58124	1.6496	-0.645944	-2.21093	0.00215	0.0165848
XLOC_004323	NUCB2	chr11:17298285-17353070	group4	group6	127.015	81.1422	-0.646478	-2.8123	0.00015	0.00184461
XLOC_020931	GAR1,RRH	chr4:110736665-110765861	group4	group6	54.575	34.8572	-0.646787	-2.26962	0.00125	0.0107725
XLOC_028339	ALDH1B1	chr9:38392660-38398662	group4	group6	18.4705	11.7923	-0.647375	-2.60522	0.0003	0.00331862
XLOC_029409	NOTCH1	chr9:139388895-139440516	group4	group6	13.207	8.43054	-0.647612	-2.75391	5e-05	0.000699887
XLOC_012625	SDK2	chr17:71330439-71641488	group4	group6	3.19307	2.03813	-0.647699	-2.46479	0.00035	0.00376738
XLOC_004116	UROS	chr10:127477022-127511842	group4	group6	45.4066	28.9626	-0.648708	-2.00196	0.00515	0.0328276
XLOC_027561	SQLE	chr8:126010719-126034525	group4	group6	117.954	75.2277	-0.648888	-2.77558	0.0001	0.00129594
XLOC_015920	FAM117B	chr2:203499900-203634480	group4	group6	6.05514	3.85894	-0.649954	-2.50398	0.0005	0.00507045
XLOC_030221	PCSK1N	chrX:48689503-48694036	group4	group6	17.0324	10.8512	-0.65042	-2.09714	0.00385	0.026188
XLOC_019566	ARHGEF26	chr3:153742189-153975629	group4	group6	8.17345	5.20569	-0.650857	-2.43431	0.0002	0.00235693
XLOC_006242	SUOX	chr12:56391042-56399309	group4	group6	5.37152	3.41816	-0.652108	-2.12266	0.0033	0.0232489
XLOC_021263	RELL1	chr4:37455551-37687999	group4	group6	6.89436	4.38568	-0.652618	-2.04893	0.0035	0.0243166
XLOC_004995	ROBO3	chr11:124735304-124751370	group4	group6	3.52739	2.24332	-0.652967	-1.87373	0.0061	0.0374043
XLOC_017286	CEP250	chr20:34042968-34106954	group4	group6	12.393	7.88095	-0.653085	-2.69451	5e-05	0.000699887
XLOC_006693	SLC2A3	chr12:8071823-8088928	group4	group6	24.7135	15.7054	-0.654039	-2.79824	0.0001	0.00129594
XLOC_022545	ELOVL7	chr5:60047615-60140205	group4	group6	9.94221	6.31825	-0.654041	-2.54731	0.00035	0.00376738
XLOC_028751	EGFL7	chr9:139553307-139567130	group4	group6	23.7756	15.1091	-0.654067	-2.37476	0.00085	0.00785329
XLOC_022122	LEAP2,UQCRQ	chr5:132196877-132211046	group4	group6	12.3827	7.86519	-0.654775	-2.08573	0.00305	0.0218652
XLOC_010601	MRPL28	chr16:417383-420569	group4	group6	148.782	94.5023	-0.654776	-2.77735	0.0002	0.00235693
XLOC_030029	DUSP9	chrX:152907896-152916781	group4	group6	9.57571	6.08146	-0.654962	-2.17203	0.00295	0.021302
XLOC_011587	G6PC3	chr17:42148097-42153712	group4	group6	49.6924	31.5439	-0.655665	-2.66546	0.00025	0.00284742
XLOC_007872	KCTD12	chr13:77454303-77460540	group4	group6	8.99404	5.70785	-0.656022	-2.65734	0.0002	0.00235693
XLOC_028987	CNTNAP3	chr9:39072566-39288382	group4	group6	2.18	1.3831	-0.656423	-1.85993	0.0069	0.0410425
XLOC_000054	FAM213B	chr1:2517898-2564481	group4	group6	3.81916	2.42196	-0.657079	-2.08487	0.00295	0.021302
XLOC_007503	PHF11	chr13:50069755-50103117	group4	group6	10.9153	6.91901	-0.657719	-2.03308	0.00345	0.0240486
XLOC_006376	TMTC3	chr12:88536057-88593664	group4	group6	34.1992	21.6522	-0.659451	-2.89012	5e-05	0.000699887
XLOC_025937	GBAS	chr7:56032269-56067875	group4	group6	57.2931	36.2713	-0.659534	-2.76183	0.00015	0.00184461
XLOC_017559	GPCPD1	chr20:5525079-5591709	group4	group6	11.8861	7.52223	-0.660046	-2.68515	0.0001	0.00129594
XLOC_005847	CDON	chr11:125826712-125933187	group4	group6	10.7592	6.80791	-0.660292	-2.77261	5e-05	0.000699887
XLOC_022486	LIFR	chr5:38474972-38647671	group4	group6	41.9092	26.49	-0.661821	-2.89502	5e-05	0.000699887
XLOC_022276	HMMR	chr5:162887516-162918953	group4	group6	82.4895	52.1363	-0.661923	-2.92557	5e-05	0.000699887
XLOC_020131	CBLB	chr3:105374272-105590279	group4	group6	5.0581	3.19349	-0.66346	-2.24751	0.0012	0.0104143
XLOC_017770	PREX1	chr20:47240792-47444425	group4	group6	1.70671	1.07743	-0.663617	-2.19071	0.00185	0.0147355
XLOC_008477	RCOR1	chr14:103058966-103209865	group4	group6	15.992	10.094	-0.663851	-2.14173	0.00255	0.0190024
XLOC_014803	EML2	chr19:46110731-46148775	group4	group6	5.60226	3.5359	-0.663933	-1.99932	0.0054	0.0340551
XLOC_019195	RAD54L2	chr3:51572604-51702737	group4	group6	6.2595	3.94906	-0.664538	-2.72858	0.0001	0.00129594
XLOC_020981	FAT4	chr4:126236082-126414282	group4	group6	5.63443	3.55389	-0.664872	-2.69773	0.00015	0.00184461
XLOC_011457	TAF15	chr17:34136326-34174246	group4	group6	275.688	173.875	-0.664985	-2.01223	0.00375	0.0256517
XLOC_029715	KLF8	chrX:56258779-56317868	group4	group6	2.86129	1.80447	-0.665092	-2.23724	0.00155	0.0127951
XLOC_017985	SH3BGR	chr21:40817771-40887433	group4	group6	8.3	5.23359	-0.66531	-1.90645	0.00535	0.0338084
XLOC_009726	VPS13C	chr15:62144589-62352664	group4	group6	8.98827	5.66163	-0.666826	-2.62035	0.0002	0.00235693
XLOC_016764	SCN9A	chr2:167051696-167232662	group4	group6	3.84424	2.4189	-0.668348	-2.3602	0.00145	0.0121301
XLOC_011305	UBB	chr17:16284366-16286054	group4	group6	1024.36	644.526	-0.668406	-2.98451	5e-05	0.000699887
XLOC_023604	NCOA7	chr6:126102062-126253176	group4	group6	7.92062	4.98188	-0.668923	-2.6157	0.0002	0.00235693
XLOC_005739	EXPH5	chr11:108375963-108464495	group4	group6	4.08242	2.56378	-0.671152	-2.64586	0.0003	0.00331862
XLOC_016221	EIF2B4	chr2:27587218-27593324	group4	group6	29.942	18.7975	-0.671628	-1.91502	0.0057	0.0354965
XLOC_024506	CNKSR3	chr6:154725993-154831900	group4	group6	9.09834	5.71161	-0.671706	-2.50362	0.0002	0.00235693
XLOC_006446	C12orf45	chr12:105380097-105388505	group4	group6	35.8239	22.4834	-0.672059	-2.00815	0.0064	0.038773
XLOC_016183	SDC1	chr2:20400557-20425194	group4	group6	10.981	6.8899	-0.67246	-2.58	0.00035	0.00376738
XLOC_030425	PSMD10	chrX:107327434-107334874	group4	group6	78.2046	49.0655	-0.672545	-2.82586	5e-05	0.000699887
XLOC_003179	UNC5B	chr10:72972291-73062635	group4	group6	14.7234	9.2348	-0.672959	-2.85895	5e-05	0.000699887
XLOC_011073	TMEM231	chr16:75572014-75590184	group4	group6	6.46015	4.05138	-0.673153	-2.34282	0.00095	0.00859877
XLOC_030646	L1CAM	chrX:153126969-153151631	group4	group6	2.78637	1.74725	-0.673299	-2.24434	0.0013	0.0111121
XLOC_018694	CHCHD10	chr22:24105207-24110146	group4	group6	51.5192	32.2939	-0.673849	-2.07883	0.0041	0.027497
XLOC_008300	SPATA7	chr14:88851987-88904995	group4	group6	5.09363	3.19138	-0.674513	-2.00161	0.004	0.0269932
XLOC_027257	DPYSL2	chr8:26371708-26515693	group4	group6	5.31189	3.32702	-0.674993	-2.49013	0.0004	0.00421339
XLOC_011736	TBX2	chr17:59477170-59486827	group4	group6	5.03758	3.15398	-0.675561	-1.89164	0.00855	0.0481982
XLOC_011002	ACD	chr16:67679022-67694718	group4	group6	6.77348	4.23966	-0.675948	-2.00726	0.00435	0.0287836
XLOC_025742	SLC29A4	chr7:5322556-5343704	group4	group6	2.62413	1.64151	-0.676814	-2.00151	0.0044	0.0290394
XLOC_023415	FAM83B	chr6:54711071-54810171	group4	group6	1.7616	1.10189	-0.676907	-2.20476	0.00185	0.0147355
XLOC_016265	CYP1B1	chr2:38294539-38304433	group4	group6	15.2995	9.55694	-0.67886	-2.72413	0.0001	0.00129594
XLOC_013574	XLOC_013574	chr19:23318596-23331686	group4	group6	6.53441	4.08123	-0.679052	-2.52258	0.00045	0.00464629
XLOC_000297	PTPRU	chr1:29562965-29653370	group4	group6	9.40808	5.87128	-0.680225	-2.71973	0.00015	0.00184461
XLOC_011800	TTYH2	chr17:72209662-72258157	group4	group6	2.35255	1.46802	-0.680352	-1.923	0.00545	0.0343016
XLOC_009938	HAPLN3	chr15:89420518-89438770	group4	group6	4.21798	2.63175	-0.680532	-1.93436	0.00685	0.0408301
XLOC_006444	CHST11	chr12:104850133-105155792	group4	group6	4.88544	3.0466	-0.681288	-2.57574	0.0005	0.00507045
XLOC_014417	RAB3D	chr19:11406823-11450344	group4	group6	4.12328	2.57073	-0.681614	-2.38736	0.0009	0.00822895
XLOC_027290	BAG4	chr8:37952883-38070897	group4	group6	15.2308	9.49219	-0.682181	-1.92458	0.0074	0.0432727
XLOC_002140	SLC25A24	chr1:108677343-108745239	group4	group6	39.29	24.48	-0.682557	-2.91501	5e-05	0.000699887
XLOC_003176	PALD1	chr10:72218243-72328749	group4	group6	5.98094	3.72403	-0.683507	-2.48947	0.00035	0.00376738
XLOC_013744	LTBP4	chr19:41098307-41136017	group4	group6	4.08109	2.54067	-0.68375	-2.49245	0.00015	0.00184461
XLOC_011872	GAA	chr17:78075333-78093679	group4	group6	8.4104	5.2327	-0.684619	-2.56839	0.0002	0.00235693
XLOC_006843	GXYLT1	chr12:42475647-42538695	group4	group6	31.0487	19.3052	-0.685545	-3.01805	5e-05	0.000699887
XLOC_005328	LRP4	chr11:46867961-46940173	group4	group6	7.3852	4.58557	-0.687537	-2.64609	0.0001	0.00129594
XLOC_024235	COX7A2	chr6:75947390-75953644	group4	group6	105.174	65.3033	-0.687557	-2.5695	0.00035	0.00376738
XLOC_017784	KCNG1	chr20:49620192-49639697	group4	group6	8.94306	5.54936	-0.688447	-1.86167	0.00765	0.0443587
XLOC_021244	GPR125	chr4:22368145-22517826	group4	group6	18.5939	11.5351	-0.688803	-2.50166	0.0003	0.00331862
XLOC_003787	SLC16A9	chr10:61410521-61469670	group4	group6	6.1326	3.804	-0.688979	-2.47689	0.0005	0.00507045
XLOC_026112	NPTX2	chr7:98246596-98259181	group4	group6	5.49684	3.40897	-0.689267	-2.32677	0.0009	0.00822895
XLOC_029137	PTCH1	chr9:98205263-98279247	group4	group6	16.1813	10.0328	-0.689599	-2.7034	0.0002	0.00235693
XLOC_019961	GPX1	chr3:49394608-49395791	group4	group6	88.5416	54.8903	-0.689804	-2.70311	0.0002	0.00235693
XLOC_001662	TMCO4	chr1:20006150-20126742	group4	group6	2.61064	1.61796	-0.690221	-2.06035	0.0029	0.0210081
XLOC_009854	LINGO1	chr15:77905368-77983188	group4	group6	2.63828	1.63453	-0.690726	-2.07719	0.0034	0.0237814
XLOC_005059	PIDD	chr11:798961-809860	group4	group6	9.99052	6.18799	-0.691088	-2.59718	0.0004	0.00421339
XLOC_028984	IGFBPL1	chr9:38406524-38424619	group4	group6	13.2121	8.17443	-0.692675	-2.63493	0.00015	0.00184461
XLOC_002121	FRRS1	chr1:100111430-100232201	group4	group6	3.03845	1.8791	-0.693296	-2.03042	0.0036	0.0248556
XLOC_009955	IDH2	chr15:90626484-90645780	group4	group6	21.9697	13.5792	-0.694116	-2.63137	0.0003	0.00331862
XLOC_021143	ATP5I	chr4:666224-668127	group4	group6	398.427	246.168	-0.694669	-2.253	0.002	0.0156715
XLOC_019176	APEH	chr3:49711400-49726196	group4	group6	19.6204	12.1159	-0.695452	-2.75688	5e-05	0.000699887
XLOC_004091	ATE1	chr10:123499962-123713258	group4	group6	28.5218	17.5949	-0.696911	-2.54557	0.0002	0.00235693
XLOC_014342	INSR	chr19:7112265-7294443	group4	group6	15.3644	9.4763	-0.697196	-3.0369	5e-05	0.000699887
XLOC_019203	ABHD14A,ACY1	chr3:52009041-52023218	group4	group6	10.4417	6.43781	-0.697713	-2.18133	0.00195	0.015366
XLOC_019164	TMA7	chr3:48481618-48485614	group4	group6	186.065	114.673	-0.698281	-2.27065	0.00135	0.0114543
XLOC_020551	FGFR3	chr4:1794942-1810599	group4	group6	29.1601	17.9445	-0.700453	-2.93286	5e-05	0.000699887
XLOC_011816	SLC16A5	chr17:73083821-73102677	group4	group6	1.65894	1.02003	-0.701661	-1.93058	0.0055	0.0345385
XLOC_022021	FAM174A	chr5:99871012-99922440	group4	group6	15.8582	9.74668	-0.702248	-2.37731	0.0008	0.00747839
XLOC_010124	CLUAP1	chr16:3550889-3627392	group4	group6	39.2112	24.0886	-0.702913	-2.33191	0.00095	0.00859877
XLOC_028644	ZNF79	chr9:130186652-130209322	group4	group6	4.22373	2.59453	-0.703045	-2.12886	0.00245	0.0184074
XLOC_000099	RBP7	chr1:10057254-10076078	group4	group6	26.1005	16.0249	-0.703768	-2.0143	0.0046	0.0300924
XLOC_002943	CELF2	chr10:11047258-11378672	group4	group6	9.45073	5.80158	-0.70398	-2.90141	0.0001	0.00129594
XLOC_022947	THOC3	chr5:175385921-175395545	group4	group6	3.45903	2.12311	-0.704187	-1.88264	0.00685	0.0408301
XLOC_007005	SMARCC2	chr12:56552044-56583449	group4	group6	39.8864	24.4582	-0.705577	-2.12317	0.0023	0.0175065
XLOC_013667	APLP1	chr19:36359400-36370699	group4	group6	2.81204	1.72414	-0.70574	-1.98054	0.0044	0.0290394
XLOC_014416	DOCK6	chr19:11309869-11373203	group4	group6	3.00083	1.83988	-0.705745	-2.33934	0.0005	0.00507045
XLOC_015281	PLEKHH2	chr2:43864400-43995347	group4	group6	5.08505	3.11668	-0.706251	-2.04425	0.0044	0.0290394
XLOC_009506	ALDH1A3	chr15:101420008-101456830	group4	group6	5.77795	3.54005	-0.706789	-2.47982	0.0006	0.00589866
XLOC_002992	KIAA1217	chr10:23983674-24836932	group4	group6	2.37932	1.45708	-0.707466	-2.41942	0.00045	0.00464629
XLOC_028082	FBXO32	chr8:124510126-124553652	group4	group6	2.21253	1.35455	-0.707877	-2.41631	0.00065	0.00630095
XLOC_018466	SH3BP1	chr22:38035485-38052050	group4	group6	3.79016	2.32004	-0.708107	-2.10087	0.0034	0.0237814
XLOC_021400	TMEM150C	chr4:83404306-83483422	group4	group6	3.71259	2.27239	-0.708215	-2.14614	0.00305	0.0218652
XLOC_013334	VMAC	chr19:5904851-5910427	group4	group6	3.70109	2.26335	-0.70949	-1.98136	0.00475	0.0308567
XLOC_002055	C1orf52	chr1:85715636-85725355	group4	group6	20.559	12.5723	-0.709521	-2.75941	0.00015	0.00184461
XLOC_017688	SCAND1	chr20:34541538-34543281	group4	group6	17.6538	10.7941	-0.709744	-2.13973	0.003	0.0215846
XLOC_013525	MAST3	chr19:18208597-18262499	group4	group6	1.78091	1.08848	-0.710297	-2.2724	0.00065	0.00630095
XLOC_013726	PLEKHG2	chr19:39903108-39919055	group4	group6	3.01593	1.84307	-0.710494	-2.57232	0.0003	0.00331862
XLOC_004102	OAT	chr10:126085871-126107545	group4	group6	125.144	76.468	-0.710659	-3.1102	5e-05	0.000699887
XLOC_027335	SOX17	chr8:55370494-55373456	group4	group6	2.09737	1.28155	-0.710695	-1.90569	0.00805	0.0460769
XLOC_003522	MGMT	chr10:131265417-131565783	group4	group6	64.2823	39.2676	-0.711082	-1.8791	0.008	0.0458658
XLOC_000568	CTH	chr1:70876878-70911339	group4	group6	4.69401	2.86167	-0.713965	-1.89751	0.00605	0.0371674
XLOC_021253	SEPSECS	chr4:25121626-25203812	group4	group6	5.93456	3.61736	-0.714202	-2.55274	0.0003	0.00331862
XLOC_021434	PPM1K	chr4:89178760-89205983	group4	group6	4.16056	2.53512	-0.714724	-2.63369	0.00015	0.00184461
XLOC_004388	DEPDC7	chr11:33037409-33055128	group4	group6	11.3011	6.88553	-0.714826	-2.47469	0.0005	0.00507045
XLOC_004454	DDB2	chr11:47236051-47290584	group4	group6	39.1037	23.8065	-0.715953	-2.19958	0.0014	0.0118016
XLOC_001033	KLHDC9	chr1:161068078-161070138	group4	group6	8.15217	4.95808	-0.717402	-1.95365	0.0056	0.0350186
XLOC_012558	INTS2	chr17:59942727-60005377	group4	group6	19.7759	12.0247	-0.71774	-2.88238	5e-05	0.000699887
XLOC_026654	IGFBP3	chr7:45951843-45960930	group4	group6	6.43279	3.90806	-0.718993	-2.41839	0.00065	0.00630095
XLOC_011896	MRPL12	chr17:79650961-79674556	group4	group6	126.241	76.65	-0.719822	-2.19865	0.0023	0.0175065
XLOC_014330	TUBB4A	chr19:6494329-6502580	group4	group6	7.1041	4.31163	-0.720417	-2.45749	0.0005	0.00507045
XLOC_004572	MYRF	chr11:61520048-61555989	group4	group6	1.80145	1.09273	-0.721219	-2.09763	0.00295	0.021302
XLOC_021026	EDNRA	chr4:148402068-148466106	group4	group6	5.77731	3.5019	-0.72226	-2.57517	0.0003	0.00331862
XLOC_003947	SORBS1	chr10:97071336-97321194	group4	group6	2.05293	1.24355	-0.723214	-2.33017	0.00085	0.00785329
XLOC_027832	SFRP1	chr8:41119475-41167024	group4	group6	17.2459	10.4353	-0.724788	-2.92253	5e-05	0.000699887
XLOC_021395	RASGEF1B	chr4:82347188-82393098	group4	group6	3.28149	1.9846	-0.725501	-2.14692	0.0027	0.0198781
XLOC_001066	NUF2	chr1:163112088-163325553	group4	group6	46.0069	27.8168	-0.725896	-2.35682	0.0009	0.00822895
XLOC_011228	SLC16A13	chr17:6939201-6944211	group4	group6	2.38605	1.4421	-0.726459	-1.85101	0.00725	0.042585
XLOC_021744	SRD5A1	chr5:6633499-6682402	group4	group6	7.45786	4.50457	-0.727374	-1.8305	0.0081	0.0462927
XLOC_014859	DBP	chr19:49133801-49140639	group4	group6	6.5227	3.93577	-0.728825	-1.95369	0.00695	0.0412678
XLOC_007257	SLC24A6	chr12:113736569-113772976	group4	group6	5.70475	3.43889	-0.730219	-2.54186	0.0004	0.00421339
XLOC_010836	SULT1A1	chr16:28616907-28634907	group4	group6	9.49537	5.72005	-0.731197	-2.23873	0.0013	0.0111121
XLOC_012591	AMZ2P1	chr17:62962601-62972153	group4	group6	3.24727	1.95604	-0.731291	-2.18534	0.00105	0.00933921
XLOC_022980	ADAMTS2	chr5:178537851-178772530	group4	group6	5.31671	3.20081	-0.732098	-2.19332	0.00155	0.0127951
XLOC_017721	ADA	chr20:43248122-43280412	group4	group6	20.4638	12.3132	-0.732867	-2.17878	0.0023	0.0175065
XLOC_019225	CACNA2D3	chr3:53961343-55108730	group4	group6	15.834	9.52531	-0.733189	-2.30648	0.0007	0.00669061
XLOC_020732	XLOC_020732	chr4:49512130-49513293	group4	group6	14.809	8.90666	-0.733513	-2.39292	0.0006	0.00589866
XLOC_018575	GRAMD4	chr22:46972975-47076012	group4	group6	10.9473	6.58377	-0.733594	-2.88866	5e-05	0.000699887
XLOC_012651	GALK1	chr17:73754017-73761280	group4	group6	6.96981	4.18656	-0.735351	-2.18635	0.00285	0.0207178
XLOC_030514	ZDHHC9	chrX:128935514-128977910	group4	group6	18.3962	11.044	-0.736146	-3.05523	5e-05	0.000699887
XLOC_007707	CDX2	chr13:28535108-28543505	group4	group6	7.57184	4.542	-0.737317	-2.52344	0.0005	0.00507045
XLOC_010149	ABAT	chr16:8768443-8878432	group4	group6	2.10774	1.26332	-0.738478	-2.35791	0.0008	0.00747839
XLOC_022219	AFAP1L1	chr5:148651400-148724948	group4	group6	2.49755	1.49686	-0.738571	-2.29587	0.0019	0.0150526
XLOC_027438	CPNE3	chr8:87526655-87573726	group4	group6	69.7037	41.7341	-0.740007	-3.28316	5e-05	0.000699887
XLOC_018116	RWDD2B	chr21:30375133-30391865	group4	group6	5.7874	3.45743	-0.743214	-2.15718	0.00215	0.0165848
XLOC_013936	FCGRT,RCN3	chr19:50010118-50046890	group4	group6	9.60871	5.73044	-0.745698	-2.40907	0.0006	0.00589866
XLOC_024553	RPS6KA2	chr6:166822853-167275771	group4	group6	5.69957	3.39685	-0.746657	-1.81806	0.0083	0.0471289
XLOC_000313	IQCC	chr1:32671235-32674288	group4	group6	9.07322	5.40593	-0.747073	-2.56225	0.0005	0.00507045
XLOC_014719	BLVRB	chr19:40953690-40971725	group4	group6	8.03842	4.78576	-0.748162	-1.85495	0.0081	0.0462927
XLOC_001659	AKR7A3	chr1:19592475-19617434	group4	group6	2.28021	1.35727	-0.748466	-1.76206	0.00885	0.0494985
XLOC_026100	PPP1R9A	chr7:94536556-94926460	group4	group6	9.75106	5.80067	-0.74934	-3.14618	5e-05	0.000699887
XLOC_023542	SMPD2	chr6:109711417-109777190	group4	group6	7.71082	4.58017	-0.751484	-1.9919	0.0058	0.0359687
XLOC_025804	FAM221A	chr7:23719748-23742349	group4	group6	12.5556	7.45452	-0.752141	-2.22226	0.0016	0.0131142
XLOC_016754	GRB14	chr2:165348859-165481205	group4	group6	5.4877	3.25555	-0.753298	-2.17428	0.0019	0.0150526
XLOC_013820	BCAM	chr19:45312313-45324678	group4	group6	12.6738	7.51596	-0.753822	-2.05176	0.003	0.0215846
XLOC_008817	ALDH6A1	chr14:74486058-74551307	group4	group6	5.36616	3.18167	-0.754108	-2.01725	0.00515	0.0328276
XLOC_010017	DECR2	chr16:451857-462487	group4	group6	7.04396	4.17178	-0.755723	-2.29751	0.00125	0.0107725
XLOC_029640	PORCN	chrX:48365409-48379873	group4	group6	4.32461	2.56094	-0.755897	-2.1507	0.00205	0.0159836
XLOC_023813	NRN1	chr6:5998232-6008023	group4	group6	10.0745	5.96489	-0.756135	-2.29601	0.0007	0.00669061
XLOC_022530	MCIN	chr5:54513767-54523244	group4	group6	2.10043	1.24352	-0.75625	-1.89829	0.00675	0.0403706
XLOC_010243	KDM8	chr16:27214801-27235183	group4	group6	3.5243	2.08301	-0.758664	-2.21483	0.00195	0.015366
XLOC_011986	SLC25A11	chr17:4840425-4848517	group4	group6	27.958	16.5203	-0.75902	-2.21861	0.00185	0.0147355
XLOC_020079	PDZRN3	chr3:73431568-73674091	group4	group6	2.54642	1.50235	-0.761245	-2.44342	0.0009	0.00822895
XLOC_010423	PLEKHG4	chr16:67309212-67360661	group4	group6	2.58158	1.52307	-0.761271	-2.16743	0.0023	0.0175065
XLOC_020355	PLCH1	chr3:155197403-155462860	group4	group6	2.14041	1.26095	-0.763381	-2.59943	0.0002	0.00235693
XLOC_027770	NEFL	chr8:24808468-24814383	group4	group6	15.7027	9.24997	-0.763489	-2.99812	5e-05	0.000699887
XLOC_005489	ZNHIT2	chr11:64883874-64886829	group4	group6	6.48681	3.81953	-0.764114	-2.12182	0.00305	0.0218652
XLOC_022429	CMBL	chr5:10277706-10308168	group4	group6	30.5621	17.9701	-0.766145	-3.28108	5e-05	0.000699887
XLOC_029948	LINC00086	chrX:134555824-134562089	group4	group6	2.29442	1.34772	-0.767607	-2.37863	0.00085	0.00785329
XLOC_028770	C9orf142	chr9:139886720-139891024	group4	group6	72.2421	42.4322	-0.767681	-2.68506	0.00025	0.00284742
XLOC_012659	FBF1	chr17:73904932-73937150	group4	group6	4.73504	2.78	-0.768289	-2.65615	0.0002	0.00235693
XLOC_004973	SORL1	chr11:121322792-121504471	group4	group6	8.68843	5.09535	-0.769915	-3.1965	5e-05	0.000699887
XLOC_003689	NRP1	chr10:33466418-33623833	group4	group6	37.2362	21.8238	-0.770808	-2.53995	0.0005	0.00507045
XLOC_029893	NDUFA1	chrX:119004494-119010629	group4	group6	231.27	135.529	-0.770981	-2.18928	0.0024	0.0181067
XLOC_015777	RAPGEF4	chr2:173535582-173917696	group4	group6	4.21587	2.4682	-0.77237	-2.45368	0.00065	0.00630095
XLOC_010040	CHTF18	chr16:838603-850733	group4	group6	27.1265	15.8765	-0.772813	-3.04373	5e-05	0.000699887
XLOC_002607	RGS16	chr1:182567757-182573548	group4	group6	7.10912	4.15478	-0.774899	-2.65065	0.0003	0.00331862
XLOC_014419	EPOR	chr19:11487880-11495031	group4	group6	2.17182	1.2692	-0.774981	-2.12169	0.00345	0.0240486
XLOC_017849	EEF1A2	chr20:62119364-62130668	group4	group6	33.4138	19.5143	-0.775908	-3.13628	5e-05	0.000699887
XLOC_007263	TBX3	chr12:115108058-115122362	group4	group6	10.5656	6.16536	-0.777113	-3.02199	5e-05	0.000699887
XLOC_028172	SLC39A4	chr8:145637143-145642273	group4	group6	3.6585	2.13301	-0.778365	-2.28928	0.00155	0.0127951
XLOC_004888	ACAT1	chr11:107992229-108019446	group4	group6	138.666	80.7903	-0.779363	-3.33618	5e-05	0.000699887
XLOC_029560	SAT1	chrX:23791208-23804329	group4	group6	301.671	175.632	-0.780421	-2.86784	5e-05	0.000699887
XLOC_028845	NFIB	chr9:14081738-14398982	group4	group6	7.50019	4.36655	-0.780432	-3.09377	5e-05	0.000699887
XLOC_016772	LRP2	chr2:169983618-170219122	group4	group6	4.6063	2.6814	-0.780622	-2.38255	0.00065	0.00630095
XLOC_026450	PDGFA	chr7:536198-559620	group4	group6	10.2723	5.97436	-0.781908	-2.84234	5e-05	0.000699887
XLOC_015297	EPAS1	chr2:46524540-46613842	group4	group6	5.46441	3.17729	-0.782268	-2.91985	5e-05	0.000699887
XLOC_026975	RBM28	chr7:127937737-127983967	group4	group6	32.6953	18.9917	-0.783714	-2.68993	0.00025	0.00284742
XLOC_028522	SEC61B	chr9:101984530-101996498	group4	group6	188.125	109.213	-0.784546	-2.92501	0.0001	0.00129594
XLOC_002795	C1orf35	chr1:228288427-228291149	group4	group6	51.4809	29.8864	-0.78455	-2.16471	0.00195	0.015366
XLOC_006391	SOCS2	chr12:93959403-93970521	group4	group6	1.97407	1.14516	-0.785632	-2.1075	0.00275	0.0201649
XLOC_029390	C9orf116	chr9:138387025-138391761	group4	group6	14.6947	8.51465	-0.78728	-2.07639	0.0041	0.027497
XLOC_001231	ATP2B4	chr1:203595809-203713209	group4	group6	13.0564	7.55922	-0.788447	-3.26937	5e-05	0.000699887
XLOC_004642	CAPN1	chr11:64948685-64979477	group4	group6	19.7008	11.4038	-0.788744	-3.1711	5e-05	0.000699887
XLOC_004250	TRIM34,TRIM6,TRIM6-TRIM34	chr11:5617330-5665625	group4	group6	5.10781	2.95144	-0.791286	-2.71431	0.00015	0.00184461
XLOC_008579	HAUS4	chr14:23415436-23426351	group4	group6	14.1445	8.16938	-0.791938	-2.59572	0.0001	0.00129594
XLOC_021761	FAM105A	chr5:14581772-14618315	group4	group6	10.4604	6.03398	-0.79376	-3.20469	5e-05	0.000699887
XLOC_026562	XLOC_026562	chr7:27498377-27498774	group4	group6	1356.18	782.229	-0.793881	-3.24421	5e-05	0.000699887
XLOC_006585	MMP17	chr12:132312923-132338025	group4	group6	5.05335	2.91255	-0.79496	-2.4589	0.00055	0.00548789
XLOC_005466	TRPT1	chr11:63974151-63993726	group4	group6	10.4647	6.03046	-0.795188	-2.28482	0.0009	0.00822895
XLOC_028093	FAM84B	chr8:127564682-127573396	group4	group6	66.8671	38.5224	-0.795597	-3.53	5e-05	0.000699887
XLOC_014625	LOC400685	chr19:35301702-35323773	group4	group6	2.86049	1.64773	-0.795782	-2.08938	0.00385	0.026188
XLOC_003697	FZD8	chr10:35924355-35946214	group4	group6	12.2185	7.03503	-0.796437	-2.69382	5e-05	0.000699887
XLOC_016992	SERPINE2	chr2:224839764-224904036	group4	group6	14.821	8.52888	-0.797213	-2.95196	5e-05	0.000699887
XLOC_029764	SLC16A2	chrX:73640597-73754293	group4	group6	14.668	8.44073	-0.797236	-3.23513	5e-05	0.000699887
XLOC_004920	ZBTB16	chr11:113930267-114127187	group4	group6	1.94379	1.11854	-0.797261	-2.57922	0.00015	0.00184461
XLOC_000384	SMAP2,ZFP69B	chr1:40839369-40935359	group4	group6	17.2043	9.89387	-0.798164	-2.88823	5e-05	0.000699887
XLOC_020026	WNT5A	chr3:55499742-55524165	group4	group6	7.90262	4.54375	-0.798448	-3.02925	5e-05	0.000699887
XLOC_019309	ST3GAL6	chr3:98433176-98514689	group4	group6	4.33804	2.49408	-0.798538	-2.63575	0.0003	0.00331862
XLOC_002574	RC3H1	chr1:173900242-173991543	group4	group6	7.38138	4.24293	-0.798831	-3.29941	5e-05	0.000699887
XLOC_013911	FTL	chr19:49468565-49470136	group4	group6	194.218	111.594	-0.79942	-3.35288	5e-05	0.000699887
XLOC_006288	XRCC6BP1	chr12:58335338-58351052	group4	group6	6.52154	3.74669	-0.799597	-2.20375	0.00175	0.0140848
XLOC_012740	ALYREF	chr17:79845710-79849462	group4	group6	148.817	85.4913	-0.799694	-2.48273	0.00025	0.00284742
XLOC_012747	DCXR	chr17:79993676-79995574	group4	group6	22.5487	12.9363	-0.801621	-2.47916	0.0006	0.00589866
XLOC_007323	SBNO1	chr12:123773536-123850311	group4	group6	21.2874	12.2124	-0.801654	-2.91273	5e-05	0.000699887
XLOC_015883	SLC39A10	chr2:196521531-196602426	group4	group6	33.5507	19.2424	-0.802051	-3.47812	5e-05	0.000699887
XLOC_006530	ACADS	chr12:121163570-121177811	group4	group6	1.98129	1.13603	-0.802443	-1.9623	0.0069	0.0410425
XLOC_004685	CCS	chr11:66360632-66383376	group4	group6	11.1447	6.38599	-0.803374	-2.37806	0.00065	0.00630095
XLOC_001438	ZBTB18	chr1:244211860-244220779	group4	group6	19.4569	11.1464	-0.803705	-3.21025	5e-05	0.000699887
XLOC_002054	SYDE2	chr1:85618198-85667406	group4	group6	15.7613	9.00029	-0.808342	-3.2227	5e-05	0.000699887
XLOC_012084	ZNF18	chr17:11501747-11900801	group4	group6	3.36811	1.92082	-0.810216	-2.41486	0.0005	0.00507045
XLOC_026262	FLJ45340	chr7:128271601-128309214	group4	group6	6.72101	3.82927	-0.811608	-3.19787	5e-05	0.000699887
XLOC_016605	SLC35F5	chr2:114464354-114514400	group4	group6	35.8923	20.4433	-0.812041	-2.91016	0.0001	0.00129594
XLOC_013863	NPAS1	chr19:47523044-47551885	group4	group6	4.75786	2.7092	-0.812448	-2.07887	0.00265	0.0195872
XLOC_016970	ABCB6	chr2:220074487-220083921	group4	group6	7.55857	4.30027	-0.813686	-2.77533	5e-05	0.000699887
XLOC_002268	POLR3GL	chr1:145456234-145475647	group4	group6	21.6747	12.3191	-0.815109	-2.6617	0.0002	0.00235693
XLOC_020687	PGM2	chr4:37828239-37873381	group4	group6	31.5391	17.9197	-0.815599	-3.15779	5e-05	0.000699887
XLOC_004135	STK32C	chr10:134020995-134121477	group4	group6	2.04053	1.15832	-0.816907	-1.89635	0.00765	0.0443587
XLOC_007324	RILPL2	chr12:123895143-123921315	group4	group6	6.24285	3.5422	-0.817561	-1.98026	0.00475	0.0308567
XLOC_014432	ZNF20,ZNF625	chr19:12242167-12267669	group4	group6	15.5525	8.81999	-0.818298	-2.71639	0.00035	0.00376738
XLOC_021965	ATG10	chr5:81267815-81556986	group4	group6	5.11433	2.8951	-0.820935	-2.40263	0.00065	0.00630095
XLOC_022151	REEP2	chr5:137774689-137782658	group4	group6	5.58123	3.14876	-0.825799	-2.65363	0.00015	0.00184461
XLOC_018929	MAPK11	chr22:50702141-50708840	group4	group6	2.61916	1.4775	-0.825949	-2.03721	0.0044	0.0290394
XLOC_027763	TNFRSF10D	chr8:22993100-23021704	group4	group6	12.3621	6.9688	-0.826944	-3.21846	5e-05	0.000699887
XLOC_016931	ACADL	chr2:211051901-211090215	group4	group6	2.06292	1.16114	-0.829146	-2.26997	0.00125	0.0107725
XLOC_006861	SLC38A4	chr12:47158543-47219780	group4	group6	1.85981	1.04626	-0.829915	-2.45524	0.00065	0.00630095
XLOC_014249	BTBD2	chr19:1983398-2015716	group4	group6	32.0512	17.9967	-0.832646	-3.31133	5e-05	0.000699887
XLOC_018474	GCAT	chr22:38203889-38213257	group4	group6	10.9824	6.15567	-0.835202	-1.84396	0.0086	0.0484185
XLOC_012861	GATA6	chr18:19749377-19783723	group4	group6	3.11048	1.74287	-0.835677	-2.71355	5e-05	0.000699887
XLOC_016948	IGFBP5	chr2:217536827-217560272	group4	group6	2.40166	1.34504	-0.836385	-2.84564	5e-05	0.000699887
XLOC_008760	SGPP1	chr14:64150934-64194807	group4	group6	23.0096	12.8847	-0.836583	-3.42816	5e-05	0.000699887
XLOC_004655	EHBP1L1	chr11:65342546-65360116	group4	group6	3.63013	2.03112	-0.837744	-2.94807	5e-05	0.000699887
XLOC_028826	PLGRKT	chr9:5357966-5437937	group4	group6	34.0397	19.0216	-0.839578	-2.9672	5e-05	0.000699887
XLOC_022582	FOXD1	chr5:72702568-72744624	group4	group6	10.8068	6.03534	-0.840428	-2.69298	0.0002	0.00235693
XLOC_002576	KIAA0040	chr1:175126122-175162315	group4	group6	1.99209	1.11143	-0.841874	-2.59241	0.00025	0.00284742
XLOC_011881	CHMP6	chr17:78965278-78981471	group4	group6	7.48106	4.17366	-0.841929	-2.17854	0.004	0.0269932
XLOC_011509	ERBB2	chr17:37844349-37884915	group4	group6	9.48286	5.28272	-0.844041	-3.32405	5e-05	0.000699887
XLOC_008179	PRKCH	chr14:61788514-62017698	group4	group6	4.60786	2.5649	-0.845194	-2.62567	0.0001	0.00129594
XLOC_012681	TMC6	chr17:76108998-76139049	group4	group6	2.48656	1.38314	-0.846201	-2.44129	0.0006	0.00589866
XLOC_021974	VCAN	chr5:82767228-82881355	group4	group6	25.5289	14.1963	-0.846616	-3.69207	5e-05	0.000699887
XLOC_026825	ASNS	chr7:97481428-97501854	group4	group6	56.6189	31.4749	-0.847082	-3.60285	5e-05	0.000699887
XLOC_015919	BMPR2	chr2:203239409-203432628	group4	group6	14.3668	7.97778	-0.848676	-3.66269	5e-05	0.000699887
XLOC_019289	EPHA3	chr3:89156673-89531510	group4	group6	10.4873	5.82321	-0.848758	-3.38622	5e-05	0.000699887
XLOC_026013	EIF4H	chr7:73588705-73611429	group4	group6	223.027	123.504	-0.852664	-3.79876	5e-05	0.000699887
XLOC_013549	CILP2	chr19:19649073-19657468	group4	group6	3.32778	1.84269	-0.852748	-2.85297	5e-05	0.000699887
XLOC_005923	CD9	chr12:6309093-6347437	group4	group6	57.9573	32.0378	-0.855216	-3.42856	5e-05	0.000699887
XLOC_013428	ZNF439	chr19:11959559-11980306	group4	group6	2.47616	1.36823	-0.855795	-2.40333	0.00075	0.00708645
XLOC_006501	PLBD2	chr12:113796349-113830243	group4	group6	14.0089	7.73033	-0.857746	-3.30838	5e-05	0.000699887
XLOC_019958	CCDC71	chr3:49198711-49203785	group4	group6	5.32087	2.92739	-0.862048	-2.5715	0.0005	0.00507045
XLOC_005649	DLG2	chr11:83166055-85339461	group4	group6	3.25981	1.79087	-0.86413	-2.53769	0.00045	0.00464629
XLOC_013535	C19orf60	chr19:18699494-18717660	group4	group6	35.4466	19.4678	-0.86456	-1.95583	0.0069	0.0410425
XLOC_000463	FAAH	chr1:46859938-46881622	group4	group6	5.71035	3.12718	-0.86872	-2.57489	0.0004	0.00421339
XLOC_004696	SSH3	chr11:67070665-67080265	group4	group6	3.95306	2.16475	-0.868771	-2.72831	0.0001	0.00129594
XLOC_002786	PARP1	chr1:226541783-226595904	group4	group6	263.443	144.215	-0.869269	-3.66269	5e-05	0.000699887
XLOC_015923	CYP20A1	chr2:204103163-204170862	group4	group6	2.37437	1.2996	-0.86948	-3.16896	5e-05	0.000699887
XLOC_027210	SLC7A2	chr8:17354541-17428077	group4	group6	35.1904	19.2515	-0.870214	-3.84278	5e-05	0.000699887
XLOC_010448	CDH3	chr16:68678150-68732957	group4	group6	4.36296	2.38601	-0.870705	-3.02788	5e-05	0.000699887
XLOC_022201	RBM27	chr5:145583076-145668784	group4	group6	17.6522	9.65354	-0.870721	-3.74314	5e-05	0.000699887
XLOC_005063	CHID1	chr11:842823-915058	group4	group6	78.3689	42.8568	-0.870758	-3.0687	5e-05	0.000699887
XLOC_017571	JAG1	chr20:10618331-10654694	group4	group6	13.3287	7.28729	-0.87108	-3.45939	5e-05	0.000699887
XLOC_011253	EFNB3	chr17:7608063-7614693	group4	group6	2.57854	1.40817	-0.872735	-2.58142	0.00045	0.00464629
XLOC_014449	MAN2B1	chr19:12756997-12777591	group4	group6	16.6161	9.0543	-0.875906	-3.39567	5e-05	0.000699887
XLOC_026075	FZD1	chr7:90893454-90900890	group4	group6	10.7159	5.83771	-0.876285	-3.41437	5e-05	0.000699887
XLOC_022221	PCYOX1L	chr5:148737569-148751274	group4	group6	7.286	3.96769	-0.876829	-2.8667	5e-05	0.000699887
XLOC_004052	GFRA1	chr10:117816435-118033126	group4	group6	2.90029	1.57798	-0.878124	-3.25181	5e-05	0.000699887
XLOC_028967	HINT2	chr9:35812956-35815042	group4	group6	22.0809	12.0118	-0.878346	-2.10236	0.0037	0.0253838
XLOC_018752	RNF215	chr22:30774645-30783401	group4	group6	5.46945	2.97151	-0.880198	-2.66182	0.00015	0.00184461
XLOC_004167	IFITM1	chr11:313990-315272	group4	group6	35.112	19.0659	-0.880971	-2.79282	0.0001	0.00129594
XLOC_016689	CXCR4	chr2:136871918-136875725	group4	group6	3.26134	1.77035	-0.881431	-2.30721	0.0012	0.0104143
XLOC_019952	IMPDH2	chr3:49061761-49066901	group4	group6	202.705	109.999	-0.881884	-3.70387	5e-05	0.000699887
XLOC_000056	PRDM16	chr1:2976180-3355185	group4	group6	2.1932	1.18901	-0.883276	-3.02479	5e-05	0.000699887
XLOC_001600	DHRS3	chr1:12627938-12679175	group4	group6	5.08806	2.75772	-0.883639	-2.66355	0.0002	0.00235693
XLOC_022476	NADKD1	chr5:36192693-36242258	group4	group6	45.1706	24.431	-0.886674	-3.84247	5e-05	0.000699887
XLOC_001696	ASAP3	chr1:23755055-23811039	group4	group6	2.48338	1.34219	-0.887713	-2.81273	5e-05	0.000699887
XLOC_017014	SLC16A14	chr2:230899689-230933715	group4	group6	10.9973	5.93886	-0.888885	-3.42517	5e-05	0.000699887
XLOC_027029	HIPK2	chr7:139246315-139477693	group4	group6	9.44528	5.09685	-0.889988	-3.81214	5e-05	0.000699887
XLOC_015935	ADAM23	chr2:207308114-207485970	group4	group6	15.0736	8.12803	-0.891042	-2.2024	0.0019	0.0150526
XLOC_003641	C10orf114	chr10:21776203-21786261	group4	group6	2.33582	1.25923	-0.891392	-2.08567	0.00255	0.0190024
XLOC_013186	CCBE1	chr18:57098170-57368627	group4	group6	10.1184	5.45434	-0.8915	-3.59817	5e-05	0.000699887
XLOC_005031	JAM3	chr11:133938729-134021652	group4	group6	66.1378	35.6329	-0.892267	-3.90049	5e-05	0.000699887
XLOC_020426	MCCC1	chr3:182733005-182817378	group4	group6	15.058	8.10981	-0.892786	-3.38171	5e-05	0.000699887
XLOC_000007	XLOC_000007	chr1:567120-568074	group4	group6	6.04599	3.25578	-0.892975	-2.13446	0.0035	0.0243166
XLOC_011897	SLC25A10	chr17:79679080-79688251	group4	group6	11.984	6.45088	-0.893546	-2.64869	0.0003	0.00331862
XLOC_023245	HSPA1B	chr6:31789915-31799319	group4	group6	28.343	15.2478	-0.894394	-3.63152	5e-05	0.000699887
XLOC_020154	CCDC80	chr3:112323317-112360135	group4	group6	4.55812	2.44813	-0.89676	-3.13114	5e-05	0.000699887
XLOC_003119	TFAM	chr10:60144902-60158990	group4	group6	56.8048	30.4895	-0.897703	-3.98186	5e-05	0.000699887
XLOC_015095	CHMP2A	chr19:59062932-59066550	group4	group6	75.1998	40.3622	-0.897724	-3.42386	5e-05	0.000699887
XLOC_022502	SEPP1	chr5:42756919-42812024	group4	group6	40.3823	21.6514	-0.89926	-3.68544	5e-05	0.000699887
XLOC_000705	GSTM2	chr1:110210643-110226619	group4	group6	6.27261	3.35942	-0.900853	-1.95769	0.00565	0.0352461
XLOC_020709	LIMCH1	chr4:41362644-41702061	group4	group6	24.7379	13.2326	-0.902618	-3.92322	5e-05	0.000699887
XLOC_006901	TUBA1A	chr12:49578577-49583107	group4	group6	38.9023	20.7804	-0.90463	-3.64247	5e-05	0.000699887
XLOC_008827	PGF	chr14:75408532-75422467	group4	group6	2.32091	1.23959	-0.904827	-2.2287	0.0023	0.0175065
XLOC_012637	FDXR	chr17:72858618-72869156	group4	group6	10.4432	5.56209	-0.908861	-3.08686	5e-05	0.000699887
XLOC_023168	ZKSCAN3	chr6:28317690-28342722	group4	group6	3.46349	1.84431	-0.909146	-2.95691	5e-05	0.000699887
XLOC_001661	CAPZB	chr1:19665266-19812068	group4	group6	251.663	133.773	-0.911702	-2.3422	0.00135	0.0114543
XLOC_016820	TTC30A	chr2:178475462-178483694	group4	group6	2.90973	1.54554	-0.912771	-3.04034	5e-05	0.000699887
XLOC_015235	EHD3	chr2:31456830-31492766	group4	group6	2.28201	1.21163	-0.913352	-2.84247	5e-05	0.000699887
XLOC_001086	ANKRD36BP1	chr1:168195197-168283771	group4	group6	10.7993	5.72196	-0.916349	-3.42166	5e-05	0.000699887
XLOC_022238	GM2A	chr5:150632516-150652499	group4	group6	12.1117	6.41466	-0.916957	-3.46131	5e-05	0.000699887
XLOC_002335	SELENBP1	chr1:151336637-151345214	group4	group6	5.67479	3.00488	-0.917261	-2.73796	5e-05	0.000699887
XLOC_021054	GUCY1B3	chr4:156680125-156728783	group4	group6	4.06957	2.14401	-0.924567	-3.00742	5e-05	0.000699887
XLOC_011527	IGFBP4	chr17:38599675-38613982	group4	group6	2.90872	1.52899	-0.927808	-2.59543	0.0003	0.00331862
XLOC_021442	GPRIN3	chr4:90158017-90229187	group4	group6	2.1208	1.11317	-0.929927	-2.87716	0.0001	0.00129594
XLOC_029367	SURF1	chr9:136218644-136223392	group4	group6	20.0399	10.5131	-0.930694	-3.07021	0.0001	0.00129594
XLOC_011676	SPATA20	chr17:48624423-48633386	group4	group6	4.9263	2.58201	-0.932009	-3.122	5e-05	0.000699887
XLOC_008877	TC2N	chr14:92246266-92333880	group4	group6	6.39525	3.35123	-0.932308	-3.4879	5e-05	0.000699887
XLOC_015972	IGFBP2	chr2:217497931-217529158	group4	group6	28.2599	14.7985	-0.933306	-2.28689	0.00165	0.0134415
XLOC_025902	DBNL	chr7:44084238-44122139	group4	group6	29.2335	15.3031	-0.933798	-2.72823	0.00025	0.00284742
XLOC_009150	JMJD7,JMJD7-PLA2G4B,PLA2G4B	chr15:42120282-42186275	group4	group6	2.60093	1.36008	-0.935331	-2.00633	0.00315	0.0224223
XLOC_003488	ACADSB	chr10:124768428-124817806	group4	group6	16.8943	8.82835	-0.93632	-3.92211	5e-05	0.000699887
XLOC_028519	GALNT12	chr9:101569918-101612363	group4	group6	4.66118	2.43553	-0.936456	-2.37499	0.002	0.0156715
XLOC_022894	HAND1	chr5:153853501-153857970	group4	group6	3.61771	1.88729	-0.938761	-2.15482	0.0033	0.0232489
XLOC_004666	CCDC85B	chr11:65657874-65668044	group4	group6	17.5295	9.12501	-0.941885	-2.67562	0.0006	0.00589866
XLOC_030115	FIGF,PIR	chrX:15363712-15511711	group4	group6	8.82649	4.59455	-0.941916	-2.967	5e-05	0.000699887
XLOC_027581	KHDRBS3	chr8:136469677-136660923	group4	group6	2.96425	1.54292	-0.942004	-2.46035	0.00045	0.00464629
XLOC_020848	CCNG2	chr4:78077777-78091373	group4	group6	10.2123	5.3134	-0.942608	-3.72587	5e-05	0.000699887
XLOC_007861	PCDH9	chr13:66876965-67804566	group4	group6	8.14736	4.23445	-0.944157	-3.37944	5e-05	0.000699887
XLOC_026715	SPDYE7P	chr7:72333317-72339655	group4	group6	2.42972	1.26278	-0.944182	-3.17807	5e-05	0.000699887
XLOC_022922	NUDCD2	chr5:162877729-162887379	group4	group6	34.9391	18.1539	-0.944565	-2.65576	0.00035	0.00376738
XLOC_012094	PMP22	chr17:15133095-15168644	group4	group6	11.9539	6.18846	-0.94983	-3.22163	5e-05	0.000699887
XLOC_006926	GALNT6	chr12:51745067-51909547	group4	group6	3.50782	1.81349	-0.951807	-2.84089	5e-05	0.000699887
XLOC_010501	NUDT7	chr16:77756383-77776157	group4	group6	4.57438	2.36403	-0.952325	-2.14035	0.0033	0.0232489
XLOC_022327	FGFR4	chr5:176513854-176525126	group4	group6	2.92894	1.51363	-0.952364	-2.88793	5e-05	0.000699887
XLOC_018725	MN1	chr22:28144197-28201226	group4	group6	9.12617	4.71464	-0.952862	-3.03279	0.0001	0.00129594
XLOC_018212	CBS	chr21:44473215-44496472	group4	group6	15.8754	8.17974	-0.956669	-3.63969	5e-05	0.000699887
XLOC_003310	HELLS	chr10:96305331-96373788	group4	group6	66.3859	34.1841	-0.957554	-3.57933	5e-05	0.000699887
XLOC_013669	LRFN3	chr19:36427271-36438538	group4	group6	6.71164	3.45213	-0.959181	-3.25457	5e-05	0.000699887
XLOC_007198	ALDH1L2	chr12:105413559-105478364	group4	group6	5.76506	2.9632	-0.96018	-3.59344	5e-05	0.000699887
XLOC_023331	FOXP4	chr6:41510810-41570122	group4	group6	13.8237	7.09921	-0.961411	-2.1966	0.0044	0.0290394
XLOC_004638	TM7SF2,VPS51	chr11:64863322-64883707	group4	group6	30.0138	15.3847	-0.964134	-3.69149	5e-05	0.000699887
XLOC_004745	FOLR1	chr11:71900601-71907367	group4	group6	6.03986	3.09426	-0.964921	-2.28939	0.00125	0.0107725
XLOC_007446	FREM2	chr13:39261150-39461267	group4	group6	5.30325	2.7077	-0.969808	-4.00133	5e-05	0.000699887
XLOC_017033	ECEL1	chr2:233344536-233352578	group4	group6	2.39406	1.2216	-0.970687	-2.76595	0.0002	0.00235693
XLOC_028151	PYCRL	chr8:144685743-144691887	group4	group6	6.1414	3.13093	-0.971976	-3.28397	5e-05	0.000699887
XLOC_004447	MDK	chr11:46402333-46405387	group4	group6	88.5967	45.114	-0.973679	-3.71083	5e-05	0.000699887
XLOC_013921	PPFIA3	chr19:49622603-49654282	group4	group6	2.40296	1.22058	-0.977244	-2.86169	5e-05	0.000699887
XLOC_014800	RTN2	chr19:45988453-46000432	group4	group6	4.26893	2.16644	-0.978551	-2.17916	0.00245	0.0184074
XLOC_016148	ODC1	chr2:10580507-10597833	group4	group6	174.533	88.5151	-0.979501	-4.22722	5e-05	0.000699887
XLOC_022753	KIF3A	chr5:132028322-132073265	group4	group6	13.7947	6.98854	-0.981052	-4.04116	5e-05	0.000699887
XLOC_026108	TAC1	chr7:97361270-97369784	group4	group6	2.74919	1.38743	-0.986591	-2.00155	0.00495	0.0318247
XLOC_015706	LYPD6B	chr2:149894980-150071772	group4	group6	4.05465	2.04474	-0.987661	-2.53253	0.00025	0.00284742
XLOC_028757	TMEM141	chr9:139685759-139688331	group4	group6	65.3339	32.8678	-0.991157	-3.54045	5e-05	0.000699887
XLOC_026950	AASS	chr7:121713592-121784482	group4	group6	20.3883	10.2541	-0.991544	-4.05318	5e-05	0.000699887
XLOC_028683	PRRX2	chr9:132427919-132484951	group4	group6	9.4946	4.77028	-0.993033	-2.76601	0.0001	0.00129594
XLOC_008878	FBLN5	chr14:92335754-92414322	group4	group6	2.86074	1.43546	-0.994876	-2.8613	5e-05	0.000699887
XLOC_016681	NCKAP5	chr2:133429370-134326058	group4	group6	4.4134	2.19305	-1.00895	-2.84148	5e-05	0.000699887
XLOC_013261	CIRBP	chr19:1267469-1274809	group4	group6	121.412	60.2083	-1.01188	-3.8996	5e-05	0.000699887
XLOC_012185	ABHD15	chr17:27887688-27900175	group4	group6	3.4522	1.71147	-1.01228	-2.38724	0.00085	0.00785329
XLOC_027475	SDC2	chr8:97505766-97624037	group4	group6	107.581	53.0984	-1.01868	-4.53443	5e-05	0.000699887
XLOC_029159	CTSL2	chr9:99791958-99801925	group4	group6	7.66586	3.77291	-1.02277	-3.86539	5e-05	0.000699887
XLOC_008332	PPP4R4	chr14:94640648-94748436	group4	group6	2.95407	1.45043	-1.02622	-2.04495	0.0034	0.0237814
XLOC_016457	LRRTM4	chr2:76974849-77749595	group4	group6	2.19497	1.07431	-1.03079	-2.66041	0.00035	0.00376738
XLOC_005508	EFEMP2	chr11:65627871-65640405	group4	group6	6.81891	3.33204	-1.03314	-2.08833	0.00495	0.0318247
XLOC_008513	CRIP2	chr14:105939274-105946507	group4	group6	3.42762	1.6729	-1.03486	-2.24122	0.0014	0.0118016
XLOC_006322	MDM2	chr12:69186007-69241229	group4	group6	41.4473	20.1934	-1.0374	-4.52492	5e-05	0.000699887
XLOC_017090	KIF1A	chr2:241653180-241759808	group4	group6	2.61016	1.27166	-1.03742	-3.54708	5e-05	0.000699887
XLOC_026210	BCAP29	chr7:107220421-107263762	group4	group6	16.9741	8.25817	-1.03944	-4.39145	5e-05	0.000699887
XLOC_015176	FKBP1B	chr2:24272583-24286550	group4	group6	6.01892	2.92415	-1.04149	-2.48763	0.00065	0.00630095
XLOC_014821	CCDC8	chr19:46913417-46916919	group4	group6	15.4299	7.48642	-1.04338	-4.13662	5e-05	0.000699887
XLOC_028406	GCNT1	chr9:79056581-79122588	group4	group6	3.29257	1.59331	-1.04718	-3.6226	5e-05	0.000699887
XLOC_014312	LONP1	chr19:5691844-5720463	group4	group6	24.3715	11.7763	-1.0493	-4.16935	5e-05	0.000699887
XLOC_001183	RGS2	chr1:192778157-192781407	group4	group6	7.27587	3.5129	-1.05046	-3.05019	5e-05	0.000699887
XLOC_004430	TSPAN18	chr11:44748469-44972857	group4	group6	8.8237	4.23251	-1.05987	-2.97549	5e-05	0.000699887
XLOC_012492	DLX3	chr17:48067368-48072588	group4	group6	4.22716	2.02052	-1.06496	-3.29363	5e-05	0.000699887
XLOC_030366	NAP1L3	chrX:92925924-92928682	group4	group6	2.74193	1.30341	-1.0729	-3.09532	5e-05	0.000699887
XLOC_007590	GPC5	chr13:92050768-93519487	group4	group6	6.78254	3.21952	-1.07498	-3.3513	5e-05	0.000699887
XLOC_005548	NUDT8	chr11:67395408-67397632	group4	group6	6.24693	2.96106	-1.07703	-2.00971	0.0067	0.0401393
XLOC_005330	PACSIN3	chr11:47198773-47208010	group4	group6	29.5505	13.9869	-1.07911	-4.20731	5e-05	0.000699887
XLOC_027316	SGK196	chr8:42948501-42987014	group4	group6	11.4677	5.41981	-1.08126	-4.60272	5e-05	0.000699887
XLOC_010066	TBL3	chr16:2021970-2028887	group4	group6	24.0548	11.3248	-1.08684	-4.33209	5e-05	0.000699887
XLOC_021935	IQGAP2	chr5:75699148-76003957	group4	group6	15.4683	7.25481	-1.09231	-4.39275	5e-05	0.000699887
XLOC_023054	GCNT2	chr6:10513371-10629601	group4	group6	2.7223	1.27597	-1.09323	-3.41337	5e-05	0.000699887
XLOC_030556	LINC00087	chrX:134227446-134232791	group4	group6	3.30424	1.54526	-1.09647	-3.29601	5e-05	0.000699887
XLOC_001565	NOL9	chr1:6581364-6614658	group4	group6	8.72571	4.07076	-1.09997	-4.40464	5e-05	0.000699887
XLOC_003759	OGDHL	chr10:50942686-50970425	group4	group6	3.03115	1.40792	-1.1063	-3.33933	5e-05	0.000699887
XLOC_015417	WDR54	chr2:74648863-74669573	group4	group6	15.45	7.10118	-1.12147	-2.36339	0.0013	0.0111121
XLOC_012728	C17orf70	chr17:79495416-79521754	group4	group6	11.577	5.28693	-1.13076	-4.26019	5e-05	0.000699887
XLOC_016200	DNMT3A	chr2:25450882-25565459	group4	group6	8.43657	3.83807	-1.13628	-3.98749	5e-05	0.000699887
XLOC_002211	IGSF3	chr1:117117030-117210352	group4	group6	16.9068	7.6849	-1.1375	-4.67229	5e-05	0.000699887
XLOC_014307	PTPRS	chr19:5205406-5340905	group4	group6	18.2255	8.22558	-1.14777	-4.52975	5e-05	0.000699887
XLOC_019108	VIPR1	chr3:42530790-42579205	group4	group6	3.7779	1.70413	-1.14855	-3.438	5e-05	0.000699887
XLOC_005193	TMEM41B	chr11:9302200-9336315	group4	group6	43.7575	19.689	-1.15214	-4.45183	5e-05	0.000699887
XLOC_027432	CA2	chr8:86376130-86393721	group4	group6	9.49896	4.26518	-1.15516	-3.72602	5e-05	0.000699887
XLOC_005275	LIN7C	chr11:27515964-27528326	group4	group6	30.5087	13.614	-1.16414	-4.97464	5e-05	0.000699887
XLOC_027870	IMPAD1	chr8:57870463-57906469	group4	group6	61.5087	27.3882	-1.16724	-5.1573	5e-05	0.000699887
XLOC_002791	JMJD4	chr1:227916239-227972344	group4	group6	7.44758	3.30029	-1.17418	-2.15368	0.00545	0.0343016
XLOC_007455	RGCC	chr13:42031541-42045013	group4	group6	5.16391	2.28481	-1.17639	-2.81719	0.0002	0.00235693
XLOC_014717	SERTAD1	chr19:40928408-40932293	group4	group6	4.31067	1.90478	-1.17829	-2.74939	0.00025	0.00284742
XLOC_028253	ACER2	chr9:19408888-19455163	group4	group6	3.82974	1.67935	-1.18935	-4.08682	5e-05	0.000699887
XLOC_021321	NMU,PDCL2	chr4:56422691-56502649	group4	group6	38.9248	17.0493	-1.19098	-3.89411	5e-05	0.000699887
XLOC_021493	COL25A1	chr4:109729875-110223947	group4	group6	13.5486	5.91464	-1.19578	-4.86719	5e-05	0.000699887
XLOC_017848	KCNQ2	chr20:62037541-62104014	group4	group6	5.55374	2.414	-1.20204	-3.22731	5e-05	0.000699887
XLOC_027396	RDH10	chr8:74206836-74237520	group4	group6	54.4896	23.6636	-1.20331	-5.23049	5e-05	0.000699887
XLOC_027588	PTP4A3	chr8:142402083-142441820	group4	group6	5.76953	2.50042	-1.20628	-2.58492	0.00055	0.00548789
XLOC_022101	SLC12A2	chr5:127419482-127525380	group4	group6	22.9051	9.92264	-1.20687	-4.94663	5e-05	0.000699887
XLOC_012165	ALDOC	chr17:26900132-26903951	group4	group6	2.93552	1.26754	-1.21158	-2.92103	0.00015	0.00184461
XLOC_014545	CERS1	chr19:18979360-19006978	group4	group6	7.02696	3.03061	-1.21329	-2.32069	0.0022	0.0168996
XLOC_028071	ENPP2	chr8:120569316-120651201	group4	group6	7.68981	3.29768	-1.22149	-2.13265	0.0013	0.0111121
XLOC_026933	DOCK4	chr7:111366163-111846532	group4	group6	3.77516	1.59616	-1.24193	-3.79633	5e-05	0.000699887
XLOC_028548	ZNF462	chr9:109624724-109848716	group4	group6	7.13804	3.01115	-1.24521	-3.28422	5e-05	0.000699887
XLOC_013315	MPND	chr19:4343111-4360225	group4	group6	4.0455	1.70298	-1.24826	-3.25554	5e-05	0.000699887
XLOC_015339	PAPOLG	chr2:60983364-61029221	group4	group6	10.5974	4.45824	-1.24916	-4.02941	5e-05	0.000699887
XLOC_021616	CTSO	chr4:156845269-156875048	group4	group6	4.69007	1.9679	-1.25295	-3.98882	5e-05	0.000699887
XLOC_025975	ASL	chr7:65540763-65558840	group4	group6	3.08008	1.2835	-1.26289	-3.17143	5e-05	0.000699887
XLOC_017392	PARD6B	chr20:49347887-49370407	group4	group6	6.186	2.55486	-1.27576	-4.59339	5e-05	0.000699887
XLOC_028049	RSPO2	chr8:108911543-109095913	group4	group6	3.53192	1.4395	-1.29488	-3.86967	5e-05	0.000699887
XLOC_014496	NOTCH3	chr19:15270441-15311801	group4	group6	6.06651	2.47108	-1.29573	-5.01748	5e-05	0.000699887
XLOC_024574	DLL1	chr6:170591293-170600581	group4	group6	7.42805	3.0236	-1.29672	-4.51151	5e-05	0.000699887
XLOC_005619	WNT11	chr11:75897369-75925090	group4	group6	8.16639	3.31839	-1.29921	-3.49442	5e-05	0.000699887
XLOC_008048	PCK2	chr14:24563482-24573339	group4	group6	4.97395	2.01878	-1.30091	-3.84299	5e-05	0.000699887
XLOC_017967	CBR3	chr21:37504064-37528606	group4	group6	3.73083	1.50621	-1.30857	-2.37648	0.00355	0.0245883
XLOC_017706	SNORA71B	chr20:37048254-37064024	group4	group6	6.46172	2.5949	-1.31624	-2.00845	0.00415	0.0277462
XLOC_021531	NDNF	chr4:121951147-121993800	group4	group6	6.27837	2.50713	-1.32435	-4.02357	5e-05	0.000699887
XLOC_015021	TNNT1	chr19:55644160-55660606	group4	group6	3.39461	1.34768	-1.33277	-2.54538	0.00045	0.00464629
XLOC_014634	DMKN	chr19:35987910-36004560	group4	group6	9.78003	3.86531	-1.33925	-2.60827	0.0002	0.00235693
XLOC_013269	REEP6	chr19:1491164-1497924	group4	group6	2.78134	1.0982	-1.34064	-2.88851	0.0004	0.00421339
XLOC_026816	PDK4	chr7:95212808-95225925	group4	group6	3.36657	1.32158	-1.34901	-4.22875	5e-05	0.000699887
XLOC_026778	SEMA3D	chr7:84624698-84821020	group4	group6	4.1612	1.63221	-1.35017	-4.84866	5e-05	0.000699887
XLOC_007698	SHISA2	chr13:26618734-26626146	group4	group6	77.1099	30.2448	-1.35023	-4.98132	5e-05	0.000699887
XLOC_008007	ANG,RNASE4	chr14:21152335-21168758	group4	group6	3.74534	1.46758	-1.35166	-2.98515	0.0001	0.00129594
XLOC_006163	METTL7A	chr12:51317824-51326416	group4	group6	6.93618	2.71775	-1.35173	-4.70726	5e-05	0.000699887
XLOC_002098	EVI5	chr1:92974210-93257961	group4	group6	10.814	4.2324	-1.35336	-4.34525	5e-05	0.000699887
XLOC_017456	COL9A3	chr20:61448413-61493115	group4	group6	12.9466	5.00634	-1.37075	-2.1707	0.00375	0.0256517
XLOC_022010	LNPEP	chr5:96270599-96373253	group4	group6	17.3978	6.63573	-1.39058	-5.12999	5e-05	0.000699887
XLOC_011945	RTN4RL1	chr17:1837970-1928639	group4	group6	20.3011	7.71594	-1.39565	-1.92994	0.00735	0.0430289
XLOC_013654	ATP4A	chr19:36041094-36072819	group4	group6	517.345	195.157	-1.40649	-3.17716	5e-05	0.000699887
XLOC_003186	DDIT4	chr10:74033676-74035797	group4	group6	22.855	8.50171	-1.42668	-5.20708	5e-05	0.000699887
XLOC_008042	DHRS2	chr14:24105572-24121336	group4	group6	2.91645	1.06633	-1.45156	-3.09744	0.00015	0.00184461
XLOC_004148	FUOM	chr10:135167439-135171529	group4	group6	31.8442	11.4051	-1.48135	-3.35067	0.00015	0.00184461
XLOC_013108	B4GALT6	chr18:29202055-29269275	group4	group6	8.77074	3.13549	-1.48401	-5.2515	5e-05	0.000699887
XLOC_010794	LOC100190986	chr16:21413454-21531821	group4	group6	26.3806	9.35291	-1.49599	-4.58459	5e-05	0.000699887
XLOC_012031	PLSCR3,TMEM256	chr17:7284292-7307450	group4	group6	44.354	15.5112	-1.51575	-2.58178	0.00145	0.0121301
XLOC_007396	RASL11A	chr13:27844463-27847948	group4	group6	3.30285	1.14247	-1.53156	-3.19108	5e-05	0.000699887
XLOC_023880	HIST1H1C	chr6:26055967-26056699	group4	group6	16.9966	5.77025	-1.55854	-3.87973	5e-05	0.000699887
XLOC_018444	HMOX1	chr22:35777059-35790207	group4	group6	3.25186	1.09822	-1.5661	-3.62818	5e-05	0.000699887
XLOC_013102	CDH2	chr18:25530929-25757445	group4	group6	67.6893	22.7958	-1.57016	-5.95836	5e-05	0.000699887
XLOC_002395	UBE2Q1	chr1:154521050-154532575	group4	group6	24.3398	8.1453	-1.57928	-4.88526	5e-05	0.000699887
XLOC_014233	GAMT	chr19:1397024-1401569	group4	group6	10.9866	3.44348	-1.67381	-4.66069	5e-05	0.000699887
XLOC_005596	UCP2	chr11:73661363-73694371	group4	group6	28.0414	8.62361	-1.7012	-5.73172	5e-05	0.000699887
XLOC_017856	STMN3	chr20:62271057-62284963	group4	group6	13.8484	4.08248	-1.7622	-6.26608	5e-05	0.000699887
XLOC_008588	SLC7A8	chr14:23594503-23653062	group4	group6	13.0047	3.73882	-1.79838	-3.30688	5e-05	0.000699887
XLOC_027772	EBF2	chr8:25699245-25902918	group4	group6	3.80911	1.05398	-1.85361	-3.54142	5e-05	0.000699887
XLOC_006453	TCP11L2	chr12:106696410-106743092	group4	group6	4.22512	1.03669	-2.02701	-5.73655	5e-05	0.000699887
XLOC_008350	PAPOLA	chr14:96966664-97033453	group4	group6	61.7316	11.2315	-2.45846	-10.3143	5e-05	0.000699887

## Sheet: 3-LALA_Nuc
gene_id	gene	locus	sample_1	sample_2	value_1	value_2	log2(fold_change)	test_stat	p_value	q_value
XLOC_015254	XLOC_015254	chr2:37385240-37385928	group4	group5	0	1.08033	5	nan	5e-05	0.000699887
XLOC_029694	XLOC_029694	chrX:52922695-52923266	group4	group5	0	1.34064	5	nan	0.0004	0.00421339
XLOC_015086	XLOC_015086	chr19:58836860-58837393	group4	group5	0	1.49093	5	nan	0.0007	0.00669061
XLOC_000840	XLOC_000840	chr1:148244213-148244783	group4	group5	0	1.84461	5	nan	0.0001	0.00129594
XLOC_020722	XLOC_020722	chr4:48275763-48276288	group4	group5	0	2.50161	5	nan	5e-05	0.000699887
XLOC_023228	XLOC_023228	chr6:31531638-31532073	group4	group5	0	3.11782	5	nan	0.00135	0.0114543
XLOC_020753	XLOC_020753	chr4:56042075-56050564	group4	group5	0.0661937	1.03987	3.97357	6.23727	5e-05	0.000699887
XLOC_028458	XLOC_028458	chr9:95056100-95059495	group4	group5	0.139392	1.48805	3.4162	5.77062	5e-05	0.000699887
XLOC_013888	XLOC_013888	chr19:48707303-48710296	group4	group5	0.31438	3.31951	3.40039	7.29771	5e-05	0.000699887
XLOC_006903	XLOC_006903	chr12:49656923-49658586	group4	group5	0.150041	1.4902	3.31208	3.82864	0.001	0.00896607
XLOC_029917	XLOC_029917	chrX:129302313-129304514	group4	group5	0.179392	1.75659	3.29159	4.82708	5e-05	0.000699887
XLOC_014332	XLOC_014332	chr19:6592543-6604149	group4	group5	0.389759	3.71618	3.25317	4.19917	5e-05	0.000699887
XLOC_004714	XLOC_004714	chr11:68039523-68041300	group4	group5	0.200634	1.88721	3.23362	4.4327	0.0001	0.00129594
XLOC_012155	XLOC_012155	chr17:26548304-26550227	group4	group5	0.128152	1.13322	3.14449	3.74966	0.0016	0.0131142
XLOC_021594	XLOC_021594	chr4:148537082-148538434	group4	group5	0.228391	2.00252	3.13224	3.75833	0.00145	0.0121301
XLOC_004434	XLOC_004434	chr11:45376935-45380568	group4	group5	0.147001	1.2684	3.10911	5.44172	5e-05	0.000699887
XLOC_006902	XLOC_006902	chr12:49653501-49656819	group4	group5	0.134888	1.16279	3.10776	5.094	5e-05	0.000699887
XLOC_004340	XLOC_004340	chr11:18548509-18549859	group4	group5	0.823149	6.73387	3.03221	6.28668	5e-05	0.000699887
XLOC_005297	XLOC_005297	chr11:34458552-34460397	group4	group5	0.210461	1.66152	2.98088	4.23357	0.0002	0.00235693
XLOC_012039	XLOC_012039	chr17:7619006-7620952	group4	group5	0.140314	1.09346	2.96217	3.6246	0.0014	0.0118016
XLOC_022152	EGR1	chr5:137801180-137805004	group4	group5	0.240375	1.85911	2.95125	5.80873	5e-05	0.000699887
XLOC_005655	XLOC_005655	chr11:85564685-85566015	group4	group5	0.201699	1.5412	2.93377	3.26334	0.0024	0.0181067
XLOC_011889	XLOC_011889	chr17:79480561-79485394	group4	group5	0.178877	1.30071	2.86226	4.25789	5e-05	0.000699887
XLOC_027325	XLOC_027325	chr8:49293106-49298000	group4	group5	0.30662	2.21468	2.85257	7.2076	5e-05	0.000699887
XLOC_010995	PLEKHG4	chr16:67309212-67360661	group4	group5	0.895048	6.42336	2.84329	3.18975	0.00095	0.00859877
XLOC_015278	XLOC_015278	chr2:43446923-43449388	group4	group5	0.179653	1.28662	2.8403	4.49137	5e-05	0.000699887
XLOC_003679	XLOC_003679	chr10:31001228-31001415	group4	group5	67.3177	480.928	2.83676	2.69068	0.00465	0.0303443
XLOC_029699	XLOC_029699	chrX:54210075-54213308	group4	group5	0.149434	1.06489	2.83312	4.75561	5e-05	0.000699887
XLOC_024275	CGA	chr6:87795215-87804865	group4	group5	0.405428	2.85042	2.81366	2.79416	0.00475	0.0308567
XLOC_000696	XLOC_000696	chr1:109969158-109973394	group4	group5	0.362405	2.53683	2.80735	7.06891	5e-05	0.000699887
XLOC_004341	UEVLD	chr11:18549945-18610335	group4	group5	0.386955	2.7076	2.80678	2.57408	0.0064	0.038773
XLOC_002528	XLOC_002528	chr1:167188713-167189881	group4	group5	0.255258	1.78514	2.80601	3.17969	0.00265	0.0195872
XLOC_003074	SYT15	chr10:46951452-46972955	group4	group5	1.60143	11.0212	2.78284	5.04633	5e-05	0.000699887
XLOC_020005	GLYCTK	chr3:52315063-52329415	group4	group5	0.193715	1.322	2.77071	4.62556	5e-05	0.000699887
XLOC_004978	XLOC_004978	chr11:122933284-122934061	group4	group5	0.770144	5.22418	2.76201	3.55828	0.00085	0.00785329
XLOC_022307	XLOC_022307	chr5:173763188-173957098	group4	group5	0.504517	3.41598	2.75932	1.86108	0.00305	0.0218652
XLOC_012567	KCNH6	chr17:61600694-61627592	group4	group5	0.212858	1.4247	2.7427	3.67949	0.0008	0.00747839
XLOC_027006	XLOC_027006	chr7:134329295-134331423	group4	group5	0.873448	5.78087	2.72649	7.0057	5e-05	0.000699887
XLOC_007636	XLOC_007636	chr13:111567955-111570748	group4	group5	0.222607	1.47279	2.72598	4.98115	5e-05	0.000699887
XLOC_001917	XLOC_001917	chr1:47794106-47795347	group4	group5	0.247498	1.62777	2.71741	3.05795	0.0017	0.0137653
XLOC_023112	HIST1H2AC	chr6:26113165-26139338	group4	group5	1.18028	7.65244	2.69679	4.053	5e-05	0.000699887
XLOC_004110	XLOC_004110	chr10:126603325-126605346	group4	group5	0.360173	2.32294	2.68919	5.01692	5e-05	0.000699887
XLOC_030328	FAM226A	chrX:72161567-72163589	group4	group5	0.168873	1.08208	2.67979	3.59892	0.00045	0.00464629
XLOC_019884	XLOC_019884	chr3:42690233-42691417	group4	group5	0.436442	2.79589	2.67944	4.00682	5e-05	0.000699887
XLOC_000401	XLOC_000401	chr1:42801571-42802322	group4	group5	0.557539	3.56455	2.67658	2.88909	0.00475	0.0308567
XLOC_015084	XLOC_015084	chr19:58689083-58690623	group4	group5	0.200048	1.27177	2.66842	3.3269	0.0016	0.0131142
XLOC_023891	HIST1H4H	chr6:26277548-26285801	group4	group5	0.3337	2.11903	2.66678	1.58407	0.0012	0.0104143
XLOC_001984	XLOC_001984	chr1:64052498-64054916	group4	group5	0.173344	1.09028	2.65298	4.09712	5e-05	0.000699887
XLOC_027051	XLOC_027051	chr7:141248122-141249080	group4	group5	0.28185	1.76817	2.64925	2.54821	0.0076	0.044144
XLOC_021831	XLOC_021831	chr5:43485571-43486392	group4	group5	0.616661	3.82575	2.63319	3.30095	0.0016	0.0131142
XLOC_018425	XLOC_018425	chr22:31885955-31887270	group4	group5	0.446627	2.76389	2.62956	4.17055	5e-05	0.000699887
XLOC_015904	ORC2	chr2:201774647-201838436	group4	group5	0.266621	1.60571	2.59035	2.45455	0.0074	0.0432727
XLOC_016815	XLOC_016815	chr2:178075279-178077287	group4	group5	0.360309	2.16469	2.58686	4.59676	5e-05	0.000699887
XLOC_007407	XLOC_007407	chr13:30881642-30890023	group4	group5	0.204166	1.22483	2.58477	6.79616	5e-05	0.000699887
XLOC_005184	XLOC_005184	chr11:8703224-8703904	group4	group5	0.676452	4.03612	2.57691	2.55482	0.0081	0.0462927
XLOC_030184	XLOC_030184	chrX:44720391-44732203	group4	group5	0.430592	2.55919	2.57129	2.96118	0.0002	0.00235693
XLOC_014705	ZNF546	chr19:40476911-40528227	group4	group5	0.578127	3.42584	2.567	3.7332	0.00015	0.00184461
XLOC_020721	XLOC_020721	chr4:48271982-48275558	group4	group5	0.186619	1.08716	2.5424	4.77676	5e-05	0.000699887
XLOC_001877	MPL	chr1:43803474-43824466	group4	group5	0.264805	1.53182	2.53225	5.60595	5e-05	0.000699887
XLOC_007506	XLOC_007506	chr13:50510642-50516930	group4	group5	0.181701	1.04378	2.52218	5.7769	5e-05	0.000699887
XLOC_015784	XLOC_015784	chr2:174830541-174832220	group4	group5	0.319101	1.80641	2.50104	4.01672	5e-05	0.000699887
XLOC_001336	XLOC_001336	chr1:224638387-224648396	group4	group5	0.419047	2.36478	2.49652	7.64203	5e-05	0.000699887
XLOC_027660	XLOC_027660	chr8:6560700-6565818	group4	group5	0.278759	1.57075	2.49437	6.16094	5e-05	0.000699887
XLOC_028088	XLOC_028088	chr8:125485117-125486869	group4	group5	2.70001	15.0882	2.48239	7.6923	5e-05	0.000699887
XLOC_008755	XLOC_008755	chr14:62216496-62217811	group4	group5	0.24767	1.36304	2.46033	2.96971	0.0032	0.0227021
XLOC_006158	XLOC_006158	chr12:50677398-50683795	group4	group5	0.375532	2.05911	2.45502	5.66353	5e-05	0.000699887
XLOC_021804	RANBP3L	chr5:36242511-36302011	group4	group5	0.224202	1.2249	2.44979	5.13972	5e-05	0.000699887
XLOC_017516	LOC100289473	chr20:1753942-1760392	group4	group5	0.403127	2.20168	2.4493	5.04173	5e-05	0.000699887
XLOC_011360	XLOC_011360	chr17:21117983-21127988	group4	group5	0.20936	1.13497	2.4386	6.75091	5e-05	0.000699887
XLOC_015038	SSC5D	chr19:55999869-56030466	group4	group5	0.202024	1.09196	2.43432	2.28925	0.00795	0.0456539
XLOC_028727	XLOC_028727	chr9:137029969-137034423	group4	group5	0.315661	1.69451	2.42442	5.85197	5e-05	0.000699887
XLOC_002713	XLOC_002713	chr1:207923381-207925329	group4	group5	0.466865	2.50407	2.4232	4.81552	5e-05	0.000699887
XLOC_011899	XLOC_011899	chr17:79818924-79823944	group4	group5	0.420302	2.23203	2.40886	6.38674	5e-05	0.000699887
XLOC_004141	XLOC_004141	chr10:134775312-134778980	group4	group5	0.360061	1.90905	2.40654	5.66255	5e-05	0.000699887
XLOC_030187	XLOC_030187	chrX:45620848-45629657	group4	group5	0.432367	2.28251	2.40029	7.65709	5e-05	0.000699887
XLOC_006378	XLOC_006378	chr12:89761405-89763299	group4	group5	0.242104	1.25305	2.37175	3.54999	0.00025	0.00284742
XLOC_018753	SEC14L2	chr22:30792735-30821292	group4	group5	0.486863	2.51895	2.37124	5.21739	5e-05	0.000699887
XLOC_009115	FSIP1	chr15:39892231-40077917	group4	group5	0.690874	3.57299	2.37064	5.83405	5e-05	0.000699887
XLOC_015785	XLOC_015785	chr2:174832440-174834790	group4	group5	0.245589	1.26361	2.36324	4.0549	5e-05	0.000699887
XLOC_012041	CHD3	chr17:7765923-7816075	group4	group5	0.565044	2.90336	2.36129	3.83798	0.0001	0.00129594
XLOC_024024	LOC100294145	chr6:32857116-32871535	group4	group5	0.849679	4.35557	2.35787	3.11299	0.001	0.00896607
XLOC_003023	XLOC_003023	chr10:33247333-33253110	group4	group5	0.699108	3.57457	2.35418	7.44311	5e-05	0.000699887
XLOC_023713	MTRF1L	chr6:153291657-153452389	group4	group5	0.607074	3.09223	2.3487	2.05493	0.00565	0.0352461
XLOC_023319	BTBD9	chr6:38136226-38615355	group4	group5	0.37107	1.88912	2.34795	3.40769	5e-05	0.000699887
XLOC_009647	XLOC_009647	chr15:44578827-44580826	group4	group5	0.25717	1.30868	2.34732	3.81134	0.00025	0.00284742
XLOC_006511	XLOC_006511	chr12:118810975-118813001	group4	group5	0.251191	1.27704	2.34594	2.33215	0.00205	0.0159836
XLOC_026912	LOC100216545	chr7:104646525-104654588	group4	group5	0.973228	4.93863	2.34326	6.97173	5e-05	0.000699887
XLOC_017088	XLOC_017088	chr2:241521785-241526070	group4	group5	1.36193	6.90824	2.34266	7.87824	5e-05	0.000699887
XLOC_015039	SSC5D	chr19:55999869-56030466	group4	group5	0.36642	1.85427	2.33929	4.65072	5e-05	0.000699887
XLOC_022384	XLOC_022384	chr5:609408-612332	group4	group5	0.437525	2.20788	2.33522	5.36852	5e-05	0.000699887
XLOC_019070	LRRFIP2	chr3:37094116-37224220	group4	group5	0.900729	4.50571	2.32259	4.20993	5e-05	0.000699887
XLOC_002041	SAMD13	chr1:84753884-84816481	group4	group5	0.452238	2.2571	2.31932	7.28901	5e-05	0.000699887
XLOC_005555	ALDH3B1	chr11:67776047-67797975	group4	group5	0.800662	3.99427	2.31866	3.16996	0.00065	0.00630095
XLOC_013796	XLOC_013796	chr19:44259195-44261056	group4	group5	0.471356	2.33823	2.31053	4.51811	5e-05	0.000699887
XLOC_019925	PTPN23	chr3:47414611-47454931	group4	group5	0.216049	1.0712	2.30979	2.54658	0.004	0.0269932
XLOC_005506	XLOC_005506	chr11:65575460-65585717	group4	group5	0.758311	3.75902	2.3095	4.98696	5e-05	0.000699887
XLOC_002143	XLOC_002143	chr1:109233233-109234895	group4	group5	3.49772	17.299	2.3062	7.48469	5e-05	0.000699887
XLOC_016646	XLOC_016646	chr2:128845498-128848717	group4	group5	0.23548	1.16076	2.30139	4.44442	5e-05	0.000699887
XLOC_020261	LOC339874,NUDT16P1	chr3:130745693-131100413	group4	group5	0.219262	1.07945	2.29957	4.44994	5e-05	0.000699887
XLOC_000838	XLOC_000838	chr1:148241395-148242562	group4	group5	0.354368	1.74348	2.29865	3.01546	0.002	0.0156715
XLOC_004026	MIR4482-1	chr10:106013951-106059176	group4	group5	0.693089	3.38279	2.2871	1.67274	0.0011	0.0096968
XLOC_025863	XLOC_025863	chr7:33102685-33104320	group4	group5	0.278141	1.35724	2.28679	3.35295	0.0005	0.00507045
XLOC_005852	TIRAP	chr11:126152523-126169756	group4	group5	0.219982	1.06442	2.27461	2.66887	0.0024	0.0181067
XLOC_021767	FAM134B	chr5:16465951-16617167	group4	group5	1.50393	7.27426	2.27407	4.97573	5e-05	0.000699887
XLOC_005499	LOC254100	chr11:65333501-65341669	group4	group5	0.932627	4.50758	2.27298	2.87856	0.0002	0.00235693
XLOC_024248	XLOC_024248	chr6:79570841-79622732	group4	group5	0.325919	1.57243	2.27041	2.56311	0.00325	0.0229735
XLOC_000064	LOC100133612	chr1:3816934-3833572	group4	group5	0.230402	1.11069	2.26923	3.90231	5e-05	0.000699887
XLOC_016146	XLOC_016146	chr2:10260584-10262328	group4	group5	0.289936	1.39186	2.26321	2.99902	0.00125	0.0107725
XLOC_021793	XLOC_021793	chr5:34245665-34247239	group4	group5	0.237679	1.13907	2.26077	2.97851	0.00175	0.0140848
XLOC_005647	PCF11	chr11:82868018-82967044	group4	group5	4.65946	22.2576	2.25606	3.65449	0.00025	0.00284742
XLOC_007602	XLOC_007602	chr13:99229506-99231152	group4	group5	0.340283	1.60813	2.24058	3.57037	5e-05	0.000699887
XLOC_002797	XLOC_002797	chr1:228350959-228353419	group4	group5	0.487319	2.30158	2.23968	3.96224	0.0001	0.00129594
XLOC_003854	XLOC_003854	chr10:75532020-75541773	group4	group5	0.716615	3.375	2.23562	2.67026	0.00205	0.0159836
XLOC_012242	XLOC_012242	chr17:34895449-34900704	group4	group5	0.272517	1.28259	2.23464	5.45524	5e-05	0.000699887
XLOC_015058	ZNF583	chr19:56905044-56938320	group4	group5	0.411061	1.93057	2.2316	2.99225	0.0012	0.0104143
XLOC_022541	ACTBL2	chr5:56771572-56778651	group4	group5	0.431848	2.02803	2.23149	4.72517	5e-05	0.000699887
XLOC_011585	XLOC_011585	chr17:42015589-42016323	group4	group5	3.28371	15.3968	2.22923	3.58835	0.0002	0.00235693
XLOC_016611	XLOC_016611	chr2:114634919-114637801	group4	group5	0.294767	1.3789	2.22587	4.43224	5e-05	0.000699887
XLOC_008934	XLOC_008934	chr14:103797728-103800321	group4	group5	0.629759	2.92973	2.21789	5.44079	5e-05	0.000699887
XLOC_007778	SERP2	chr13:44943501-44971850	group4	group5	0.483722	2.24175	2.21238	4.83432	5e-05	0.000699887
XLOC_018912	XLOC_018912	chr22:46460518-46466898	group4	group5	0.216586	1.00116	2.20867	3.56995	0.00015	0.00184461
XLOC_023447	LOC100506804	chr6:75994729-76001580	group4	group5	0.234501	1.08348	2.208	2.61986	0.00685	0.0408301
XLOC_017527	XLOC_017527	chr20:2629655-2633097	group4	group5	0.858516	3.9634	2.20682	6.43974	5e-05	0.000699887
XLOC_018118	LINC00189	chr21:30565814-30671095	group4	group5	0.614659	2.82775	2.2018	4.34323	5e-05	0.000699887
XLOC_027330	RB1CC1	chr8:53535017-53641761	group4	group5	0.687332	3.15783	2.19985	2.9344	0.00145	0.0121301
XLOC_010294	ZNF785	chr16:30591993-30597912	group4	group5	0.414006	1.89991	2.19821	3.82136	5e-05	0.000699887
XLOC_017610	XLOC_017610	chr20:23337250-23338798	group4	group5	0.322612	1.47792	2.19569	2.37305	0.00465	0.0303443
XLOC_023919	XLOC_023919,ZSCAN16	chr6:28085490-28107528	group4	group5	1.84967	8.46316	2.19393	3.53122	5e-05	0.000699887
XLOC_030404	TCEAL1,TCEAL3	chrX:102849928-102886007	group4	group5	0.792948	3.62484	2.19262	5.92305	5e-05	0.000699887
XLOC_010894	ITGAD	chr16:31404632-31437826	group4	group5	1.13598	5.19202	2.19236	6.71336	5e-05	0.000699887
XLOC_012408	HEXIM2	chr17:43236392-43247703	group4	group5	0.802549	3.65105	2.18565	5.06782	5e-05	0.000699887
XLOC_014320	ACSBG2,XLOC_014320	chr19:6135709-6199601	group4	group5	2.75479	12.4727	2.17877	5.62498	5e-05	0.000699887
XLOC_028923	XLOC_028923	chr9:33018565-33024801	group4	group5	2.07912	9.40777	2.17788	7.57245	5e-05	0.000699887
XLOC_000604	XLOC_000604	chr1:85667474-85669373	group4	group5	0.366666	1.65379	2.17324	3.83988	5e-05	0.000699887
XLOC_000747	XLOC_000747	chr1:113566354-113567386	group4	group5	0.316252	1.42322	2.17001	2.38191	0.00795	0.0456539
XLOC_013896	LMTK3	chr19:48988527-49016446	group4	group5	0.25612	1.14584	2.16151	2.77698	0.0036	0.0248556
XLOC_009213	XLOC_009213	chr15:56285991-56288235	group4	group5	0.225639	1.00938	2.16137	3.42918	0.0003	0.00331862
XLOC_013377	MYO1F	chr19:8585673-8642331	group4	group5	0.298351	1.33058	2.15698	3.95128	5e-05	0.000699887
XLOC_001598	NPPB	chr1:11917520-11918992	group4	group5	1.00583	4.46917	2.15161	2.77534	0.0044	0.0290394
XLOC_010603	LINC00235	chr16:475591-577588	group4	group5	1.77082	7.86258	2.15059	1.6563	5e-05	0.000699887
XLOC_023564	XLOC_023564	chr6:116575556-116577979	group4	group5	0.321098	1.41388	2.13857	4.06556	5e-05	0.000699887
XLOC_029348	LOC100272217	chr9:133452736-133454881	group4	group5	1.17735	5.16159	2.13227	5.83437	5e-05	0.000699887
XLOC_029953	XLOC_029953	chrX:135056666-135059895	group4	group5	0.474909	2.08089	2.13148	5.20452	5e-05	0.000699887
XLOC_012481	XLOC_012481	chr17:47071290-47073838	group4	group5	0.29859	1.30439	2.12714	3.71224	5e-05	0.000699887
XLOC_015317	XLOC_015317	chr2:48133773-48135301	group4	group5	0.480397	2.09757	2.12642	3.16216	0.00035	0.00376738
XLOC_020911	LOC256880	chr4:100871635-100873620	group4	group5	0.414345	1.80826	2.12569	4.03591	5e-05	0.000699887
XLOC_023150	HIST1H4K	chr6:27796200-27799305	group4	group5	0.230598	1.00553	2.12451	3.34352	0.0002	0.00235693
XLOC_000335	PHC2	chr1:33789223-33896728	group4	group5	0.266289	1.16033	2.12348	2.84373	0.00165	0.0134415
XLOC_003152	XLOC_003152	chr10:69609067-69610845	group4	group5	0.258606	1.12662	2.12317	3.19452	0.0009	0.00822895
XLOC_021070	FAM218A	chr4:165875597-165898818	group4	group5	0.979643	4.26751	2.12307	5.46966	5e-05	0.000699887
XLOC_001204	ASCL5	chr1:201083080-201123632	group4	group5	0.424912	1.84694	2.1199	2.60808	0.0026	0.0192974
XLOC_015345	XLOC_015345	chr2:61698198-61700288	group4	group5	0.268183	1.16184	2.11512	3.49235	0.00025	0.00284742
XLOC_010121	ZSCAN32	chr16:3423139-3451142	group4	group5	0.536534	2.31902	2.11177	3.3199	0.0002	0.00235693
XLOC_015720	XLOC_015720	chr2:158732940-158735688	group4	group5	0.251081	1.08403	2.11018	3.85291	5e-05	0.000699887
XLOC_007966	XLOC_007966	chr13:114235897-114238012	group4	group5	0.297608	1.28422	2.1094	3.66746	0.0003	0.00331862
XLOC_019041	XLOC_019041	chr3:27884489-27886086	group4	group5	0.353994	1.52716	2.10905	3.32838	0.00035	0.00376738
XLOC_005587	XLOC_005587	chr11:72514543-72525405	group4	group5	1.05927	4.56827	2.10858	5.7984	5e-05	0.000699887
XLOC_000321	FAM229A	chr1:32814078-32827844	group4	group5	1.04546	4.4979	2.10511	7.3231	5e-05	0.000699887
XLOC_006918	XLOC_006918	chr12:51155542-51157141	group4	group5	0.411284	1.76914	2.10484	3.50005	0.00015	0.00184461
XLOC_003345	GOT1,XLOC_003345	chr10:101156626-101220395	group4	group5	2.23127	9.57503	2.10141	3.97163	5e-05	0.000699887
XLOC_006305	TMBIM4	chr12:66530716-66563807	group4	group5	0.271912	1.16554	2.09979	2.53176	0.0049	0.0315915
XLOC_012490	XLOC_012490	chr17:47863257-47865336	group4	group5	0.522954	2.23817	2.09756	4.3398	5e-05	0.000699887
XLOC_018595	ODF3B	chr22:50968837-50973234	group4	group5	0.264038	1.12707	2.09376	4.05286	5e-05	0.000699887
XLOC_008117	POLE2	chr14:50102222-50155098	group4	group5	0.948496	4.04452	2.09226	5.02049	5e-05	0.000699887
XLOC_003526	XLOC_003526	chr10:131909415-131918665	group4	group5	0.374566	1.59717	2.09223	3.0117	0.00125	0.0107725
XLOC_024485	XLOC_024485	chr6:149636450-149638577	group4	group5	0.570106	2.42989	2.09159	4.57612	5e-05	0.000699887
XLOC_024055	SCUBE3,XLOC_024055	chr6:35181821-35227237	group4	group5	1.15995	4.92907	2.08725	3.72089	5e-05	0.000699887
XLOC_021358	XLOC_021358	chr4:71858108-71859241	group4	group5	0.500815	2.11744	2.07997	3.07306	0.0006	0.00589866
XLOC_000193	XLOC_000193	chr1:19400972-19540115	group4	group5	8.0728	33.7978	2.06579	3.26647	0.00015	0.00184461
XLOC_026689	CCT6P3	chr7:64498719-64535091	group4	group5	0.335669	1.40061	2.06094	2.73969	0.00095	0.00859877
XLOC_013552	ZNF506	chr19:19899350-19932598	group4	group5	0.992518	4.1405	2.06064	2.56856	0.0029	0.0210081
XLOC_016517	XLOC_016517	chr2:97000049-97001461	group4	group5	0.265029	1.10479	2.05954	2.69557	0.0034	0.0237814
XLOC_014175	LOC100128398	chr19:58488440-58523368	group4	group5	1.04382	4.3243	2.0506	3.33804	5e-05	0.000699887
XLOC_008839	XLOC_008839	chr14:77562081-77564381	group4	group5	0.493766	2.03903	2.04598	4.39775	5e-05	0.000699887
XLOC_020525	XLOC_020525	chr3:197361720-197377578	group4	group5	0.425141	1.75145	2.04254	3.67513	5e-05	0.000699887
XLOC_028754	XLOC_028754	chr9:139622742-139626060	group4	group5	1.10626	4.55544	2.04191	6.19796	5e-05	0.000699887
XLOC_021771	XLOC_021771	chr5:17604303-17605995	group4	group5	0.243264	1.00109	2.04098	2.66131	0.0008	0.00747839
XLOC_023510	XLOC_023510	chr6:99873863-99874614	group4	group5	1.82052	7.48472	2.0396	3.56988	0.0002	0.00235693
XLOC_026534	KLHL7-AS1	chr7:23140133-23145322	group4	group5	0.272636	1.1148	2.03173	3.79683	5e-05	0.000699887
XLOC_005194	LOC644656	chr11:9481102-9482245	group4	group5	4.73557	19.3611	2.03156	6.19519	5e-05	0.000699887
XLOC_026839	XLOC_026839	chr7:98918347-98923443	group4	group5	0.302697	1.23755	2.03155	5.0244	5e-05	0.000699887
XLOC_022018	LOC100289230	chr5:98264837-98284054	group4	group5	1.65389	6.75888	2.03092	5.0339	5e-05	0.000699887
XLOC_008936	XLOC_008936	chr14:103991419-103995462	group4	group5	0.419793	1.71449	2.03002	5.07057	5e-05	0.000699887
XLOC_027379	XLOC_027379	chr8:68256209-68260111	group4	group5	0.292878	1.19475	2.02834	4.5205	5e-05	0.000699887
XLOC_010120	MTRNR2L4	chr16:3415113-3422283	group4	group5	0.463901	1.88439	2.02221	5.44608	5e-05	0.000699887
XLOC_010959	XLOC_010959	chr16:57768459-57769574	group4	group5	0.332818	1.35184	2.02212	2.43705	0.0063	0.0383026
XLOC_019393	XLOC_019393	chr3:119540192-119819895	group4	group5	2.06081	8.26368	2.00357	3.02409	0.00075	0.00708645
XLOC_006143	XLOC_006143	chr12:49961987-49963025	group4	group5	0.473831	1.89472	1.99954	2.6541	0.00495	0.0318247
XLOC_020084	XLOC_020084	chr3:75699702-75708217	group4	group5	0.360101	1.43625	1.99583	5.94877	5e-05	0.000699887
XLOC_029437	XLOC_029437	chr9:140131281-140135422	group4	group5	0.501719	1.99919	1.99446	5.24385	5e-05	0.000699887
XLOC_003004	LRRC37A6P	chr10:27531140-27541235	group4	group5	0.305719	1.21537	1.99111	4.21044	5e-05	0.000699887
XLOC_003525	CTAGE7P	chr10:131862161-131909081	group4	group5	2.32226	9.22925	1.99068	6.33137	5e-05	0.000699887
XLOC_000368	XLOC_000368	chr1:39325547-39326822	group4	group5	1.18554	4.70551	1.98881	4.36122	5e-05	0.000699887
XLOC_001857	ZFP69	chr1:40942882-40974380	group4	group5	0.879788	3.48925	1.98769	4.4876	5e-05	0.000699887
XLOC_022045	XLOC_022045	chr5:107194733-107724385	group4	group5	0.328034	1.29968	1.98624	2.43214	0.00185	0.0147355
XLOC_012550	XLOC_012550	chr17:58200868-58213069	group4	group5	0.479774	1.89852	1.98445	2.67538	0.00465	0.0303443
XLOC_022996	XLOC_022996	chr5:179917359-179920868	group4	group5	0.304887	1.20524	1.98297	4.2744	5e-05	0.000699887
XLOC_001709	GRHL3	chr1:24632420-24741587	group4	group5	1.03415	4.08485	1.98183	4.46457	5e-05	0.000699887
XLOC_007725	USPL1	chr13:31181819-31235331	group4	group5	0.722897	2.85372	1.98098	2.66359	0.00275	0.0201649
XLOC_023348	XLOC_023348	chr6:42749714-42836296	group4	group5	2.79037	11.0131	1.98069	6.59138	5e-05	0.000699887
XLOC_019885	XLOC_019885	chr3:42692096-42694471	group4	group5	0.514366	2.02977	1.98045	4.35239	5e-05	0.000699887
XLOC_001365	TRIM17	chr1:228595635-228604583	group4	group5	0.253509	1.00017	1.98013	4.46936	5e-05	0.000699887
XLOC_020526	XLOC_020526	chr3:197377694-197380171	group4	group5	0.288081	1.13073	1.97271	3.59744	5e-05	0.000699887
XLOC_030548	XLOC_030548	chrX:133681025-133683688	group4	group5	0.669518	2.61961	1.96815	4.93923	5e-05	0.000699887
XLOC_025792	SNORD93	chr7:22893762-22898287	group4	group5	3.52695	13.7615	1.96414	6.27515	5e-05	0.000699887
XLOC_003463	XLOC_003463	chr10:120840439-120841187	group4	group5	0.891521	3.45776	1.9555	2.52195	0.0055	0.0345385
XLOC_023272	HCG25	chr6:33217241-33239741	group4	group5	0.471206	1.82655	1.95469	2.41853	0.001	0.00896607
XLOC_010604	RAB40C	chr16:637896-679273	group4	group5	1.76817	6.85083	1.95402	2.63251	0.0037	0.0253838
XLOC_003245	XLOC_003245	chr10:88281668-88285401	group4	group5	2.38578	9.22804	1.95156	6.93575	5e-05	0.000699887
XLOC_020763	AASDH	chr4:57203842-57259493	group4	group5	0.893808	3.43737	1.94327	2.77692	0.0014	0.0118016
XLOC_023115	HIST1H3D	chr6:26195698-26199521	group4	group5	0.27906	1.065	1.9322	2.38797	0.005	0.0320814
XLOC_027924	XLOC_027924	chr8:76215449-76236893	group4	group5	0.293854	1.11607	1.92525	6.56287	5e-05	0.000699887
XLOC_027635	XLOC_027635	chr8:146017924-146022088	group4	group5	0.916616	3.47281	1.92171	5.89555	5e-05	0.000699887
XLOC_018280	XLOC_018280	chr22:19158914-19161654	group4	group5	1.7534	6.61861	1.91637	6.03305	5e-05	0.000699887
XLOC_022835	XLOC_022835	chr5:141302663-141303270	group4	group5	2.40373	9.06815	1.91553	2.95847	0.00165	0.0134415
XLOC_028363	XLOC_028363	chr9:68412425-68413159	group4	group5	2.8763	10.8292	1.91263	3.85831	5e-05	0.000699887
XLOC_005532	C11orf80	chr11:66512206-66614003	group4	group5	0.663492	2.47398	1.89868	3.75784	5e-05	0.000699887
XLOC_029646	XLOC_029646	chrX:48534963-48537879	group4	group5	0.292932	1.08935	1.89483	3.74069	5e-05	0.000699887
XLOC_016211	AGBL5	chr2:27274490-27294567	group4	group5	0.899301	3.33974	1.89286	3.49262	5e-05	0.000699887
XLOC_002215	XLOC_002215	chr1:117599609-117602754	group4	group5	0.40416	1.49629	1.88839	4.27502	5e-05	0.000699887
XLOC_028013	VPS13B,XLOC_028013	chr8:100008196-100889814	group4	group5	1.41463	5.23228	1.88701	4.47636	5e-05	0.000699887
XLOC_009836	DNM1P35	chr15:76016318-76032418	group4	group5	0.799939	2.9518	1.88364	5.62705	5e-05	0.000699887
XLOC_000579	PIGK	chr1:77552516-77703411	group4	group5	0.785546	2.88873	1.87867	2.35429	0.00315	0.0224223
XLOC_019445	XLOC_019445	chr3:128399612-128402509	group4	group5	0.406697	1.49264	1.87584	4.09966	5e-05	0.000699887
XLOC_007791	XLOC_007791	chr13:46782953-46786018	group4	group5	0.645943	2.36415	1.87184	4.83739	5e-05	0.000699887
XLOC_005787	TTC36	chr11:118397541-118401740	group4	group5	0.285607	1.04135	1.86635	4.02263	5e-05	0.000699887
XLOC_027531	XLOC_027531	chr8:117768137-117768886	group4	group5	1.02569	3.73228	1.86346	2.58115	0.00335	0.0235204
XLOC_017027	XLOC_017027	chr2:232569864-232572461	group4	group5	0.395571	1.43907	1.86313	3.88076	5e-05	0.000699887
XLOC_016593	ZC3H6	chr2:113030274-113097640	group4	group5	0.592706	2.15255	1.86066	2.21033	0.00795	0.0456539
XLOC_027875	XLOC_027875	chr8:61426266-61429333	group4	group5	0.305879	1.10763	1.85644	3.77716	5e-05	0.000699887
XLOC_006627	XLOC_006627	chr12:2916343-2918971	group4	group5	0.290502	1.04921	1.85268	3.46754	5e-05	0.000699887
XLOC_020890	XLOC_020890	chr4:90602556-90615219	group4	group5	0.314791	1.13428	1.84931	5.26502	5e-05	0.000699887
XLOC_029229	XLOC_029229	chr9:115511107-115512885	group4	group5	0.627467	2.25962	1.84847	3.70021	5e-05	0.000699887
XLOC_021280	XLOC_021280	chr4:41990416-41992458	group4	group5	0.763385	2.7472	1.84748	4.30318	5e-05	0.000699887
XLOC_008511	TEX22	chr14:105864871-105880196	group4	group5	0.448042	1.61213	1.84726	4.82059	5e-05	0.000699887
XLOC_022490	OSMR	chr5:38834672-38935743	group4	group5	0.403342	1.44945	1.84543	2.55723	0.0025	0.0187095
XLOC_010333	XLOC_010333	chr16:47009751-47011570	group4	group5	0.362979	1.30428	1.8453	3.15857	0.0003	0.00331862
XLOC_016177	XLOC_016177	chr2:19545221-19547998	group4	group5	1.08139	3.88315	1.84434	4.29435	5e-05	0.000699887
XLOC_001130	C1orf220	chr1:178511396-178520870	group4	group5	0.949245	3.40738	1.84381	6.09357	5e-05	0.000699887
XLOC_004415	XLOC_004415	chr11:43665709-43674016	group4	group5	3.99329	14.3041	1.84078	7.58838	5e-05	0.000699887
XLOC_001859	LOC100130557	chr1:41151073-41237275	group4	group5	3.89892	13.9128	1.83527	3.89563	5e-05	0.000699887
XLOC_022176	XLOC_022176	chr5:140464222-140466638	group4	group5	0.503559	1.79526	1.83396	3.99389	5e-05	0.000699887
XLOC_015910	MPP4	chr2:202508264-202563417	group4	group5	0.420093	1.49387	1.83028	2.83053	0.00115	0.0100619
XLOC_023711	MTRF1L	chr6:153291657-153452389	group4	group5	2.81631	9.9735	1.82429	2.15501	0.0053	0.0335599
XLOC_004510	MIR130A	chr11:57406068-57420502	group4	group5	1.15752	4.09258	1.82197	2.6455	5e-05	0.000699887
XLOC_010804	XLOC_010804	chr16:21961623-21964371	group4	group5	1.7978	6.34278	1.81888	5.7583	5e-05	0.000699887
XLOC_010618	PRR25	chr16:855442-863861	group4	group5	1.94882	6.84415	1.81227	5.06136	5e-05	0.000699887
XLOC_012842	PTPN2	chr18:12785476-12889340	group4	group5	0.704315	2.46982	1.81011	2.35404	0.004	0.0269932
XLOC_001525	MIB2	chr1:1549104-1570030	group4	group5	1.77504	6.21834	1.80868	3.12959	0.0001	0.00129594
XLOC_002930	XLOC_002930	chr10:5855609-5858124	group4	group5	0.485463	1.69822	1.80659	3.96344	5e-05	0.000699887
XLOC_007905	XLOC_007905	chr13:96324398-96329230	group4	group5	1.94434	6.80096	1.80646	6.37327	5e-05	0.000699887
XLOC_016700	XLOC_016700	chr2:148600737-148602024	group4	group5	0.350147	1.22462	1.8063	2.39902	0.00675	0.0403706
XLOC_026545	MIR148A	chr7:25988191-25989606	group4	group5	1.75823	6.13511	1.80296	2.79286	5e-05	0.000699887
XLOC_007060	XLOC_007060	chr12:64842941-64845830	group4	group5	0.336496	1.1716	1.79981	3.67926	0.0002	0.00235693
XLOC_019721	XLOC_019721	chr3:195362512-195365592	group4	group5	0.297976	1.03237	1.79269	3.61103	5e-05	0.000699887
XLOC_006695	XLOC_006695	chr12:8184511-8185231	group4	group5	1.38981	4.79273	1.78596	2.6865	0.0023	0.0175065
XLOC_020820	IL8	chr4:74606222-74609433	group4	group5	0.514615	1.77265	1.78434	3.36255	0.0001	0.00129594
XLOC_022373	TRIM7	chr5:180618881-180632186	group4	group5	0.529875	1.81758	1.77829	3.37553	5e-05	0.000699887
XLOC_006146	FAM186B	chr12:49963756-50016795	group4	group5	0.620486	2.12679	1.7772	5.27278	5e-05	0.000699887
XLOC_000544	XLOC_000544	chr1:65713863-65881552	group4	group5	0.467153	1.5989	1.77512	2.56762	0.0023	0.0175065
XLOC_021955	XLOC_021955	chr5:79551965-79554115	group4	group5	1.03427	3.52976	1.77096	4.61578	5e-05	0.000699887
XLOC_008699	FRMD6-AS1	chr14:51921229-52197444	group4	group5	0.570452	1.93652	1.76329	3.28336	5e-05	0.000699887
XLOC_029778	XLOC_029778	chrX:80065435-80068495	group4	group5	1.05362	3.57249	1.76158	5.13736	5e-05	0.000699887
XLOC_008470	XLOC_008470	chr14:102414606-102416180	group4	group5	0.867261	2.93896	1.76077	3.79704	5e-05	0.000699887
XLOC_007848	XLOC_007848	chr13:53028965-53029491	group4	group5	3.27168	11.0581	1.757	2.38017	0.005	0.0320814
XLOC_028618	XLOC_028618,ZBTB26	chr9:125677810-125702607	group4	group5	1.65271	5.56929	1.75266	2.58244	0.00055	0.00548789
XLOC_004053	PNLIPRP1	chr10:118350489-118369270	group4	group5	2.93674	9.87942	1.75021	4.46327	5e-05	0.000699887
XLOC_002835	XLOC_002835	chr1:234508460-234509189	group4	group5	1.30936	4.40147	1.74912	2.4914	0.00285	0.0207178
XLOC_013223	XLOC_013223	chr18:77420750-77514510	group4	group5	2.58783	8.67398	1.74495	3.28661	0.0002	0.00235693
XLOC_015694	HNMT	chr2:138721650-138774052	group4	group5	0.473801	1.58564	1.74271	2.40248	0.0007	0.00669061
XLOC_020498	XLOC_020498	chr3:195639975-195679911	group4	group5	0.344808	1.14597	1.7327	3.58654	5e-05	0.000699887
XLOC_028298	XLOC_028298	chr9:34665459-34670321	group4	group5	0.863532	2.85911	1.72725	5.30939	5e-05	0.000699887
XLOC_000228	C1orf213	chr1:23685940-23698440	group4	group5	2.41124	7.97167	1.72511	3.36515	5e-05	0.000699887
XLOC_017061	LOC151174	chr2:239133247-239142985	group4	group5	0.44526	1.47045	1.72354	2.68553	5e-05	0.000699887
XLOC_012621	XLOC_012621	chr17:71187561-71188966	group4	group5	0.482285	1.59161	1.72253	2.79481	0.001	0.00896607
XLOC_019278	XLOC_019278	chr3:75690302-75691869	group4	group5	0.427651	1.40956	1.72074	2.88603	0.00065	0.00630095
XLOC_017939	C21orf49	chr21:34144351-34186053	group4	group5	0.558191	1.83946	1.72046	2.71359	0.0001	0.00129594
XLOC_023705	RMND1	chr6:151685249-151773316	group4	group5	2.65719	8.75262	1.71982	5.2944	5e-05	0.000699887
XLOC_006519	RAB35	chr12:120532898-120556800	group4	group5	2.0675	6.79751	1.71712	2.44851	0.0027	0.0198781
XLOC_016210	MAPRE3	chr2:27193490-27255735	group4	group5	0.411895	1.35361	1.71646	2.753	0.0007	0.00669061
XLOC_010114	FLJ39639	chr16:3313758-3320296	group4	group5	0.463676	1.52205	1.71483	3.86677	5e-05	0.000699887
XLOC_029182	XLOC_029182	chr9:102563432-102582060	group4	group5	0.347664	1.14077	1.71424	5.8592	5e-05	0.000699887
XLOC_005086	KCNQ1OT1	chr11:2466220-2870340	group4	group5	0.73813	2.40895	1.70646	7.20732	5e-05	0.000699887
XLOC_010332	XLOC_010332	chr16:47007683-47008984	group4	group5	0.423613	1.38228	1.70623	2.48848	0.0042	0.0280089
XLOC_024376	XLOC_024376	chr6:116890378-116892446	group4	group5	0.612839	1.99682	1.70412	3.726	5e-05	0.000699887
XLOC_020169	ZBTB20	chr3:114056946-114866159	group4	group5	1.24348	4.04994	1.70351	4.41744	5e-05	0.000699887
XLOC_007702	XLOC_007702	chr13:27799141-27825417	group4	group5	1.83238	5.96167	1.702	3.5406	5e-05	0.000699887
XLOC_029015	XLOC_029015	chr9:68419204-68422825	group4	group5	3.65856	11.8953	1.70105	2.52704	0.0027	0.0198781
XLOC_010676	XLOC_010676	chr16:2916022-2918222	group4	group5	0.320037	1.03783	1.69726	2.53621	0.00425	0.0282732
XLOC_015331	PRORSD1P	chr2:55509128-55512912	group4	group5	0.979242	3.17133	1.69535	4.20655	5e-05	0.000699887
XLOC_019410	XLOC_019410	chr3:122138756-122140661	group4	group5	1.46588	4.73613	1.69194	4.61147	5e-05	0.000699887
XLOC_001546	XLOC_001546	chr1:3539446-3541347	group4	group5	0.457872	1.473	1.68574	2.74155	0.00025	0.00284742
XLOC_029333	XLOC_029333	chr9:131462338-131464778	group4	group5	0.360464	1.15882	1.68473	3.26124	0.0002	0.00235693
XLOC_002058	XLOC_002058	chr1:86044217-86045985	group4	group5	0.324658	1.0426	1.6832	2.70484	0.00155	0.0127951
XLOC_004875	XLOC_004875	chr11:102962967-102964625	group4	group5	0.318654	1.02073	1.67954	2.53474	0.0029	0.0210081
XLOC_005687	XLOC_005687	chr11:94275495-94277006	group4	group5	0.554734	1.77596	1.67873	2.96091	0.0003	0.00331862
XLOC_026984	NRF1,XLOC_026984	chr7:129242700-129396922	group4	group5	0.83908	2.66844	1.66912	3.17526	0.00025	0.00284742
XLOC_019365	CD200R1	chr3:112625088-112693937	group4	group5	0.502157	1.59634	1.66856	4.0123	5e-05	0.000699887
XLOC_002726	XLOC_002726	chr1:211431090-211432543	group4	group5	0.399658	1.26725	1.66486	2.58289	0.0024	0.0181067
XLOC_011071	XLOC_011071	chr16:75539209-75551252	group4	group5	0.71164	2.24263	1.65597	4.60431	5e-05	0.000699887
XLOC_004649	NEAT1	chr11:65190268-65194003	group4	group5	54.6772	172.223	1.65527	7.34523	5e-05	0.000699887
XLOC_017034	TIGD1	chr2:233412778-233450822	group4	group5	4.0617	12.7876	1.65459	2.34144	0.00345	0.0240486
XLOC_007909	XLOC_007909	chr13:98075155-98086250	group4	group5	0.450907	1.41799	1.65294	5.38011	5e-05	0.000699887
XLOC_005322	XLOC_005322	chr11:46618122-46620626	group4	group5	0.45779	1.43785	1.65115	3.52818	5e-05	0.000699887
XLOC_020989	XLOC_020989	chr4:129209989-129389371	group4	group5	0.405909	1.27195	1.64781	3.51259	5e-05	0.000699887
XLOC_021816	XLOC_021816	chr5:39074592-39076025	group4	group5	0.386694	1.21128	1.64727	2.44501	0.0031	0.0221393
XLOC_010569	XLOC_010569	chr16:89557278-89559376	group4	group5	0.563371	1.76055	1.64387	3.50311	5e-05	0.000699887
XLOC_022025	XLOC_022025	chr5:103415606-103429909	group4	group5	0.877178	2.73517	1.64069	6.0477	5e-05	0.000699887
XLOC_025800	XLOC_025800	chr7:23510893-23513268	group4	group5	1.47696	4.5763	1.63155	4.77113	5e-05	0.000699887
XLOC_008906	SNHG10	chr14:95995320-96001209	group4	group5	5.02008	15.5369	1.62991	4.01715	5e-05	0.000699887
XLOC_002782	XLOC_002782	chr1:226236325-226241364	group4	group5	0.521812	1.61236	1.62757	4.57888	5e-05	0.000699887
XLOC_029625	ZNF41	chrX:47304060-47347926	group4	group5	0.946115	2.90831	1.62009	3.15778	0.0001	0.00129594
XLOC_028205	XLOC_028205	chr9:2844292-2846472	group4	group5	0.709712	2.17955	1.61872	3.74479	5e-05	0.000699887
XLOC_027876	XLOC_027876	chr8:61558861-61564854	group4	group5	1.20478	3.69862	1.61821	5.54906	5e-05	0.000699887
XLOC_012276	XLOC_012276	chr17:38295394-38296450	group4	group5	1.42325	4.36745	1.61761	3.28569	5e-05	0.000699887
XLOC_014221	CFD	chr19:858279-866604	group4	group5	0.963808	2.94603	1.61195	3.35449	5e-05	0.000699887
XLOC_015329	XLOC_015329	chr2:55277931-55279565	group4	group5	0.835138	2.54709	1.60877	3.45336	5e-05	0.000699887
XLOC_006504	LINC00173	chr12:116971226-116974832	group4	group5	0.580126	1.76838	1.60799	3.11787	0.0001	0.00129594
XLOC_009106	XLOC_009106	chr15:37393878-37402163	group4	group5	0.684427	2.08471	1.60688	5.32807	5e-05	0.000699887
XLOC_009405	SCARNA15	chr15:83419278-83426103	group4	group5	11.8762	36.1651	1.60653	5.0135	5e-05	0.000699887
XLOC_017192	LOC100270804	chr20:18768614-18776839	group4	group5	2.37168	7.20546	1.60318	4.68696	5e-05	0.000699887
XLOC_010748	PDXDC1	chr16:15068832-15131552	group4	group5	1.67857	5.08657	1.59946	2.73269	0.00055	0.00548789
XLOC_023511	XLOC_023511	chr6:99874714-99876727	group4	group5	2.74015	8.29473	1.59794	5.06081	5e-05	0.000699887
XLOC_011200	CAMTA2	chr17:4871232-4900905	group4	group5	1.35006	4.07749	1.59466	2.44208	0.003	0.0215846
XLOC_026911	LOC100216546	chr7:104618880-104646365	group4	group5	3.13683	9.45586	1.5919	5.2738	5e-05	0.000699887
XLOC_027212	XLOC_027212	chr8:17664508-17679537	group4	group5	0.460879	1.38685	1.58936	3.95377	5e-05	0.000699887
XLOC_006260	SPRYD4	chr12:56843285-56882181	group4	group5	4.64398	13.9035	1.58202	4.47399	5e-05	0.000699887
XLOC_026980	XLOC_026980	chr7:128462194-128470296	group4	group5	0.368461	1.09738	1.57448	4.58191	5e-05	0.000699887
XLOC_013551	XLOC_013551	chr19:19887378-19899238	group4	group5	1.98465	5.88823	1.56895	4.69585	5e-05	0.000699887
XLOC_006766	HIST4H4	chr12:14915444-14924197	group4	group5	0.405918	1.20019	1.564	2.97004	5e-05	0.000699887
XLOC_020446	ETV5	chr3:185764105-185826901	group4	group5	0.568725	1.67977	1.56246	3.89171	5e-05	0.000699887
XLOC_010690	XLOC_010690	chr16:3331216-3332845	group4	group5	0.601858	1.7768	1.56179	2.9937	0.00025	0.00284742
XLOC_019599	XLOC_019599	chr3:160283451-160288371	group4	group5	1.9566	5.7297	1.55011	5.43435	5e-05	0.000699887
XLOC_003383	LOC100505761	chr10:104209543-104216050	group4	group5	5.66572	16.5898	1.54996	4.05819	5e-05	0.000699887
XLOC_004574	XLOC_004574	chr11:61587422-61589443	group4	group5	0.417971	1.22081	1.54637	2.87631	0.00045	0.00464629
XLOC_021145	LOC100129917	chr4:699538-775811	group4	group5	6.9766	20.241	1.53668	3.76209	5e-05	0.000699887
XLOC_002738	FLVCR1-AS1	chr1:213025357-213031498	group4	group5	0.563727	1.63299	1.53445	1.65547	0.00255	0.0190024
XLOC_004796	XLOC_004796	chr11:77850747-77853036	group4	group5	4.84331	14.0251	1.53394	3.85587	5e-05	0.000699887
XLOC_024276	XLOC_024276	chr6:87863682-87865199	group4	group5	0.430021	1.23958	1.52737	2.43483	0.0027	0.0198781
XLOC_018882	XLOC_018882	chr22:42760418-42765277	group4	group5	1.17117	3.3724	1.52582	2.32855	0.0014	0.0118016
XLOC_015333	SMEK2	chr2:55774999-55860458	group4	group5	1.12617	3.24027	1.52469	2.39511	0.0025	0.0187095
XLOC_027179	XLOC_027179	chr8:9009222-9025734	group4	group5	0.523207	1.50457	1.5239	2.2639	0.00055	0.00548789
XLOC_012719	XLOC_012719	chr17:79361766-79368034	group4	group5	2.32328	6.66949	1.52141	5.64401	5e-05	0.000699887
XLOC_029006	XLOC_029006	chr9:66454657-66459359	group4	group5	1.30762	3.75164	1.52058	5.03214	5e-05	0.000699887
XLOC_022364	XLOC_022364	chr5:179719160-179722308	group4	group5	1.87001	5.36459	1.52042	4.95088	5e-05	0.000699887
XLOC_013397	ICAM1	chr19:10381516-10397291	group4	group5	0.556923	1.59589	1.51881	3.76652	5e-05	0.000699887
XLOC_018408	SEC14L2	chr22:30792735-30821292	group4	group5	1.22653	3.51064	1.51716	3.14823	5e-05	0.000699887
XLOC_004836	XLOC_004836	chr11:89956693-89959455	group4	group5	1.07614	3.07785	1.51606	4.27496	5e-05	0.000699887
XLOC_024186	KLHL31	chr6:53510641-53530572	group4	group5	0.876665	2.50425	1.51428	4.8892	5e-05	0.000699887
XLOC_005568	XLOC_005568	chr11:70115237-70116666	group4	group5	0.41174	1.17261	1.50992	2.3295	0.00565	0.0352461
XLOC_005658	XLOC_005658	chr11:85952979-85955488	group4	group5	0.369278	1.05074	1.50862	2.89664	0.0007	0.00669061
XLOC_028125	CHRAC1	chr8:141514553-141527252	group4	group5	1.47222	4.18512	1.50728	3.15681	5e-05	0.000699887
XLOC_029122	XLOC_029122	chr9:96329009-96338666	group4	group5	0.588218	1.66001	1.49677	4.63885	5e-05	0.000699887
XLOC_029610	ZNF674-AS1	chrX:46404924-46407910	group4	group5	6.51757	18.3656	1.4946	5.47976	5e-05	0.000699887
XLOC_011727	MIR21	chr17:57918546-57919759	group4	group5	8.11687	22.8686	1.49437	4.73513	5e-05	0.000699887
XLOC_002783	XLOC_002783	chr1:226245707-226249929	group4	group5	0.730916	2.04892	1.48709	4.29576	5e-05	0.000699887
XLOC_014470	LOC284454,MIR24-2	chr19:13945329-13947173	group4	group5	2.22738	6.24233	1.48674	2.89351	5e-05	0.000699887
XLOC_019580	XLOC_019580	chr3:156892135-156896665	group4	group5	0.371721	1.0413	1.48609	3.59167	5e-05	0.000699887
XLOC_017749	PCIF1	chr20:44555059-44576747	group4	group5	0.641783	1.79763	1.48594	2.76713	0.0014	0.0118016
XLOC_001731	XLOC_001731	chr1:26756657-26757929	group4	group5	0.442711	1.23783	1.48338	2.15207	0.0083	0.0471289
XLOC_023455	LOC100288198	chr6:79910961-79953771	group4	group5	1.40656	3.91801	1.47795	2.16063	0.00685	0.0408301
XLOC_019364	CD200R1	chr3:112625088-112693937	group4	group5	0.768339	2.13925	1.47729	3.34327	5e-05	0.000699887
XLOC_024315	LOC728012,XLOC_024315	chr6:100367785-100548472	group4	group5	0.359874	1.00084	1.47564	2.49048	0.00055	0.00548789
XLOC_009394	FAM154B	chr15:82555113-82577267	group4	group5	1.12354	3.12457	1.4756	4.42488	5e-05	0.000699887
XLOC_014632	LSR	chr19:35739558-35758983	group4	group5	1.00887	2.78983	1.46743	2.64587	0.0007	0.00669061
XLOC_023584	XLOC_023584	chr6:119671065-119678137	group4	group5	0.469909	1.29771	1.46552	4.33375	5e-05	0.000699887
XLOC_021818	XLOC_021818	chr5:40798371-40800498	group4	group5	0.387121	1.06617	1.46159	2.678	0.0012	0.0104143
XLOC_017226	LOC100134868	chr20:25990286-26002574	group4	group5	2.75378	7.5607	1.45711	4.18032	5e-05	0.000699887
XLOC_017526	TMC2	chr20:2517252-2629544	group4	group5	0.444493	1.217	1.45309	4.1371	5e-05	0.000699887
XLOC_021296	CNGA1	chr4:47937993-48014961	group4	group5	0.673813	1.84229	1.45108	2.59858	0.00075	0.00708645
XLOC_024320	XLOC_024320	chr6:100580942-100644786	group4	group5	0.748923	2.04674	1.45044	4.13311	5e-05	0.000699887
XLOC_029094	XLOC_029094	chr9:91923852-91925870	group4	group5	1.37689	3.74657	1.44415	3.89384	5e-05	0.000699887
XLOC_005621	C11orf30	chr11:76150449-76271579	group4	group5	2.00271	5.44902	1.44404	2.34473	0.00395	0.026735
XLOC_019402	XLOC_019402	chr3:121468871-121469716	group4	group5	2.80342	7.61139	1.44097	3.15599	0.00015	0.00184461
XLOC_026131	CYP3A7-CYP3AP1	chr7:99282301-99332819	group4	group5	0.506221	1.37339	1.43991	2.236	0.00195	0.015366
XLOC_012587	LRRC37A3	chr17:62850444-62961968	group4	group5	5.84315	15.8126	1.43625	2.30935	0.0012	0.0104143
XLOC_005705	XLOC_005705	chr11:102215884-102217830	group4	group5	0.495185	1.33875	1.43485	2.75806	0.00085	0.00785329
XLOC_000514	LOC100507634	chr1:55681080-55683128	group4	group5	0.48514	1.30353	1.42594	2.809	0.0008	0.00747839
XLOC_029944	FAM127C	chrX:134141695-134161517	group4	group5	1.05097	2.81706	1.42247	2.67915	0.0008	0.00747839
XLOC_018311	BCRP2	chr22:21457257-21476575	group4	group5	1.95543	5.24117	1.42241	3.98506	5e-05	0.000699887
XLOC_003696	XLOC_003696	chr10:35406692-35415585	group4	group5	0.675257	1.80901	1.42169	3.1405	5e-05	0.000699887
XLOC_027970	OSGIN2	chr8:90897440-90940095	group4	group5	0.438294	1.17412	1.42161	2.28874	0.0021	0.016285
XLOC_013673	CLIP3	chr19:36505561-36523797	group4	group5	0.388862	1.04007	1.41935	2.3374	0.0022	0.0168996
[truncated: 1,130 more rows]

## Sheet: 4-Overlap_DEGs(UP)
siPAP-Totl(782)	siPAP-Ins(890)	LALA-Ins (756)	siPAP-Tot + siPAP-Ins (640)	siPAP-Tot+LALA-ins (365)	siPAP-Ins+LALA-Ins (437)	siPAP-Tot+siPAP-Ins+LALA-Ins (353)	siPAP-Tot Only (130)	siPAP-Ins Only (166)	LALA-Ins Only (307)	siPAP-Tot+siPAP Ins Only (287)	siPAP-Tot+LALA Ins Only (12)	siPAP-Ins + LALA-Ins Only (84)
[truncated: 890 more rows]

[truncated: 1 more sheets: 5-Overlap_DEGs(DOWN)]
