# Supplementary material for: Canonical Poly(A) Polymerase Activity Promotes the Decay of a Wide Variety of Mammalian Nuclear RNAs
Source: PLoS Genet. 2015 Oct 20;11(10):e1005610. doi: 10.1371/journal.pgen.1005610 (PMC4618350; doi:10.1371/journal.pgen.1005610)
Supplement: S2 Table — These datasets include the upregulated and downregulated genes that were identified in all three datasets. (XLSX) [file pgen.1005610.s009.xlsx]

## Sheet: Notes
Organization of Supplematary Table 2:High confidence DEG lists
Sheet 1 contains the UP-regulated genes, Cufflinks and visual annotations
Sheet 2 lists the DOWN-regulated genes and Cufflinks annotations
Column descriptions:
Gene ID	This is a unique identifier assigned to a unique transcript after assembly in cufflinks
Gene	This is the gene designation that Cufflinks assignes based on the annotation file. We note that in some cases ncRNAs were incorrectly annotated due to partial overlap or proximity to annotated genes.
Locus	Chromosomal location; note that this does not always represent the precise transcript start/end sites of the transcript assembled by Cufflinks, but will often include flanking seqence of overlapping assembled transcripts and/or assigned annotated genes
Exon#	Number of exons as determined by Cufflinks
Log2(FC) (siPAP Total)	Log2 of (siPAP/siControl)
Visual Annotation #1	IGV traces were assigned as PROMPT, lncRNA, mRNA, AS, pri-miRNA, or SNHG (Materials and Methods)
Associated Gene #1	This is the gene associated with the designated annotation. For example, if the annotation is PROMPT, this is the gene that the ncRNA is upstream and antisense to; this is not the actual transcript that is up-regulated.
Visual Annotation #2	In 13 cases, transcripts were assigned two annotations
Associated Gene #2	Same as Associated gene#1, but for the secondary annotation.
Notes	Miscellaneous comments on the traces. "Potential RI" was very loosely scored based on apparent sequence reads across introns. "Potential premature PAS" was based on 5' sequence that terminates prior to the annotated PAS (see Discussion)

## Sheet: 1_DEGs(UP)
gene_id	gene	Locus	Exon#	Log2(FC) (siPAP Total)	Visual Annotation #1	Associated Gene #1	Visual Annotation #2	Associated Gene #2	Notes
XLOC_019884	XLOC_019884	chr3:42690233-42691417	1	1.78716	PROMPT	ZBTB47
XLOC_010804	XLOC_010804	chr16:21961623-21964371	1	2.62326	PROMPT	UQCRC2
XLOC_002713	XLOC_002713	chr1:207923381-207925329	1	2.58741	PROMPT	CD46
XLOC_003633	XLOC_003633	chr10:17683409-17686069	1	2.57132	PROMPT	STAM
XLOC_007636	XLOC_007636	chr13:111567955-111570748	1	2.5235	PROMPT	ANKRD10
XLOC_028754	XLOC_028754	chr9:139622742-139626060	1	2.50023	PROMPT	SNHG7
XLOC_028088	XLOC_028088	chr8:125485117-125486869	2	2.48192	PROMPT	RNF139
XLOC_019070	LRRFIP2	chr3:37094116-37224220	1	2.46532	PROMPT	LRRFIP2
XLOC_012842	PTPN2	chr18:12785476-12889340	2	2.45071	PROMPT	PTPN2
XLOC_023319	BTBD9	chr6:38136226-38615355	1	2.44872	PROMPT	BTBD9
XLOC_012490	XLOC_012490	chr17:47863257-47865336	1	2.40363	PROMPT	KAT7
XLOC_001917	XLOC_001917	chr1:47794106-47795347	1	2.36009	PROMPT	CMPK1
XLOC_022018	LOC100289230	chr5:98264837-98284054	1	2.29843	PROMPT	CHD1
XLOC_021280	XLOC_021280	chr4:41990416-41992458	1	2.28873	PROMPT	SLC30A9
XLOC_001546	XLOC_001546	chr1:3539446-3541347	2	2.24077	PROMPT	TPRG1L
XLOC_027660	XLOC_027660	chr8:6560700-6565818	1	2.22961	PROMPT	AGPAT5
XLOC_017088	XLOC_017088	chr2:241521785-241526070	1	2.21192	PROMPT	CAPN10
XLOC_003854	XLOC_003854	chr10:75532020-75541773	1	2.19025	PROMPT	CHCHD1
XLOC_021767	FAM134B	chr5:16465951-16617167	1	2.17769	PROMPT	ZNF622
XLOC_001859	LOC100130557	chr1:41151073-41237275	1	2.15833	PROMPT	NFYC
XLOC_021804	RANBP3L	chr5:36242511-36302011	1	2.15706	PROMPT	NADKD1
XLOC_019393	XLOC_019393	chr3:119540192-119819895	1	2.14737	PROMPT	GSK3B
XLOC_019268	FOXP1	chr3:71002141-71639294	1	2.13526	PROMPT	FOXP1
XLOC_027330	RB1CC1	chr8:53535017-53641761	1	2.11126	PROMPT	RB1CC1
XLOC_012276	XLOC_012276	chr17:38295394-38296450	1	2.10838	PROMPT	CASC3
XLOC_015333	SMEK2	chr2:55774999-55860458	1	2.09856	PROMPT	SMEK2
XLOC_000228	C1orf213	chr1:23685940-23698440	2	2.09436	PROMPT	ZNF436
XLOC_014705	ZNF546	chr19:40476911-40528227	1	2.06726	PROMPT	ZNF546
XLOC_016210	MAPRE3	chr2:27193490-27255735	1	2.04572	PROMPT	TMEM214
XLOC_019885	XLOC_019885	chr3:42692096-42694471	1	2.0402	PROMPT	ZBTB47
XLOC_029953	XLOC_029953	chrX:135056666-135059895	1	2.03158	PROMPT	MMGT1
XLOC_016700	XLOC_016700	chr2:148600737-148602024	1	2.02293	PROMPT	ACVR2A
XLOC_004836	XLOC_004836	chr11:89956693-89959455	1	2.0112	PROMPT	CHORDC1
XLOC_000193	XLOC_000193	chr1:19400972-19540115	1	2.00606	PROMPT	UBR4
XLOC_005587	XLOC_005587	chr11:72514543-72525405	2	2.00286	PROMPT	ATG16L2
XLOC_022490	OSMR	chr5:38834672-38935743	1	1.99732	PROMPT	OSMR
XLOC_029610	ZNF674-AS1	chrX:46404924-46407910	2	1.98983	PROMPT	ZNF674
XLOC_013074	XLOC_013074	chr18:12945892-12947719	1	1.98603	PROMPT	SEH1L
XLOC_009115	FSIP1	chr15:39892231-40077917	1	1.96847	PROMPT	FSIP1
XLOC_023705	RMND1	chr6:151685249-151773316	1	1.95241	PROMPT	RMND1
XLOC_014175	LOC100128398	chr19:58488440-58523368	2	1.94895	PROMPT	ZNF606
XLOC_026912	LOC100216545	chr7:104646525-104654588	1	1.94418	PROMPT	KMT23
XLOC_004340	XLOC_004340	chr11:18548509-18549859	1	1.92411	PROMPT	TSG101
XLOC_007725	USPL1	chr13:31181819-31235331	1	1.92024	PROMPT	USPL1
XLOC_025800	XLOC_025800	chr7:23510893-23513268	1	1.91948	PROMPT	IGF2BP3
XLOC_028618	XLOC_028618,ZBTB26	chr9:125677810-125702607	2	1.91794	PROMPT	RABGAP1
XLOC_028207	XLOC_028207	chr9:3526068-3532798	1	1.91464	PROMPT	RFX3
XLOC_026600	XLOC_026600	chr7:35837270-35840568	1	1.91215	PROMPT	SEPT7
XLOC_000604	XLOC_000604	chr1:85667474-85669373	1	1.91006	PROMPT	SYDE2
XLOC_003352	XLOC_003352	chr10:101945844-101946901	1	1.90651	PROMPT	ERLIN1
XLOC_023584	XLOC_023584	chr6:119671065-119678137	1	1.90522	PROMPT	MAN1A1
XLOC_004978	XLOC_004978	chr11:122933284-122934061	1	1.90172	PROMPT	HSPA8
XLOC_000579	PIGK	chr1:77552516-77703411	3	1.90126	PROMPT	PIGK
XLOC_024376	XLOC_024376	chr6:116890378-116892446	1	1.89765	PROMPT	RWDD1
XLOC_016815	XLOC_016815	chr2:178075279-178077287	2	1.88665	PROMPT	HNRNPA3
XLOC_003345	GOT1,XLOC_003345	chr10:101156626-101220395	2	1.88045	PROMPT	GOT1
XLOC_008936	XLOC_008936	chr14:103991419-103995462	1	1.87632	PROMPT	TRMT61A
XLOC_003245	XLOC_003245	chr10:88281668-88285401	1	1.87299	PROMPT	WAPAL
XLOC_019542	LOC646903	chr3:149689065-149698506	1	1.86786	PROMPT	PFN2
XLOC_009982	XLOC_009982	chr15:99188608-99191432	2	1.86285	PROMPT	IGF1R
XLOC_006695	XLOC_006695	chr12:8184511-8185231	1	1.85662	PROMPT	FOXJ2
XLOC_006158	XLOC_006158	chr12:50677398-50683795	2	1.84864	PROMPT	LIMA1
XLOC_022375	TRIM52	chr5:180673492-180689051	1	1.84521	PROMPT	TRIM52
XLOC_015329	XLOC_015329	chr2:55277931-55279565	1	1.8249	PROMPT	RTN4
XLOC_008839	XLOC_008839	chr14:77562081-77564381	1	1.82488	PROMPT	KIAA1737
XLOC_019402	XLOC_019402	chr3:121468871-121469716	1	1.82233	PROMPT	GOLGB1
XLOC_024024	LOC100294145	chr6:32857116-32871535	1	1.82092	PROMPT	NR_037178
XLOC_020763	AASDH	chr4:57203842-57259493	1	1.80305	PROMPT	AASDH	AS	PPAT
XLOC_028013	VPS13B,XLOC_028013	chr8:100008196-100889814	2	1.79535	PROMPT	VPS13B
XLOC_018118	LINC00189	chr21:30565814-30671095	2	1.7948	PROMPT	BACH1
XLOC_021358	XLOC_021358	chr4:71858108-71859241	1	1.7891	PROMPT	DCK
XLOC_007060	XLOC_007060	chr12:64842941-64845830	1	1.78806	PROMPT	TBK1
XLOC_008117	POLE2	chr14:50102222-50155098	1	1.78015	PROMPT	DNAAF2
XLOC_000368	XLOC_000368	chr1:39325547-39326822	1	1.77529	PROMPT	RRAGC
XLOC_027970	OSGIN2	chr8:90897440-90940095	1	1.77292	PROMPT	OSGIN2
XLOC_005194	LOC644656	chr11:9481102-9482245	1	1.76929	PROMPT	ZNF143
XLOC_020160	XLOC_020160	chr3:112926045-112930626	1	1.76285	PROMPT	BOC
XLOC_007909	XLOC_007909	chr13:98075155-98086250	1	1.76188	PROMPT	RAP2A
XLOC_030404	TCEAL1,TCEAL3	chrX:102849928-102886007	1	1.74503	PROMPT	TCEAL1
XLOC_029625	ZNF41	chrX:47304060-47347926	1	1.73509	PROMPT	ZNF41
XLOC_018374	XLOC_018374	chr22:26908464-26910452	2	1.72194	PROMPT	TFIP11
XLOC_012243	LHX1,XLOC_012243	chr17:35283404-35301915	2	1.7112	PROMPT	LHX1
XLOC_000696	XLOC_000696	chr1:109969158-109973394	1	1.70944	PROMPT	PSMA5
XLOC_009106	XLOC_009106	chr15:37393878-37402163	1	1.70216	PROMPT	MEIS2
XLOC_013223	XLOC_013223	chr18:77420750-77514510	2	1.67161	PROMPT	CTDP1
XLOC_020911	LOC256880	chr4:100871635-100873620	1	1.63163	PROMPT	H2AFZ
XLOC_029778	XLOC_029778	chrX:80065435-80068495	1	1.62705	PROMPT	PAXBP1
XLOC_002041	SAMD13	chr1:84753884-84816481	2	1.62624	PROMPT	SAMD13
XLOC_016562	C2orf49	chr2:105947944-105966356	2	1.62054	PROMPT	C2orf49
XLOC_026244	XLOC_026244	chr7:123389121-123394992	1	1.61815	PROMPT	WASL
XLOC_015058	ZNF583	chr19:56905044-56938320	1	1.61415	PROMPT	ZNF583
XLOC_001709	GRHL3	chr1:24632420-24741587	2	1.60342	PROMPT	GRHL3
XLOC_024485	XLOC_024485	chr6:149636450-149638577	1	1.58894	PROMPT	TAB2
XLOC_027635	XLOC_027635	chr8:146017924-146022088	1	1.58829	PROMPT	RPL8
XLOC_022480	LOC646719	chr5:36861318-37065921	1	1.5634	PROMPT	NIPBL
XLOC_027006	XLOC_027006	chr7:134329295-134331423	1	1.5627	PROMPT	BPGM
XLOC_011135	ZNF778	chr16:89281329-89305371	1	1.55277	PROMPT	ZNF778
XLOC_003023	XLOC_003023	chr10:33247333-33253110	1	1.53745	PROMPT	ITGB1
XLOC_028923	XLOC_028923	chr9:33018565-33024801	2	1.53504	PROMPT	DNAJA1
XLOC_019057	XLOC_019057	chr3:32612537-32614976	1	1.52879	PROMPT	DYNC1LI1
XLOC_028125	CHRAC1	chr8:141514553-141527252	1	1.52729	PROMPT	CHRAC1
XLOC_008699	FRMD6-AS1	chr14:51921229-52197444	1	1.52367	PROMPT	FRMD6
XLOC_029192	XLOC_029192	chr9:106854847-106856324	1	1.47742	PROMPT	SMC2
XLOC_006355	XLOC_006355	chr12:80329300-80332194	1	1.46301	PROMPT	PPP1R12A
XLOC_028205	XLOC_028205	chr9:2844292-2846472	1	1.46298	PROMPT	KIAA0020
XLOC_029348	LOC100272217	chr9:133452736-133454881	1	1.45987	PROMPT	FUBP3
XLOC_029437	XLOC_029437	chr9:140131281-140135422	2	1.44801	PROMPT	TUBB4B
XLOC_007778	SERP2	chr13:44943501-44971850	1	1.44156	PROMPT	SERP2
XLOC_001570	XLOC_001570	chr1:6843743-6845196	1	1.4196	PROMPT	CAMTA1
XLOC_012041	CHD3	chr17:7765923-7816075	2	1.40824	PROMPT	CHD3
XLOC_019765	SETD5-AS1	chr3:9404716-9439198	3	1.40445	PROMPT	SETD5
XLOC_029944	FAM127C	chrX:134141695-134161517	2	1.40176	PROMPT	FAM127C
XLOC_023424	XLOC_023424	chr6:58287803-58369765	3	1.39442	PROMPT	GUSBP4
XLOC_022606	XLOC_022606	chr5:77651517-77656337	1	1.39271	PROMPT	SCAMP1
XLOC_012554	XLOC_012554	chr17:59470669-59477136	1	1.36201	PROMPT	TBX2
XLOC_002143	XLOC_002143	chr1:109233233-109234895	1	1.35843	PROMPT	PRPF38B
XLOC_024562	MLLT4-AS1	chr6:168222775-168227503	3	1.35622	PROMPT	MLLT4
XLOC_001525	MIB2	chr1:1549104-1570030	1	1.33347	PROMPT	MIB2
XLOC_012975	XLOC_012975	chr18:57026693-57029781	1	1.30431	PROMPT	LMAN1
XLOC_014407	ILF3-AS1	chr19:10762537-10764548	1	1.29511	PROMPT	ILF3
XLOC_011183	XLOC_011183	chr17:4167326-4171726	3	1.2804	PROMPT	ANKFY1
XLOC_022364	XLOC_022364	chr5:179719160-179722308	1	1.27578	PROMPT	MAPK9
XLOC_007905	XLOC_007905	chr13:96324398-96329230	2	1.26439	PROMPT	DNAJC3
XLOC_026984	NRF1,XLOC_026984	chr7:129242700-129396922	2	1.26309	PROMPT	NRF1
XLOC_017749	PCIF1	chr20:44555059-44576747	1	1.24944	PROMPT	PCIF1
XLOC_018970	LOC401052,XLOC_018970	chr3:10028579-10052779	2	1.24133	PROMPT	EMC3
XLOC_008934	XLOC_008934	chr14:103797728-103800321	1	1.22746	PROMPT	EIF5
XLOC_026427	LOC202781	chr7:154794952-154797607	3	1.1843	PROMPT	PAXIP1
XLOC_003682	ZEB1-AS1	chr10:31605456-31608024	2	1.17839	PROMPT	ZEB1
XLOC_021955	XLOC_021955	chr5:79551965-79554115	1	1.15695	PROMPT	SERINC5
XLOC_029932	XLOC_029932	chrX:132096736-132104228	1	1.15317	PROMPT	HS6ST2
XLOC_009602	LOC100505648	chr15:40978398-40987304	2	1.14606	PROMPT	RAD51
XLOC_012516	C17orf67	chr17:54869273-54911293	8	1.13393	PROMPT	DGKE
XLOC_029094	XLOC_029094	chr9:91923852-91925870	1	1.12005	PROMPT	CKS2
XLOC_010569	XLOC_010569	chr16:89557278-89559376	1	1.11298	PROMPT	ANKRD11
XLOC_022384	XLOC_022384	chr5:609408-612332	1	1.10312	PROMPT	CEP72
XLOC_023510	XLOC_023510	chr6:99873863-99874614	1	1.09999	PROMPT	PNISR
XLOC_004796	XLOC_004796	chr11:77850747-77853036	2	1.0552	PROMPT	ALG8
XLOC_003195	GLUD1P3	chr10:75433984-75497243	1	1.04689	PROMPT	BMS1P4
XLOC_023511	XLOC_023511	chr6:99874714-99876727	1	1.04039	PROMPT	PNISR
XLOC_014636	LOC100506469	chr19:36024313-36038429	3	1.00701	PROMPT	TMEM147	AS	GAPDHS
XLOC_029122	XLOC_029122	chr9:96329009-96338666	3	1.00041	PROMPT	PHF2
XLOC_001920	FOXD2-AS1	chr1:47891212-47909667	2	0.97017	PROMPT	FOXD2
XLOC_017205	NKX2-4,XLOC_017205	chr20:21375214-21424710	2	0.960627	PROMPT	NKX2-4
XLOC_023515	XLOC_023515	chr6:101329272-101331929	1	0.892186	PROMPT	ASCC3
XLOC_017860	ABHD16B	chr20:62490048-62496563	2	0.879226	PROMPT	TPD52L2
XLOC_028287	PTENP1	chr9:33673501-33711715	4	0.873445	PROMPT	PTENP1
XLOC_019599	XLOC_019599	chr3:160283451-160288371	1	0.791498	PROMPT	KPNA4
XLOC_009649	LOC645212	chr15:44826702-44829123	3	0.691758	PROMPT	EIF3J
XLOC_025792	SNORD93	chr7:22893762-22898287	3	1.73555	SNHG	SNORD93
XLOC_009405	SCARNA15	chr15:83419278-83426103	3	1.43459	SNHG	scaRNA15
XLOC_008906	SNHG10	chr14:95995320-96001209	2	1.14548	SNHG	SCNHG10(SCARNA13)	PROMPT	GLRX5
XLOC_011849	SEC14L1	chr17:75084724-75213181	3	0.72256	SNHG	scaRNA16
XLOC_000288	RCC1	chr1:28832445-28865890	14	0.662373	SNHG	SNHG3
XLOC_020244	RPL32P3	chr3:129085590-129118515	4	1.19029	SHNG	SNORA7B
XLOC_004026	MIR4482-1	chr10:106013951-106059176	1	2.29725	pri-miRNA	MIR4482-1	AS	GSTO1
XLOC_026545	MIR148A	chr7:25988191-25989606	1	2.11756	pri-miRNA	MIR148A
XLOC_011727	MIR21	chr17:57918546-57919759	1	1.55282	pri-miRNA	MIR21
XLOC_028885	MIR31	chr9:21454070-21559697	1	1.50152	pri-miRNA	MIR31
XLOC_014470	LOC284454,MIR24-2	chr19:13945329-13947173	1	1.4879	pri-miRNA	MIR24-2			not a complete overlap
XLOC_021752	LOC100505738,MIR4458	chr5:8457799-8463209	2	1.21224	pri-miRNA	MIR4458
XLOC_024557	MIR3939	chr6:167371823-167412719	2	0.866599	pri-miRNA	MIR3939	PROMPT	FGFR1OP
XLOC_020742	DANCR,SNORA26	chr4:53578532-53580305	2	0.774346	pri-miRNA	MIR4449	SNHG	SNORA26
XLOC_019160	ZNF589	chr3:48282525-48331661	5	0.716249	mRNA	ZNF589
XLOC_017326	L3MBTL1,SGK2	chr20:42136319-42214273	22	0.665181	mRNA	L3MBTL1			Poorly spliced or multiple RI
XLOC_000311	TXLNA	chr1:32644622-32663886	12	0.579224	mRNA	TXLNA			potential RI
XLOC_004537	STX3	chr11:59522531-59573556	11	0.578856	mRNA	STX3			potential RI
XLOC_024186	KLHL31	chr6:53510641-53530572	3	2.29951	mRNA	KLHL31
XLOC_014699	EID2B	chr19:40018923-40023537	2	1.89984	mRNA	EID2B
XLOC_020446	ETV5	chr3:185764105-185826901	7	1.5637	mRNA	ETV5
XLOC_010103	TNFRSF12A	chr16:3070312-3072383	4	1.549	mRNA	TNFRSF12A
XLOC_021070	FAM218A	chr4:165875597-165898818	1	1.54739	mRNA	FAM218A
XLOC_008511	TEX22	chr14:105864871-105880196	2	1.54292	mRNA	TEX22			potential premature PAS
XLOC_024373	TSPYL4	chr6:116571125-116575300	1	1.47845	mRNA	TSPYL4
XLOC_029283	ZBTB26	chr9:125677810-125702607	2	1.42741	mRNA	ZBTB26
XLOC_023010	TRIM52	chr5:180673492-180689051	2	1.37737	mRNA	TRIM52			potential RI
XLOC_020824	MTHFD2L	chr4:75023598-75168814	2	1.34879	mRNA	MTHFD2L			potential premature PAS
XLOC_026302	AGBL3	chr7:134671214-134820530	4	1.33705	mRNA	AGBL3			potential premature PAS
XLOC_022701	EPB41L4A	chr5:111496222-111756677	4	1.26009	mRNA	EPB41L4A			potential RI
XLOC_017716	JPH2	chr20:42740335-42816787	6	1.19499	mRNA	JPH2
XLOC_016473	C2orf68	chr2:85829964-85876407	2	1.18525	mRNA	C2orf68			potential RI
XLOC_027121	XRCC2	chr7:152336484-152373327	4	1.15611	mRNA	XRCC2
XLOC_009394	FAM154B	chr15:82555113-82577267	3	1.13987	mRNA	FAM154B	PROMPT	EFTUD1	potential RI
XLOC_021514	TRAM1L1	chr4:118004018-118006743	1	1.12786	mRNA	TRAM1L1
XLOC_019859	EPM2AIP1	chr3:37027356-37092337	1	1.12773	mRNA	EPM2AIP1	PROMPT	MLH1
XLOC_028978	ZBTB5	chr9:37438099-37465407	2	1.0993	mRNA	ZBTB5
XLOC_007356	ZNF140	chr12:133656869-133736334	2	1.08838	mRNA	ZNF891
XLOC_015449	MAT2A	chr2:85764589-85788657	8	1.08001	mRNA	MAT2A			potential RI
XLOC_026122	ZNF789	chr7:99070433-99087043	3	1.07451	mRNA	ZNF789			5 exons but little splicing of any.
XLOC_012998	CCDC102B	chr18:66382475-66722426	9	1.05954	mRNA	CCDC102B			little splicing of any exons observed
XLOC_030268	FAM120C	chrX:54094756-54210023	16	1.05171	mRNA	FAM120C			potential premature PAS usage
XLOC_007114	BBS10	chr12:76738265-76742222	2	1.04247	mRNA	BBS10			potential RI
XLOC_028133	JRK	chr8:143738873-143751401	2	1.03767	mRNA	JRK			potential RI
XLOC_006004	APOLD1	chr12:12878721-12944399	2	1.02885	mRNA	APOLD1			potential premature PAS usage
XLOC_024337	OSTM1	chr6:108362612-108395967	6	1.02872	mRNA	OSTM1
XLOC_023207	ATAT1	chr6:30594612-30614601	11	1.02688	mRNA	ATAT1			potential RI
XLOC_006660	VAMP1	chr12:6561176-6579843	4	1.02619	mRNA	VAMP1			potential RI
XLOC_024225	KHDC1	chr6:73951037-74020207	4	1.00398	mRNA	KHDC1
XLOC_005856	ETS1	chr11:128328655-128457453	8	0.952435	mRNA	ETS1
XLOC_012049	VAMP2	chr17:8062464-8066318	5	0.947167	mRNA	VAMP2			potential RI
XLOC_008147	SOCS4	chr14:55405655-55516206	3	0.939441	mRNA	SOCS4
XLOC_018164	DNAJC28	chr21:34858308-34864054	2	0.923983	mRNA	DNAJC28
XLOC_026802	SAMD9	chr7:92728825-92747338	3	0.918933	mRNA	SAMD9
XLOC_011993	ZNF594	chr17:5031686-5095198	3	0.906593	mRNA	ZNF594
XLOC_022916	C5orf54	chr5:159817793-159827224	3	0.899442	mRNA	C5orf54			potential RI
XLOC_028543	FSD1L	chr9:108210277-108315591	13	0.897295	mRNA	FSD1L
XLOC_003931	FGFBP3	chr10:93666344-93669258	2	0.89129	mRNA	FGFBP3
XLOC_023238	LY6G5B	chr6:31638727-31640227	3	0.882066	mRNA	LY6GB5
XLOC_008323	TMEM251	chr14:93651295-93657803	2	0.875199	mRNA	TMEM251
XLOC_012050	TMEM107	chr17:8075787-8079721	3	0.869509	mRNA	TMEM107			potential RI
XLOC_007091	ZFC3H1	chr12:72003378-72074428	27	0.866452	mRNA	ZFC3H1			potential RI
XLOC_011407	SUZ12P1	chr17:29035938-29097759	10	0.842647	mRNA	SUZ12P1			potential RI
XLOC_013238	FSTL3	chr19:676374-683392	3	0.807502	mRNA	FSTL3			AS transcript to FSTL3 is also present and up in all three samples, but it did not meet stringent criteria
XLOC_022350	ZFP2	chr5:178322911-178360442	2	0.803067	mRNA	ZFP2
XLOC_008590	PPP1R3E	chr14:23764908-23772060	4	0.792121	mRNA	PPP1R3E			potential RI or lncRNA
XLOC_008884	MOAP1	chr14:93648540-93651249	3	0.791247	mRNA	MOAP1	PROMPT	TMEM251
XLOC_005760	C11orf71	chr11:114262169-114271294	2	0.778391	mRNA	c11orf71	PROMPT	RBM7
XLOC_020169	ZBTB20	chr3:114056946-114866159	5	0.778105	mRNA	ZBTB20	pri-miRNA	MIR4796
XLOC_022616	ANKRD34B	chr5:79852573-79866304	3	0.757491	mRNA	ANKRD34B			potential RI
XLOC_028210	PPAPDC2	chr9:4598262-4666674	1	0.748789	mRNA	PPAPDC2
XLOC_029448	C9orf37	chr9:140500095-140513361	3	0.740131	mRNA	C9orf37	PROMPT	EHMT1	potential RI
XLOC_005511	C11orf68	chr11:65684282-65686531	2	0.736883	mRNA	C11orf68,			potential RI
XLOC_000699	CYB561D1	chr1:110036521-110043220	3	0.731166	mRNA	CYB561D1			potential RI
XLOC_002665	RABIF	chr1:202845265-202858545	2	0.727757	mRNA	RABIF
XLOC_029150	ZNF782	chr9:99578364-99616930	5	0.687184	mRNA	ZNF782			potential RI
XLOC_000673	AMY2B,RNPC3	chr1:104068295-104122162	27	0.68701	mRNA	RNPC3			potential RI
XLOC_002420	KIAA0907	chr1:155881290-155904226	14	0.671623	mRNA	KIAA0907	SNHG	KIAA0907	potential RI
XLOC_027096	ZNF767	chr7:149239750-149321909	7	0.671007	mRNA	ZNF767			potential RI
XLOC_009824	FAM219B	chr15:75192327-75199604	5	0.653182	mRNA	FAM219B			potential RI
XLOC_028481	ZNF169	chr9:97021569-97067173	4	0.629765	mRNA	ZNF169			potential RI
XLOC_006495	OAS3	chr12:113375902-113411054	16	0.611684	mRNA	OAS3
XLOC_000606	CYR61	chr1:86046364-86049648	5	0.585562	mRNA	CYR61
XLOC_022571	SMA4	chr5:69423288-69586004	7	0.57022	mRNA	SMA4
XLOC_002319	MCL1	chr1:150547026-150552214	3	0.546209	mRNA	MCL1
XLOC_015215	ZNF512	chr2:27805835-27846082	13	0.5436	mRNA	ZNF512			potential RI
XLOC_013439	ZNF791	chr19:12721711-12742833	4	0.50347	mRNA	ZNF791
XLOC_007435	RFXAP	chr13:37393338-37403740	3	0.459718	mRNA	RFXAP			potential RI
XLOC_006378	XLOC_006378	chr12:89761405-89763299	1	2.605	lncRNA
XLOC_027876	XLOC_027876	chr8:61558861-61564854	1	2.44855	lncRNA
XLOC_026911	LOC100216546	chr7:104618880-104646365	2	2.41567	lncRNA
XLOC_017192	LOC100270804	chr20:18768614-18776839	2	2.38241	lncRNA
XLOC_021041	DKFZP434I0714	chr4:153457415-153460415	1	2.37499	lncRNA	DKFZP434I0714
XLOC_013888	XLOC_013888	chr19:48707303-48710296	1	2.35228	lncRNA
XLOC_025801	XLOC_025801	chr7:23514090-23526432	3	2.27481	lncRNA
XLOC_028298	XLOC_028298	chr9:34665459-34670321	1	2.0808	lncRNA
XLOC_017516	LOC100289473	chr20:1753942-1760392	2	2.07929	lncRNA
XLOC_018280	XLOC_018280	chr22:19158914-19161654	1	2.02687	lncRNA	NR_103767
XLOC_023348	XLOC_023348	chr6:42749714-42836296	1	2.01946	lncRNA
XLOC_021145	LOC100129917	chr4:699538-775811	2	2.00458	lncRNA
XLOC_012719	XLOC_012719	chr17:79361766-79368034	2	2.00199	lncRNA
XLOC_001204	ASCL5	chr1:201083080-201123632	1	1.92563	lncRNA
XLOC_016177	XLOC_016177	chr2:19545221-19547998	2	1.83527	lncRNA
XLOC_023919	XLOC_023919,ZSCAN16	chr6:28085490-28107528	2	1.80715	lncRNA
XLOC_004415	XLOC_004415	chr11:43665709-43674016	1	1.77269	lncRNA
XLOC_001336	XLOC_001336	chr1:224638387-224648396	2	1.76813	lncRNA
XLOC_010940	XLOC_010940	chr16:54947226-54950557	1	1.74049	lncRNA
XLOC_029182	XLOC_029182	chr9:102563432-102582060	1	1.70729	lncRNA
XLOC_001130	C1orf220	chr1:178511396-178520870	3	1.69498	lncRNA	C1orf220
XLOC_017226	LOC100134868	chr20:25990286-26002574	4	1.63997	lncRNA	NR_004846
XLOC_017939	C21orf49	chr21:34144351-34186053	3	1.62907	lncRNA
XLOC_000857	XLOC_000857	chr1:149814989-149822486	1	1.62436	lncRNA
XLOC_019041	XLOC_019041	chr3:27884489-27886086	1	1.58658	lncRNA
XLOC_028993	KGFLP2	chr9:41958801-42019584	3	1.57062	lncRNA
XLOC_016679	XLOC_016679	chr2:133095610-133106104	2	1.55154	lncRNA
XLOC_029939	LINC00629	chrX:133683906-133694434	2	1.54886	lncRNA
XLOC_015331	PRORSD1P	chr2:55509128-55512912	1	1.53591	lncRNA	PRORSD1P
XLOC_003525	CTAGE7P	chr10:131862161-131909081	1	1.52221	lncRNA	CTAGE7P
XLOC_006857	LOC400027	chr12:46108995-46123326	1	1.49811	lncRNA
XLOC_007791	XLOC_007791	chr13:46782953-46786018	1	1.47102	lncRNA
XLOC_018311	BCRP2	chr22:21457257-21476575	3	1.45695	lncRNA
XLOC_011585	XLOC_011585	chr17:42015589-42016323	2	1.45119	lncRNA
XLOC_020525	XLOC_020525	chr3:197361720-197377578	1	1.44467	lncRNA
XLOC_002234	XLOC_002234	chr1:120694644-120697153	1	1.44038	lncRNA
XLOC_020498	XLOC_020498	chr3:195639975-195679911	2	1.43507	lncRNA
XLOC_025989	XLOC_025989	chr7:66798359-66800728	1	1.41539	lncRNA
XLOC_013551	XLOC_013551	chr19:19887378-19899238	2	1.39206	lncRNA
XLOC_013800	ZNF45	chr19:44407644-44439435	1	1.38239	lncRNA
XLOC_019365	CD200R1	chr3:112625088-112693937	1	1.35307	lncRNA
XLOC_010120	MTRNR2L4	chr16:3415113-3422283	1	1.34126	lncRNA
XLOC_003559	XLOC_003559	chr10:135454787-135462392	2	1.33946	lncRNA
XLOC_004649	NEAT1	chr11:65190268-65194003	1	1.33624	lncRNA	NEAT1
XLOC_025990	XLOC_025990	chr7:66800971-66803459	1	1.3193	lncRNA
XLOC_015652	XLOC_015652	chr2:128145818-128158177	2	1.3116	lncRNA
XLOC_024320	XLOC_024320	chr6:100580942-100644786	2	1.27444	lncRNA
XLOC_020453	XLOC_020453	chr3:186541361-186545348	2	1.2628	lncRNA
XLOC_007235	C12orf76	chr12:110478758-110505500	2	1.25366	lncRNA	overlaps C12orf76
XLOC_001326	XLOC_001326	chr1:224180405-224202899	2	1.25242	lncRNA
XLOC_018679	XLOC_018679	chr22:22620417-22626181	1	1.24816	lncRNA
XLOC_030548	XLOC_030548	chrX:133681025-133683688	1	1.23897	lncRNA
XLOC_021828	XLOC_021828	chr5:43100542-43107252	1	1.21516	lncRNA
XLOC_004574	XLOC_004574	chr11:61587422-61589443	1	1.1929	lncRNA
XLOC_009350	NRG4	chr15:76228329-76345373	1	1.18767	lncRNA
XLOC_001386	XLOC_001386	chr1:231497640-231499307	1	1.17157	lncRNA
XLOC_007474	XLOC_007474	chr13:45609114-45611785	1	1.13604	lncRNA
XLOC_028363	XLOC_028363	chr9:68412425-68413159	1	1.12484	lncRNA
XLOC_003383	LOC100505761	chr10:104209543-104216050	3	1.11762	lncRNA
XLOC_028365	XLOC_028365	chr9:68423741-68454375	1	1.09212	lncRNA
XLOC_005569	XLOC_005569	chr11:70230607-70231796	1	1.0854	lncRNA
XLOC_013241	XLOC_013241	chr19:780927-786257	2	1.06184	lncRNA
XLOC_022025	XLOC_022025	chr5:103415606-103429909	4	1.05602	lncRNA
XLOC_023816	XLOC_023816	chr6:6680547-6687255	1	1.05387	lncRNA
XLOC_023406	LOC730101	chr6:52529198-52533951	3	1.03149	lncRNA
XLOC_002303	HIST2H2BC	chr1:149814989-149822486	1	1.0313	lncRNA
XLOC_014221	CFD	chr19:858279-866604	1	1.02447	lncRNA
XLOC_009836	DNM1P35	chr15:76016318-76032418	5	1.00998	lncRNA	DNM1P35
XLOC_003924	FLJ37201	chr10:91426865-91461197	5	1.00994	lncRNA	FLJ37201
XLOC_021653	XLOC_021653	chr4:175032808-175041725	3	0.991006	lncRNA
XLOC_018680	XLOC_018680	chr22:22626335-22631262	1	0.947691	lncRNA
XLOC_019471	XLOC_019471	chr3:132095661-132133012	2	0.937085	lncRNA
XLOC_029006	XLOC_029006	chr9:66454657-66459359	1	0.924545	lncRNA
XLOC_024244	XLOC_024244	chr6:78119186-78166890	2	0.914913	lncRNA
XLOC_009417	XLOC_009417	chr15:84740450-84855704	1	0.908471	lncRNA
XLOC_018415	TUG1	chr22:31304091-31376105	3	0.906938	lncRNA
XLOC_013989	LINC00085,MIR125A	chr19:52196249-52208443	2	0.903741	lncRNA
XLOC_021827	LOC100132356	chr5:43005922-43100421	3	0.893244	lncRNA
XLOC_001689	XLOC_001689	chr1:23607800-23619866	3	0.892341	lncRNA
XLOC_013582	LINC00662,XLOC_013582	chr19:28212150-28305267	3	0.883744	lncRNA
XLOC_022969	LOC202181	chr5:177026677-177099283	2	0.822875	lncRNA
XLOC_019332	LOC344595	chr3:106959529-107045811	2	0.805359	lncRNA	linc00883
XLOC_016732	XLOC_016732	chr2:157192507-157199228	1	0.789057	lncRNA
XLOC_012807	LINC00667	chr18:5236722-5246708	3	0.772644	lncRNA
XLOC_026082	XLOC_026082	chr7:93220491-93267883	1	0.769256	lncRNA
XLOC_008066	XLOC_008066	chr14:24943258-24947742	1	0.757019	lncRNA
XLOC_028992	MGC21881	chr9:41952312-41955121	2	0.698562	lncRNA
XLOC_018812	C1QTNF6	chr22:37576205-37595426	4	0.653027	lncRNA	overlaps C1QTNF6
XLOC_001690	XLOC_001690	chr1:23620401-23624402	1	0.652175	lncRNA
XLOC_015080	ZNF606	chr19:58488440-58523368	7	0.641564	lncRNA
XLOC_029430	XLOC_029430	chr9:140021098-140024405	1	0.618418	lncRNA
XLOC_003074	SYT15	chr10:46951452-46972955	1	2.56953	AS	SYT15
XLOC_010618	PRR25	chr16:855442-863861	1	2.17925	AS	PRR25
XLOC_016211	AGBL5	chr2:27274490-27294567	1	2.13154	AS	AGBL5
XLOC_006146	FAM186B	chr12:49963756-50016795	1	1.98756	AS	FAM186B
XLOC_001857	ZFP69	chr1:40942882-40974380	1	1.83403	AS	ZFP69
XLOC_024055	SCUBE3,XLOC_024055	chr6:35181821-35227237	2	1.68937	AS	SCUBE3
XLOC_010894	ITGAD	chr16:31404632-31437826	2	1.66702	AS	ITGAD
XLOC_014320	ACSBG2,XLOC_014320	chr19:6135709-6199601	2	1.54567	AS	ACSBG2
XLOC_015951	KANSL1L	chr2:210867304-211036051	3	1.50465	AS	KANSL1L
XLOC_008719	LGALS3	chr14:55595934-55612148	1	1.50115	AS	LGALS3
XLOC_000300	FABP3	chr1:31838099-31845923	1	1.40586	AS	FABP3
XLOC_004053	PNLIPRP1	chr10:118350489-118369270	2	1.3972	AS	PNLIPRP1
XLOC_006261	GLS2	chr12:56843285-56882181	1	1.32106	AS	GLS2
XLOC_015178	TP53I3	chr2:24299457-24325423	3	1.25364	AS	TP53I3
XLOC_005532	C11orf80	chr11:66512206-66614003	1	1.21748	AS	C11orf80
XLOC_025816	HOXA3	chr7:27145808-27166639	2	1.20727	AS	HOXA3
XLOC_012444	EFCAB13	chr17:45401326-45569986	1	1.18116	AS	EFCAB13
XLOC_028043	ZFPM2	chr8:106331146-107072867	4	1.12858	AS	ZFPM2
XLOC_005086	KCNQ1OT1	chr11:2466220-2870340	2	0.983895	AS	KCNQ1OT1
XLOC_020289	CLDN18	chr3:137717657-137834697	3	0.895471	AS	CLDN18
XLOC_019364	CD200R1	chr3:112625088-112693937	2	0.860559	AS	CD200R1
XLOC_015294	UNQ6975	chr2:45395869-45482080	2	0.846583	AS	UNQ6975
XLOC_017426	TUBB1	chr20:57594308-57601709	4	0.782295	AS	TUBB1
XLOC_014615	WDR88	chr19:33622997-33666703	1	0.781896	AS	WDR88
XLOC_014426	ZNF833P	chr19:11750547-11805799	1	0.693269	AS	ZNF833P

## Sheet: 2-DEGs(DOWN)
gene_id	gene	Locus	Log2(FC) (siPAP Total)	Exon#
XLOC_004888	ACAT1	chr11:107992229-108019446	-0.695733	11
XLOC_007198	ALDH1L2	chr12:105413559-105478364	-0.881113	9
XLOC_006488	ALDH2	chr12:112204690-112247789	-0.562706	12
XLOC_008817	ALDH6A1	chr14:74486058-74551307	-0.670387	11
XLOC_011785	AMZ2	chr17:66244144-66253305	-0.687669	8
XLOC_019176	APEH	chr3:49711400-49726196	-0.716961	23
XLOC_011130	APRT	chr16:88875876-88878342	-0.503265	5
XLOC_026825	ASNS	chr7:97481428-97501854	-0.915206	13
XLOC_028688	ASS1	chr9:133320093-133376661	-0.650287	15
XLOC_001231	ATP2B4	chr1:203595809-203713209	-0.745094	20
XLOC_016801	ATP5G3	chr2:176040985-176046490	-0.53943	4
XLOC_014249	BTBD2	chr19:1983398-2015716	-0.744796	7
XLOC_008309	CALM1	chr14:90863326-90874619	-0.607881	6
XLOC_004642	CAPN1	chr11:64948685-64979477	-0.703744	22
XLOC_018212	CBS	chr21:44473215-44496472	-1.00203	16
XLOC_013186	CCBE1	chr18:57098170-57368627	-0.804607	11
XLOC_014120	CCDC106	chr19:56158259-56164526	-0.588405	5
XLOC_020154	CCDC80	chr3:112323317-112360135	-0.57777	8
XLOC_005847	CDON	chr11:125826712-125933187	-0.477157	17
XLOC_002943	CELF2	chr10:11047258-11378672	-0.736459	14
XLOC_005063	CHID1	chr11:842823-915058	-0.655475	13
XLOC_005560	CPT1A	chr11:68522087-68609411	-0.738789	19
XLOC_029159	CTSL2	chr9:99791958-99801925	-0.779841	8
XLOC_027618	CYC1	chr8:145149915-145152428	-0.572835	7
XLOC_022257	CYFIP2	chr5:156693090-156822606	-0.529862	29
XLOC_003186	DDIT4	chr10:74033676-74035797	-1.29764	3
XLOC_005791	DDX6	chr11:118618472-118661972	-0.657342	14
XLOC_027442	DECR1	chr8:91013579-91064227	-0.531907	10
XLOC_001600	DHRS3	chr1:12627938-12679175	-0.81333	6
XLOC_030160	DMD	chrX:31137344-33357726	-0.543351	2
XLOC_029882	DOCK11	chrX:117629589-117820333	-0.456923	54
XLOC_026933	DOCK4	chr7:111366163-111846532	-1.07631	6
XLOC_011253	EFNB3	chr17:7608063-7614693	-0.65871	5
XLOC_004655	EHBP1L1	chr11:65342546-65360116	-0.728232	16
XLOC_027287	EIF4EBP1	chr8:37887835-37917979	-0.848428	3
XLOC_019289	EPHA3	chr3:89156673-89531510	-0.628534	7
XLOC_015920	FAM117B	chr2:203499900-203634480	-0.562979	8
XLOC_000054	FAM213B	chr1:2517898-2564481	-0.603288	7
XLOC_028093	FAM84B	chr8:127564682-127573396	-0.793788	2
XLOC_020981	FAT4	chr4:126236082-126414282	-0.572054	17
XLOC_022327	FGFR4	chr5:176513854-176525126	-0.752935	17
XLOC_030115	FIGF,PIR	chrX:15363712-15511711	-0.752717	7
XLOC_007446	FREM2	chr13:39261150-39461267	-0.762602	7
XLOC_003697	FZD8	chr10:35924355-35946214	-0.807898	2
XLOC_012651	GALK1	chr17:73754017-73761280	-0.941666	8
XLOC_028519	GALNT12	chr9:101569918-101612363	-1.18696	9
XLOC_014233	GAMT	chr19:1397024-1401569	-1.75924	6
XLOC_029083	GAS1	chr9:89559276-89562104	-0.565677	1
XLOC_012861	GATA6	chr18:19749377-19783723	-0.715471	7
XLOC_025937	GBAS	chr7:56032269-56067875	-0.647149	10
XLOC_004052	GFRA1	chr10:117816435-118033126	-0.720353	11
XLOC_019961	GPX1	chr3:49394608-49395791	-0.628102	1
XLOC_018575	GRAMD4	chr22:46972975-47076012	-0.777865	19
XLOC_016754	GRB14	chr2:165348859-165481205	-1.08048	13
XLOC_022508	HMGCS1	chr5:43287571-43313788	-0.421272	2
XLOC_000263	HMGN2	chr1:26798901-26803133	-0.53302	6
XLOC_009955	IDH2	chr15:90626484-90645780	-0.731232	11
XLOC_004166	IFITM2	chr11:308106-309410	-0.518866	2
XLOC_016948	IGFBP5	chr2:217536827-217560272	-0.594469	4
XLOC_019952	IMPDH2	chr3:49061761-49066901	-0.661229	14
XLOC_021935	IQGAP2	chr5:75699148-76003957	-0.980582	36
XLOC_008838	IRF2BPL	chr14:77490885-77498016	-0.517996	1
XLOC_014539	ISYNA1	chr19:18530108-18549623	-0.534876	8
XLOC_017090	KIF1A	chr2:241653180-241759808	-0.709654	46
XLOC_020709	LIMCH1	chr4:41362644-41702061	-0.481517	25
XLOC_022010	LNPEP	chr5:96270599-96373253	-1.05831	18
XLOC_014625	LOC400685	chr19:35301702-35323773	-0.789544	6
XLOC_014312	LONP1	chr19:5691844-5720463	-0.812008	19
XLOC_004447	MDK	chr11:46402333-46405387	-0.757407	5
XLOC_006163	METTL7A	chr12:51317824-51326416	-1.02752	3
XLOC_006585	MMP17	chr12:132312923-132338025	-0.848493	9
XLOC_018725	MN1	chr22:28144197-28201226	-0.864258	3
XLOC_005409	MRPL16	chr11:59573607-59578345	-0.536317	4
XLOC_010601	MRPL28	chr16:417383-420569	-0.476613	6
XLOC_030648	NAA10	chrX:153195279-153200607	-0.524326	8
XLOC_022476	NADKD1	chr5:36192693-36242258	-0.843032	12
XLOC_020556	NAT8L	chr4:2061238-2070816	-0.574074	3
XLOC_021531	NDNF	chr4:121951147-121993800	-1.1502	4
XLOC_010062	NDUFB10	chr16:2009516-2011976	-0.445294	4
XLOC_003986	NDUFB8	chr10:102283496-102289636	-0.543378	5
XLOC_014496	NOTCH3	chr19:15270441-15311801	-1.13633	33
XLOC_026926	NRCAM	chr7:107788070-108096950	-0.512778	30
XLOC_003689	NRP1	chr10:33466418-33623833	-0.495081	2
XLOC_020010	NT5DC2	chr3:52529355-52569093	-0.547615	14
XLOC_016981	OBSL1	chr2:220415449-220436423	-0.72179	21
XLOC_003759	OGDHL	chr10:50942686-50970425	-0.877896	18
XLOC_005330	PACSIN3	chr11:47198773-47208010	-0.883505	10
XLOC_023403	PAQR8	chr6:52226925-52272575	-0.493984	2
XLOC_019486	PCCB	chr3:135969157-136050214	-0.475133	15
XLOC_007861	PCDH9	chr13:66876965-67804566	-0.819956	5
XLOC_008048	PCK2	chr14:24563482-24573339	-1.00271	7
XLOC_022221	PCYOX1L	chr5:148737569-148751274	-0.719987	6
XLOC_026450	PDGFA	chr7:536198-559620	-0.623617	3
XLOC_028826	PLGRKT	chr9:5357966-5437937	-0.968639	4
XLOC_004598	POLR2G	chr11:62529010-62534187	-0.473426	8
XLOC_000056	PRDM16	chr1:2976180-3355185	-0.663992	17
XLOC_014458	PRDX2	chr19:12907633-12912694	-0.46188	6
XLOC_028683	PRRX2	chr9:132427919-132484951	-1.56544	4
XLOC_029137	PTCH1	chr9:98205263-98279247	-0.568675	3
XLOC_027588	PTP4A3	chr8:142402083-142441820	-1.13695	5
XLOC_014307	PTPRS	chr19:5205406-5340905	-0.838199	19
XLOC_008696	PYGL	chr14:51371934-51411248	-0.470571	20
XLOC_026529	RAPGEF5	chr7:22157811-22398988	-0.486895	2
XLOC_007396	RASL11A	chr13:27844463-27847948	-1.35272	4
XLOC_027396	RDH10	chr8:74206836-74237520	-0.982545	6
XLOC_002607	RGS16	chr1:182567757-182573548	-0.628839	5
XLOC_028049	RSPO2	chr8:108911543-109095913	-0.815801	6
XLOC_013912	RUVBL2	chr19:49496766-49519182	-0.416749	15
XLOC_028522	SEC61B	chr9:101984530-101996498	-0.815074	5
XLOC_026778	SEMA3D	chr7:84624698-84821020	-1.2555	18
XLOC_007698	SHISA2	chr13:26618734-26626146	-1.35642	2
XLOC_029764	SLC16A2	chrX:73640597-73754293	-0.551041	5
XLOC_018642	SLC25A1	chr22:19163087-19166338	-0.454376	9
XLOC_005379	SLC43A1	chr11:57252003-57283412	-0.598542	8
XLOC_012218	SLFN11	chr17:33677328-33702744	-0.516841	7
XLOC_011794	SOX9	chr17:70117160-70122560	-0.705566	3
XLOC_011676	SPATA20	chr17:48624423-48633386	-0.860271	14
XLOC_004696	SSH3	chr11:67070665-67080265	-0.925768	13
XLOC_017856	STMN3	chr20:62271057-62284963	-1.68106	5
XLOC_020065	SUCLG2	chr3:67410883-67705101	-0.643999	11
XLOC_010836	SULT1A1	chr16:28616907-28634907	-0.610144	7
XLOC_009789	TLE3	chr15:70340088-70390381	-0.517093	17
XLOC_004638	TM7SF2,VPS51	chr11:64863322-64883707	-0.734126	10
XLOC_006901	TUBA1A	chr12:49578577-49583107	-0.885028	4
XLOC_011305	UBB	chr17:16284366-16286054	-0.481561	2
XLOC_004116	UROS	chr10:127477022-127511842	-0.669529	10
XLOC_021974	VCAN	chr5:82767228-82881355	-0.655507	16
XLOC_019108	VIPR1	chr3:42530790-42579205	-0.952433	14
XLOC_005619	WNT11	chr11:75897369-75925090	-1.3159	4
XLOC_026562	XLOC_026562	chr7:27498377-27498774	-0.663085	1
XLOC_014837	ZC3H4	chr19:47567284-47617035	-0.448203	14
