# Supplementary material for: Canonical Poly(A) Polymerase Activity Promotes the Decay of a Wide Variety of Mammalian Nuclear RNAs
Source: PLoS Genet. 2015 Oct 20;11(10):e1005610. doi: 10.1371/journal.pgen.1005610 (PMC4618350; doi:10.1371/journal.pgen.1005610)
Supplement: S3 Table — This dataset includes all of the DEGs identified using the lncRNA annotations from GENCODE as described in the Materials and Methods. (XLSX) [file pgen.1005610.s010.xlsx]

## Sheet: NOTES
Groups*	Treatment	Fraction
1	siControl	Total
3	siPAP	Total
4	siControl	Nuc
5	LALA	Nuc
6	siPAP	Nuc
*Each group is an represents two biological replicates
Organization of Supplematary Table 3:
Sheets 1-3: Each of the first three sheets contains the DEGs identified in one of the three specific pairwise comparisons from the EdgeR analysis of GENCODE (release 19) annotated lncRNAs
Sheets 4-5: The last two sheets list the transcripts found in each overlapping/nonoverlapping dataset described in the Venn diagrams (Figure S1D, Figure S1E).
Column descriptions: Sheets 1-3
These values are derived from the EdgeR output
Gene Name	Gene name as described in GENCODE (release 19)
logCPM	Log of counts per million, the expression level parameter used in EdgeR
logFC	Log2 of (treated samples/matched control)
PValue	P-value
FDR	FDR-adjusted p-value

## Sheet: 1-siPAP_TOT (DEG)
GENE_NAME	logCPM	logFC	PValue	FDR
RP13-131K19.6	3.49216	4.51247	1.4632e-06	4.9631e-05
RP11-1391J7.1	4.83721	4.50964	1.05023e-10	6.92674e-09
AC092839.4	3.48128	4.14676	2.11685e-06	6.92831e-05
LNX1-AS2	4.16308	3.55849	6.34533e-07	2.27647e-05
RP11-54O7.17	8.68021	3.20495	4.24121e-36	2.51754e-33
BZRAP1-AS1	4.16847	2.86442	0.000779865	0.0136336
RP11-242J7.1	3.68081	2.70254	0.00182007	0.0277991
RP11-638L3.1	3.81718	2.67904	0.00136263	0.0109286
AC017116.11	5.53139	2.63232	1.58164e-16	2.06546e-14
LINC00702	5.37028	2.5928	8.91426e-10	5.41448e-08
RP11-167N4.2	6.15021	2.5864	1.33169e-15	1.59546e-13
RP11-535A19.2	4.18385	2.56578	2.82761e-05	0.000726748
RP11-575L7.4	4.15729	2.55079	0.000204823	0.00414696
AC006538.1	5.67852	2.49937	7.73078e-11	5.23089e-09
CTD-2562J17.4	4.81414	2.49176	4.54715e-08	2.01292e-06
AC124861.1	4.45167	2.41486	0.000122803	0.00263331
AC006129.1	4.01271	2.37947	0.00182021	0.0141691
RP11-142M10.2	3.96261	2.34744	5.55623e-05	0.00131447
RP11-277B15.3	4.13792	2.29381	0.000237783	0.00473355
RP11-343H19.1	6.82924	2.27487	4.54417e-16	5.7614e-14
RP11-390B4.5	7.62383	2.24941	9.74503e-27	3.53501e-24
KRTAP5-AS1	8	2.2122	1.07955e-26	3.81024e-24
AC012074.2	4.92308	2.20696	4.31212e-06	0.000131878
RP1-244F24.1	4.59429	2.19521	1.32034e-05	0.000365303
RP11-519C12.1	3.86993	2.18536	0.000830319	0.0143428
RP11-241G9.3	4.05738	2.18509	0.000156626	0.00326738
RP11-1109F11.3	5.4348	2.14896	5.43068e-08	2.37984e-06
AC008746.3	5.44721	2.12855	1.1007e-05	0.000148129
RP11-85L21.4	6.19762	2.12692	1.29262e-08	2.85094e-07
AC003986.7	3.81965	2.12516	0.00212796	0.0318241
RP11-290F20.2	4.38212	2.12288	0.0015076	0.0239511
RP11-85G18.6	6.55313	2.11807	9.79507e-15	1.07491e-12
LINC00237	3.87028	2.11442	0.00350604	0.0480939
RP11-81H14.2	3.91251	2.10619	0.000810835	0.0140465
AP000255.6	4.046	2.1041	0.0022904	0.033738
MANEA-AS1	7.16422	2.10404	3.38859e-25	1.02911e-22
MIR4453	9.52982	2.086	7.72848e-62	3.36421e-58
RP4-758J18.13	8.29816	2.08443	3.82586e-36	2.37914e-33
RP11-1246C19.1	6.72784	2.08074	1.19959e-21	2.79741e-19
RP11-283G6.4	5.03303	2.06389	2.959e-09	1.58834e-07
RP11-712L6.7	5.45824	2.0541	4.6977e-09	2.46374e-07
DOCK9-AS2	4.13482	2.05052	0.000808458	0.0140394
AC004549.6	4.36858	2.0444	9.07663e-05	0.00201928
RP11-363J20.1	5.74935	2.0439	6.14106e-12	4.98112e-10
RP11-7O11.3	6.97507	2.04337	1.21009e-14	1.306e-12
RP11-93I21.3	6.66949	2.04175	1.33176e-16	1.75671e-14
LINC01004	12.1779	2.01381	1.02134e-74	1.33377e-70
RP11-154H23.3	7.46229	2.00256	1.09866e-25	3.58686e-23
AC007391.2	4.22795	1.99966	0.000323649	0.00626153
RP11-406O23.2	4.14448	1.99395	0.00102809	0.0172934
RP4-739H11.4	9.55676	1.98975	1.17559e-50	1.919e-47
RP11-1E4.1	4.4609	1.98556	0.00365937	0.0497271
RNF139-AS1	9.00353	1.9747	4.44922e-40	4.46941e-37
KB-1410C5.5	4.76121	1.96504	1.62138e-06	5.44309e-05
CTC-303L1.2	8.26576	1.96342	2.1703e-33	1.09007e-30
AC123768.4	5.57175	1.95718	1.1742e-06	4.03524e-05
LL0XNC01-7P3.1	9.49292	1.95687	1.73259e-32	4.58558e-30
RP5-1068E13.7	8.127	1.95548	3.13994e-29	1.32273e-26
MIR181A2HG	8.88231	1.95406	1.90017e-34	7.54368e-32
RP5-1007H16.1	4.78653	1.95334	1.2581e-06	4.31221e-05
CTD-3214K23.1	6.37418	1.93367	2.68637e-13	2.52384e-11
LINC00936	5.6636	1.9336	1.59189e-09	8.96057e-08
RP11-110I1.14	5.09056	1.93066	1.42584e-05	0.000185593
CAPN10-AS1	9.1787	1.93048	3.67815e-28	1.41274e-25
RP11-334E6.3	6.0809	1.92919	5.00374e-11	3.5707e-09
LINC00115	8.85822	1.91608	6.65928e-24	1.05749e-21
RP11-439L18.1	6.19363	1.90128	6.03234e-12	4.95449e-10
RP1-212G6.7	6.37213	1.89219	1.00962e-09	5.99299e-08
CTC-453G23.8	7.23087	1.88551	1.2394e-13	1.21694e-11
U91328.22	4.98521	1.88358	4.01124e-05	0.000986493
RP11-479G22.8	7.40329	1.88273	2.95708e-18	4.82706e-16
RP13-401N8.1	5.21115	1.87873	1.01098e-05	0.000288261
RP4-739H11.3	7.91636	1.87618	9.36307e-23	2.3975e-20
RP11-197P3.4	7.57888	1.86963	1.25972e-23	3.50013e-21
CAHM	5.1644	1.85821	0.000123938	0.00138601
CTD-2227E11.1	6.51109	1.85811	4.87374e-11	3.51636e-09
ZNF252P-AS1	6.87698	1.85688	4.66257e-09	1.21568e-07
MORF4L2-AS1	9.59222	1.85547	1.9525e-46	2.83308e-43
XXbac-B444P24.14	4.31462	1.85525	0.000202426	0.00411116
RP11-179B15.5	3.69828	1.85306	0.00333558	0.0460946
RP11-546J1.1	5.01412	1.85266	8.82311e-06	0.000254914
RP5-855D21.3	6.19153	1.84841	1.09771e-12	9.43094e-11
RP11-339B21.13	4.41549	1.8466	1.42612e-05	0.0003878
CTD-2653M23.3	4.50332	1.84323	0.000593658	0.01062
RP11-316M21.7	4.99767	1.82491	3.84915e-07	1.42397e-05
CTD-2287O16.5	6.7597	1.81917	5.39605e-15	6.18132e-13
RP11-355O1.11	8.52218	1.81785	1.18194e-30	5.3224e-28
RP11-166N6.2	5.02869	1.81398	4.30957e-07	1.58086e-05
AC004463.6	8.56208	1.79914	1.25271e-09	3.6839e-08
RP11-38L15.3	11.1481	1.79593	8.59733e-44	6.82628e-41
RP11-326I11.4	6.97409	1.79423	1.88263e-15	2.21489e-13
RP11-18H7.1	10.1727	1.78823	4.09123e-54	1.06855e-50
RP11-339B21.11	5.19391	1.78761	5.05373e-06	0.00015277
RP11-149I2.4	4.73571	1.7872	8.77227e-05	0.00195824
RP11-490O6.2	4.39222	1.78263	0.000873211	0.0150241
CTD-2540F13.2	4.24225	1.77739	0.00229157	0.033738
RP11-285J16.1	4.99555	1.77573	1.44586e-05	0.000391733
RP11-383I23.2	7.29179	1.77493	1.64908e-22	4.06328e-20
RP11-351A11.1	9.92043	1.76356	1.74045e-52	3.78808e-49
AC091133.1	6.34099	1.75798	4.88873e-09	2.55368e-07
RP11-563N4.1	5.25088	1.74688	8.93209e-06	0.000257493
RP11-474G23.3	5.41314	1.74604	7.95275e-06	0.000232859
RP11-425A23.1	5.37114	1.7458	9.53611e-06	0.000273697
CPEB2-AS1	6.49862	1.72902	6.29842e-15	7.09061e-13
CTD-2023M8.1	6.71217	1.72757	5.79422e-13	5.21839e-11
RP3-406P24.3	4.86412	1.72588	0.000163912	0.00339767
RP11-651P23.5	6.02234	1.72243	1.21231e-08	5.77796e-07
CTD-2541M15.4	5.54562	1.69941	3.6611e-07	1.36212e-05
RP11-1055B8.4	7.37795	1.69921	7.14831e-21	1.48174e-18
CTD-2013N24.2	7.16843	1.69556	7.07417e-15	7.82894e-13
BSN-AS2	5.60966	1.67758	1.52439e-05	0.000411301
ZNF674-AS1	9.71413	1.67483	6.09398e-39	4.97383e-36
RP1-43E13.2	10.8542	1.67299	3.24364e-61	1.05897e-57
Z83851.1	7.68714	1.66765	6.39262e-19	1.11308e-16
RP11-214N9.1	5.84674	1.6621	2.54616e-07	9.75083e-06
RP11-46F15.2	5.11274	1.66118	3.58693e-05	0.000895634
RP11-37C7.3	7.66617	1.66064	1.40346e-18	2.38022e-16
RP11-35O15.1	5.83091	1.6492	1.10533e-08	5.3264e-07
RP11-153F1.1	8.94698	1.64839	2.1726e-32	1.05081e-29
XXbac-BPG299F13.17	4.88178	1.64286	0.000266519	0.00524958
RP11-660L16.2	9.14087	1.64056	1.80391e-28	7.36163e-26
RP11-7F18.2	5.14562	1.64005	5.08436e-05	0.00120963
RP11-646I6.6	5.24714	1.63992	3.47741e-05	0.000869953
CTD-2587M2.1	4.01111	1.63158	0.00297677	0.0420255
CTB-31O20.2	7.94386	1.6301	1.74616e-17	2.56215e-15
LINC01023	4.4889	1.62513	0.000509865	0.00933847
RP11-77P6.2	9.27242	1.62108	1.85129e-37	1.34311e-34
RP11-435O5.4	5.79392	1.60876	4.76206e-07	1.73709e-05
RP3-329A5.8	8.28181	1.60588	6.30734e-19	1.11307e-16
RP11-1299A16.3	4.44776	1.60457	0.00207462	0.0311317
KANSL1-AS1	4.91313	1.60275	0.00227609	0.0335859
AC079305.8	7.82927	1.60222	2.05953e-18	3.44813e-16
RP11-120J1.1	7.75839	1.59402	5.20132e-21	1.13207e-18
AF064858.8	4.46562	1.58987	0.000426362	0.00795408
CTA-204B4.2	7.96229	1.58534	1.24709e-12	1.05752e-10
CECR5-AS1	7.96097	1.58141	5.5053e-16	4.3712e-14
CCDC39-AS1	5.77902	1.57664	9.31294e-08	3.88555e-06
AL022341.3	6.09506	1.56914	1.47638e-07	5.93234e-06
RP1-140K8.5	5.65149	1.5649	1.71767e-07	6.81796e-06
RP11-309L24.9	4.21266	1.56064	0.00294237	0.04163
RP11-253M7.4	5.68443	1.55851	0.000143847	0.00304456
RP11-309L24.4	4.76223	1.55801	0.000611999	0.0109033
CTC-338M12.4	11.4343	1.55474	2.68272e-63	1.75168e-59
RP11-188D8.1	4.76796	1.55297	9.16782e-05	0.0020292
RP11-672L10.6	5.52344	1.54402	5.61296e-05	0.00131925
RP11-410L14.2	10.6109	1.54178	1.07685e-50	1.919e-47
RP11-199F11.2	7.02712	1.53829	1.09055e-12	9.43094e-11
CTD-3131K8.2	7.44033	1.53574	2.94048e-11	2.19427e-09
RP11-230C9.2	5.8449	1.53336	2.9032e-07	1.09892e-05
RP11-600F24.7	6.83401	1.52786	4.30396e-09	2.26635e-07
RP11-346L1.2	6.93524	1.52727	8.10027e-10	4.94306e-08
RP11-195C7.1	7.12622	1.52668	9.43312e-13	8.26759e-11
CTD-2127H9.1	9.98402	1.51605	6.60736e-43	7.84414e-40
RP11-346C20.4	4.66169	1.51594	0.000460423	0.00851653
RP11-351I24.1	5.74802	1.51418	4.26506e-08	1.90093e-06
RP11-775H9.2	7.26161	1.5034	1.42315e-11	1.0997e-09
RP11-206L10.9	9.12515	1.49983	4.66315e-32	2.17486e-29
RP11-16B13.1	6.64844	1.49903	1.22224e-09	7.12553e-08
U91328.19	7.95504	1.49873	2.30098e-18	3.80361e-16
RP11-16E12.1	5.61665	1.49805	3.14264e-06	9.91297e-05
RP11-359E3.4	8.76799	1.49389	1.18973e-25	3.78944e-23
AC067945.4	5.17809	1.49267	5.7682e-05	0.00135237
AC011290.4	5.80555	1.49219	1.07043e-07	4.40968e-06
RP11-267A15.1	8.25027	1.48791	4.21752e-21	9.33502e-19
RP6-109B7.4	5.28282	1.48774	3.69552e-05	0.000919235
RP4-680D5.2	4.96501	1.4862	0.000626442	0.0111349
RP1-167F1.2	6.54105	1.48124	2.29751e-08	1.06018e-06
RP11-191G24.1	6.24318	1.47875	1.14863e-08	5.4945e-07
CTA-445C9.14	9.55838	1.47756	1.57556e-35	8.94577e-33
RP11-336K24.12	6.55654	1.47729	3.38098e-07	1.26149e-05
AC007038.7	11.0836	1.47351	1.55413e-39	1.35303e-36
RP4-813F11.4	6.77319	1.46866	6.35134e-12	5.11988e-10
RP11-464F9.22	5.88091	1.46519	2.55242e-06	8.20987e-05
AC012146.7	6.28868	1.46445	5.29216e-08	2.32695e-06
RP5-940J5.3	4.76436	1.46219	0.000177262	0.00365698
AC129929.5	8.22092	1.46157	4.05804e-18	6.46268e-16
RP11-710C12.1	6.80043	1.46111	6.28105e-10	3.86907e-08
RP11-15B17.1	6.75408	1.45501	5.43953e-11	3.81908e-09
RP11-725P16.2	8.29464	1.45254	2.24143e-20	4.36878e-18
RP11-486O13.2	4.62309	1.44433	0.00170904	0.0264123
RP11-63A1.1	7.41971	1.44043	6.91369e-15	7.71674e-13
RP11-509J21.1	11.4334	1.43539	1.78037e-43	2.32498e-40
AP001258.4	4.91515	1.43363	0.000253242	0.00501834
RP11-402C9.1	8.80914	1.43002	9.37673e-17	1.27553e-14
RP11-154J22.1	8.42365	1.42819	9.33029e-23	2.3975e-20
DPH6-AS1	8.46754	1.42552	7.00566e-23	1.90598e-20
RP11-22P6.2	5.71219	1.42468	6.33083e-05	0.00146846
RP5-1086K13.1	7.28428	1.42397	9.19603e-16	1.12235e-13
RP11-111M22.4	7.48153	1.41839	4.48811e-11	3.27432e-09
RP11-195F19.9	8.43159	1.41794	1.83939e-17	2.66896e-15
RP11-87F15.2	6.2074	1.4144	1.36118e-08	6.46389e-07
KB-1460A1.5	5.73589	1.4116	2.59902e-06	8.33923e-05
RP11-230B22.1	7.34816	1.40519	5.25695e-15	6.07527e-13
RP11-430H10.1	6.17458	1.4044	1.04226e-05	0.000296534
RP11-441O15.3	10.1029	1.40046	1.38386e-39	1.29084e-36
RP11-496B10.3	6.1854	1.40023	1.10959e-06	3.83338e-05
RP1-101K10.6	10.5985	1.39911	7.89319e-34	4.12309e-31
CTD-3018O17.3	8.92789	1.39701	2.42882e-17	3.4855e-15
RP1-39G22.7	9.55118	1.39497	1.40842e-26	4.84015e-24
RP11-91P24.7	9.0126	1.39311	1.23123e-29	5.35955e-27
RP11-98D18.9	6.48108	1.39301	7.9212e-08	3.36948e-06
RP11-390E23.6	8.40518	1.38679	1.12418e-21	2.66922e-19
RP11-56F10.3	4.96113	1.38619	0.000158251	0.00329601
LA16c-380H5.5	5.62448	1.38612	6.48263e-07	2.31936e-05
RP11-634H22.1	5.02457	1.38507	0.000160296	0.00333328
RP11-226L15.5	9.04055	1.38436	1.22225e-23	3.46987e-21
RP5-1007M22.2	7.92899	1.38411	5.4135e-17	7.52073e-15
RP11-387H17.4	7.12634	1.38269	1.24349e-07	5.0905e-06
CTD-2383M3.1	5.3839	1.38229	2.56393e-05	0.000664333
AC004112.4	4.93006	1.37628	0.00021553	0.00434352
MIR4500HG	7.82279	1.3729	3.62901e-14	3.79129e-12
AC005037.3	8.393	1.36967	8.77056e-19	1.50704e-16
RP13-582O9.5	7.09826	1.3693	9.8353e-12	7.78419e-10
RP1-151F17.1	7.16996	1.3687	1.75094e-11	1.32939e-09
RP11-611E13.2	8.58047	1.36835	5.97385e-22	1.44468e-19
KB-1991G8.1	6.64702	1.36216	2.96772e-09	1.58834e-07
CPB2-AS1	7.70786	1.35539	1.49943e-14	1.60501e-12
CTD-2324F15.2	4.28554	1.35327	0.00321278	0.0446337
L29074.3	4.81497	1.35102	0.00528267	0.0341011
RP11-685M7.3	8.18837	1.34737	4.64176e-16	5.82853e-14
RP4-811H24.9	5.39661	1.34697	0.00269135	0.038518
RP11-57G10.8	5.15939	1.34529	0.00151693	0.0240407
XXbac-B476C20.9	5.15429	1.3422	0.000652719	0.0115499
RP11-10C24.1	6.74666	1.33582	2.47752e-08	1.13522e-06
RP11-814H16.2	5.02411	1.33309	0.000563763	0.0101688
RP11-572O17.1	6.46304	1.32631	1.25663e-07	5.12822e-06
RP11-462L8.1	8.49058	1.32416	1.38116e-19	2.54036e-17
SSSCA1-AS1	5.90936	1.32321	6.95409e-05	0.00159043
RP3-388M5.9	7.54971	1.32289	2.03349e-11	1.53499e-09
RP11-705O1.8	6.70232	1.32208	2.06584e-07	8.00527e-06
HMGN3-AS1	7.63974	1.32149	4.70661e-13	4.34252e-11
RP11-436D10.3	5.72045	1.32114	5.61685e-05	0.00131925
RP11-440L14.1	11.7678	1.32087	1.16558e-42	1.26844e-39
RP11-375N15.2	4.26561	1.31936	0.00306412	0.0430725
RP11-752G15.3	6.68735	1.31614	1.20461e-09	7.05423e-08
RP4-756H11.3	9.91188	1.31091	4.1522e-25	1.23235e-22
LINC00574	5.42281	1.31054	0.00410753	0.0280783
RP1-151F17.2	9.24153	1.31011	1.31365e-22	3.29903e-20
RP4-613B23.1	8.17331	1.3101	1.51246e-13	1.4523e-11
LINC00842	7.71207	1.30799	1.22737e-11	9.65556e-10
RP11-554J4.1	6.79156	1.30621	2.4184e-09	1.31591e-07
RP11-346C20.3	6.31008	1.30605	5.31622e-07	1.92312e-05
RP11-332H14.2	10.4394	1.3042	7.68774e-39	5.90554e-36
RP11-73K9.2	6.701	1.30112	8.05029e-06	0.000235187
MEF2C-AS1	8.52505	1.30096	8.00936e-23	2.13458e-20
RP11-802E16.3	5.508	1.2997	1.5324e-05	0.00041261
RP13-15E13.1	7.56104	1.29307	4.22541e-09	1.15689e-07
RP11-679C8.2	9.14327	1.28602	4.4518e-20	8.54942e-18
C6orf3	7.39863	1.28479	3.35954e-11	1.27023e-09
RP11-533E19.7	5.22878	1.28359	0.00253343	0.0365632
RP13-1032I1.7	8.40885	1.28155	6.58959e-08	2.84945e-06
hsa-mir-125a	5.83155	1.28061	0.000236348	0.00471217
AC068039.4	5.94061	1.27844	2.4518e-06	7.90945e-05
RP11-196G18.24	8.08409	1.27591	1.11367e-13	5.89505e-12
RP11-315D16.4	6.18374	1.27493	6.43073e-06	0.000191296
AP001462.6	5.86475	1.27095	4.23187e-05	0.00103326
LINC00938	9.15932	1.26601	8.22321e-20	1.5341e-17
RP11-27G24.1	6.08995	1.26454	1.08479e-06	3.75763e-05
RP11-567M16.3	8.95447	1.25969	1.43127e-20	2.87553e-18
SNHG3	11.8694	1.25908	2.83077e-21	3.74605e-19
CTC-444N24.6	8.76369	1.25903	4.58128e-17	6.43301e-15
AC002456.2	6.75168	1.25846	3.45021e-08	1.54833e-06
AC009518.4	5.81241	1.25719	1.34118e-05	0.000370285
AC104532.4	5.27113	1.25481	0.00184023	0.0280088
CTC-329D1.2	7.14319	1.25405	1.37949e-09	7.86673e-08
RP11-480A16.1	6.99691	1.25322	8.99851e-09	4.41773e-07
RP5-855D21.2	5.84903	1.25147	2.45297e-06	7.90945e-05
RPL34-AS1	6.1894	1.25026	6.12867e-06	0.000183145
CTD-2293H3.2	7.61513	1.24898	3.17454e-12	2.64053e-10
RP11-46C24.7	8.77887	1.24403	6.09812e-21	1.3055e-18
RP11-752G15.6	8.1495	1.2437	2.83264e-05	0.000726748
AC093627.9	9.92193	1.24041	1.95064e-26	6.53166e-24
RP11-661A12.14	5.64116	1.23303	0.000197836	0.0040242
RP11-445F12.1	8.42317	1.2326	3.41238e-17	4.84373e-15
RP11-10C24.3	7.08999	1.23248	7.52666e-11	5.1193e-09
RP5-864K19.4	9.18324	1.22953	1.78402e-20	3.52992e-18
AATK-AS1	5.72911	1.22884	0.000471298	0.00420461
AC010883.5	8.11012	1.22837	2.33408e-09	1.27534e-07
RP11-141M1.3	7.02561	1.22665	9.29894e-11	6.22743e-09
AC074117.10	9.60578	1.22587	9.39733e-18	1.39454e-15
RP11-284M14.1	7.74296	1.22569	6.32377e-14	6.45173e-12
RP11-282I1.1	7.9157	1.22401	1.62943e-16	2.08615e-14
RP11-10L12.4	7.73855	1.21295	1.29848e-13	1.26544e-11
RP11-426L16.8	7.99464	1.21014	1.42019e-11	1.0997e-09
RP11-932O9.7	5.55009	1.20658	0.00117061	0.0193997
RP11-214K3.20	6.82796	1.20539	9.51428e-08	3.95002e-06
LINC00629	7.53367	1.20461	8.36149e-12	6.65809e-10
RP5-1073O3.7	5.3403	1.2036	0.00349646	0.0480129
RP11-68L18.1	7.72366	1.20086	1.9878e-13	1.89479e-11
RP11-76N22.2	7.94411	1.19799	2.30465e-13	2.1809e-11
RP11-361H10.3	6.92627	1.19776	5.53962e-09	2.82586e-07
RP11-77I22.2	6.04686	1.19381	1.57036e-05	0.000421963
AC092295.4	8.28053	1.19375	3.66239e-11	2.7021e-09
RP11-55K13.1	6.15747	1.19362	9.50212e-05	0.00209608
RP11-343L5.2	5.46626	1.19155	9.65391e-05	0.0021224
U47924.30	8.15462	1.18822	1.17342e-09	3.58344e-08
AP001619.2	6.51139	1.18637	2.60507e-07	9.91827e-06
RP11-38L15.2	5.48778	1.18563	0.00860373	0.0506027
RAB30-AS1	12.5816	1.18557	1.38452e-36	9.04021e-34
RP11-1007O24.3	8.65012	1.18088	1.2502e-16	1.66595e-14
RP11-21B21.4	5.5971	1.17727	0.000578896	0.0103843
RP11-415J8.5	8.18175	1.17406	1.19142e-13	1.18769e-11
CTD-2037K23.2	8.77567	1.17232	9.54306e-17	1.28477e-14
RP11-554F20.1	9.11839	1.17094	5.28639e-18	8.21844e-16
RP11-134G8.7	7.26516	1.16996	5.71596e-11	3.9917e-09
RP11-51J9.6	5.80173	1.16873	3.14887e-05	0.000798468
CTD-2007H13.3	9.28478	1.16867	9.69527e-21	1.97829e-18
AP000487.5	10.5285	1.1679	1.87879e-24	5.45226e-22
RP11-351D16.3	5.53797	1.16703	0.00171447	0.0264649
DDX11-AS1	8.64204	1.16116	8.6692e-18	1.30128e-15
CTB-161M19.4	5.80927	1.16089	0.000208981	0.00422459
RP11-10N16.3	8.3864	1.15809	5.60813e-13	5.11783e-11
ITPR1-AS1	6.0295	1.1564	2.34122e-05	0.000614798
KCNIP2-AS1	6.94986	1.15617	7.30952e-08	3.13997e-06
ZSCAN16-AS1	8.58054	1.15611	3.86584e-14	4.00667e-12
RP6-42F4.1	7.81496	1.15241	1.61974e-12	1.36465e-10
GS1-114I9.1	5.21574	1.15107	0.00286005	0.0405568
RP11-530C5.1	7.47358	1.15003	5.52853e-09	2.82586e-07
CTC-436P18.1	8.82012	1.14925	1.99856e-14	2.12188e-12
RP11-244O19.1	6.95466	1.14804	3.14423e-07	1.1799e-05
AF131217.1	6.68318	1.14412	2.10012e-07	8.11404e-06
GABPB1-AS1	11.8084	1.14209	1.13118e-26	2.24538e-24
CTD-2319I12.4	7.62503	1.14063	9.8749e-10	5.88842e-08
RP11-267M23.4	7.30266	1.13908	2.44169e-09	1.32307e-07
LINC00886	7.39935	1.13878	8.97934e-10	5.42876e-08
RP11-324I22.4	11.0777	1.13642	6.07528e-37	4.17564e-34
CTD-2006H14.2	7.29707	1.13521	4.92213e-07	1.79048e-05
RP11-578F21.6	5.4482	1.13381	0.00152119	0.0240576
RP11-84G21.1	7.19137	1.13249	9.42055e-10	5.66926e-08
RP11-370I10.6	7.12269	1.13219	7.43177e-09	3.70425e-07
RP1-234P15.4	8.30846	1.12769	2.00439e-15	2.33708e-13
WEE2-AS1	6.86622	1.12582	2.13177e-05	0.000264472
ASH1L-AS1	7.64034	1.12021	4.009e-10	2.52916e-08
RP11-245P10.4	5.84268	1.11896	0.00052371	0.00952524
AC092159.2	6.67859	1.11891	4.6311e-07	1.69405e-05
RP11-57H12.3	5.75005	1.11681	0.00018542	0.00380723
RP11-406D1.2	6.86304	1.11338	2.92945e-07	1.10565e-05
RP11-412D9.4	7.32614	1.11033	1.01566e-08	4.94905e-07
RP1-317E23.7	6.5868	1.1052	8.64505e-05	0.00193315
RP11-214K3.22	6.01132	1.105	0.000334562	0.00644456
RP3-486I3.7	6.79984	1.10465	3.48226e-06	0.000109052
AC090044.1	7.06403	1.10457	5.14796e-09	2.66775e-07
RP11-166O4.6	7.27896	1.10243	2.38285e-08	1.09569e-06
LL09NC01-251B2.3	5.49488	1.1002	0.00241103	0.0352188
RP11-544I20.2	8.59502	1.09861	1.64619e-15	1.95433e-13
RP11-817O13.6	4.84411	1.09686	0.00301666	0.0424941
AP001062.7	4.70502	1.09534	0.00311498	0.0436465
RP11-146F11.1	5.96651	1.09238	0.000128998	0.00275259
XXbac-BPG181B23.7	6.35374	1.09082	1.63918e-05	0.000438648
RP11-166B2.8	8.69827	1.09065	7.38636e-12	5.9177e-10
CTD-2203K17.1	8.96689	1.08792	3.30911e-18	5.33502e-16
RP11-345P4.9	7.8087	1.08583	2.99367e-08	1.36196e-06
RP4-676J13.2	5.35929	1.08459	0.00139953	0.0224526
RP11-368I23.2	5.384	1.08386	0.000335083	0.00644456
AC062029.1	7.2915	1.08366	5.91417e-09	2.97051e-07
KB-226F1.2	5.9667	1.081	0.00155089	0.0243719
MIR24-2	7.38055	1.08059	4.92516e-06	0.000149576
RP13-516M14.1	6.49124	1.07996	7.57421e-05	0.00171424
SCARNA17	8.8078	1.07956	9.09634e-13	4.24853e-11
GHc-362H12.3	6.35964	1.07908	2.00117e-06	6.56615e-05
RP11-739L10.1	6.42023	1.07053	6.44878e-06	0.000191397
RP11-299G20.2	7.89745	1.07046	3.90865e-10	2.47782e-08
RP4-655J12.4	6.0056	1.06801	0.000178925	0.00368546
RP11-214K3.19	6.52692	1.06788	1.11666e-05	0.000314278
MAMDC2-AS1	7.95175	1.06634	1.11998e-12	9.55932e-11
HIF1A-AS2	7.0856	1.06617	4.17155e-05	0.00102399
RP11-166O4.5	7.44922	1.06613	9.52797e-08	3.95002e-06
AL592494.5	7.53272	1.06607	6.97549e-07	1.17841e-05
RP11-876N24.5	8.77552	1.0655	8.49539e-11	5.71863e-09
RP4-545K15.5	5.79973	1.06455	0.00163475	0.0128514
LINC00338	11.0641	1.06336	8.42405e-14	5.14515e-12
RP11-326G21.1	5.86325	1.06279	0.000420014	0.0038778
AC079145.4	5.97653	1.06219	4.20163e-05	0.00102944
RP11-933H2.4	8.40145	1.05592	1.24725e-11	9.75321e-10
RP11-15A1.2	9.26281	1.05534	8.90038e-17	1.22347e-14
RP11-272P10.2	7.47647	1.05424	6.70903e-07	2.38728e-05
Y_RNA	6.54412	1.05397	1.77522e-06	5.89887e-05
RP11-129K12.3	8.2348	1.05242	4.14826e-10	2.60443e-08
LINC00959	10.1299	1.0517	2.23443e-19	3.99718e-17
AC007551.3	6.96937	1.05073	7.02483e-06	0.000207082
RP11-486G15.2	7.83893	1.04743	9.69715e-08	4.00744e-06
CTB-118N6.3	6.60432	1.04737	3.51037e-06	0.00010967
RP11-782C8.1	8.3861	1.0465	2.24336e-12	1.87795e-10
CACTIN-AS1	5.97262	1.04622	0.00818127	0.0492019
AP001628.6	7.58672	1.0455	5.42258e-10	3.35609e-08
RP5-1069C8.2	5.38578	1.04132	0.00170854	0.0264123
CTD-2349P21.9	6.6454	1.04078	4.88295e-05	0.00116821
RP11-61E11.2	5.56851	1.0354	0.000675623	0.0119068
RP1-93I3.1	8.46047	1.03539	1.97523e-10	6.53473e-09
RAD51-AS1	10.0409	1.03394	3.2313e-21	7.40308e-19
NEAT1	14.342	1.03234	1.27547e-14	9.20658e-13
RP11-112J3.16	7.17814	1.03169	1.78501e-07	7.04243e-06
RP11-448A19.1	8.81835	1.02713	1.0075e-12	8.77128e-11
DNAJC3-AS1	9.07503	1.02437	1.08704e-15	1.31441e-13
RP11-428C19.4	6.99604	1.02395	1.40126e-07	5.66534e-06
RP11-745O10.2	8.68753	1.02167	4.70426e-14	4.83724e-12
RP11-83A24.2	8.75763	1.02044	6.0226e-11	4.18347e-09
RP11-486A14.2	6.94678	1.01972	5.14282e-06	0.000155104
CTB-129O4.1	8.2368	1.01691	5.22588e-09	2.6868e-07
RP11-53O19.1	9.49575	1.01438	7.89384e-18	1.20314e-15
AC068282.3	7.10559	1.00901	7.54996e-08	3.23262e-06
RP11-95I16.2	5.79161	1.00799	0.000534759	0.00971268
RP11-499F3.1	5.66288	1.00746	0.00206624	0.0310506
HAND2-AS1	5.81466	1.00595	0.000602033	0.0107551
RP4-541C22.5	5.51821	1.00352	0.00164857	0.0257703
RP11-666A8.8	7.45973	1.00344	8.72082e-08	3.67371e-06
AF196970.3	8.57518	1.00006	4.84982e-08	9.87373e-07
RP11-486O13.4	6.25443	0.999816	5.61327e-05	0.00131925
RP11-396B14.2	7.06354	0.999075	6.80727e-07	2.41566e-05
RP1-93H18.1	7.42429	0.996361	1.58609e-09	8.96057e-08
ILF3-AS1	9.89556	0.995719	5.1025e-09	2.65473e-07
AP006621.8	5.84684	0.994839	0.00222308	0.0329526
RP11-305L7.3	5.60714	0.994103	0.000216942	0.00436525
RP11-99J16__A.2	6.98929	0.99351	3.34244e-07	1.25069e-05
RP5-890E16.2	5.93522	0.992583	0.0036582	0.0497271
RP11-872J21.3	5.5911	0.992517	0.00230069	0.0338342
XXbac-BPG55C20.7	7.62035	0.99246	5.7652e-09	2.91813e-07
CTD-3184A7.4	7.78206	0.986883	2.42062e-06	7.84389e-05
RP6-65G23.3	6.94012	0.985331	8.1744e-07	2.89294e-05
CSTF3-AS1	5.98138	0.984916	0.00281013	0.0400628
RP13-766D20.2	5.58085	0.983802	0.00182995	0.0278849
AC147651.3	6.17687	0.980439	2.50851e-05	0.000653864
AP001469.7	6.0014	0.980137	0.000633538	0.011241
RP11-16N11.2	6.02448	0.978915	0.00109495	0.0182274
RP11-757F18.5	7.56385	0.977894	5.78557e-08	2.52688e-06
RP11-143J12.2	6.67641	0.976128	4.23543e-05	0.00103326
RP11-27K13.3	7.91155	0.97429	9.71489e-10	5.81958e-08
RP11-504P24.4	11.3948	0.973242	5.63145e-28	2.10118e-25
RP3-462E2.5	7.20662	0.971301	1.76476e-06	5.8791e-05
RP5-827C21.2	6.79014	0.968999	0.000107783	0.0023459
RP11-360F5.3	6.18367	0.968934	7.3713e-05	0.00167703
RP11-196G18.22	9.80922	0.962295	1.36664e-10	4.71789e-09
AC026150.5	6.85309	0.961463	1.67824e-05	0.000448183
ZEB1-AS1	10.4757	0.959391	2.05371e-13	1.01915e-11
RP11-31F15.2	5.67367	0.958542	0.00370401	0.050125
RP11-366L5.1	5.81027	0.956741	0.00109852	0.0182514
AC005534.8	7.43107	0.952321	1.80649e-06	5.98674e-05
RASAL2-AS1	5.4266	0.951742	0.00177682	0.0272342
MEIS1-AS3	6.98769	0.946141	6.03934e-07	2.17267e-05
CTD-2555K7.2	6.92404	0.943656	8.42538e-06	0.000245596
RP11-152P23.2	5.63083	0.942621	0.00108726	0.0181335
CTD-2541M15.1	8.47206	0.941773	6.13976e-12	4.98112e-10
RP11-173B14.5	6.43486	0.940051	8.31064e-05	0.00186475
AC007228.11	7.26032	0.938925	4.26253e-07	1.56801e-05
LINC00351	7.74336	0.937441	4.43734e-08	1.97099e-06
CTC-366B18.4	5.18971	0.93357	0.0021354	0.03187
RP11-391M1.4	6.38849	0.932016	6.27433e-05	0.00145794
RP11-16P6.1	7.08345	0.92825	1.962e-07	7.62552e-06
HCG17	11.7518	0.926067	1.4341e-17	1.42334e-15
RP1-122P22.2	8.03395	0.924	1.09801e-08	5.31865e-07
RP11-82L2.1	6.77477	0.916226	4.98371e-05	0.0011898
RP11-417O11.5	6.6718	0.915732	0.000791225	0.0137952
RP11-553A21.3	5.60035	0.91524	0.00342923	0.0472886
RP11-21L23.2	6.52849	0.915085	3.93281e-05	0.000970861
RP11-945C19.4	6.98022	0.914444	3.24073e-06	0.000101978
AC015933.2	5.75392	0.914124	0.00387724	0.0520379
PAXIP1-AS1	8.97695	0.914031	3.41073e-09	1.80327e-07
RP11-49K24.4	6.5085	0.908854	0.000220074	0.00442145
RP11-692D12.1	9.98251	0.904501	7.92326e-18	1.20314e-15
RP3-399L15.3	8.32626	0.904456	1.02265e-09	6.01565e-08
MIAT	8.23535	0.904119	3.30357e-07	6.10008e-06
RP11-967K21.1	8.19586	0.901841	1.75756e-09	9.76679e-08
RP11-69I8.3	7.49452	0.90036	1.62206e-07	6.45808e-06
CTD-2021J15.1	6.69532	0.900281	0.000396472	0.00743897
RP5-882C2.2	5.3077	0.897356	0.00328693	0.0454703
RP11-165F24.5	7.01254	0.894141	4.27897e-06	0.00013148
RP11-445H22.4	8.44848	0.890782	1.12548e-08	5.40353e-07
LINC00271	8.61697	0.887008	1.20953e-08	2.82461e-07
FBXL19-AS1	9.50929	0.885089	4.74636e-09	1.21568e-07
RP1-309F20.3	8.59928	0.882507	5.60517e-09	2.84817e-07
CTD-2044J15.1	5.79773	0.879469	0.000794911	0.013841
RP11-847H18.3	7.81788	0.873235	1.56804e-07	6.28131e-06
RP5-901A4.1	8.41332	0.872246	4.99085e-06	0.000151219
AC012363.4	7.86551	0.871389	9.09825e-07	3.20254e-05
SEC24B-AS1	7.61065	0.867629	5.56123e-07	2.00619e-05
CTA-29F11.1	7.09721	0.867598	0.000152281	0.00319204
RP11-589P10.7	9.42067	0.86697	2.48738e-09	1.34226e-07
RP11-389C8.3	5.92103	0.86684	0.00133426	0.0216228
AC007285.6	6.91952	0.86364	1.39396e-05	0.00038083
RP11-708J19.1	6.69315	0.860896	0.00153636	0.0241727
RP11-351M8.2	9.88913	0.859391	4.30081e-11	3.1553e-09
MYLK-AS1	9.29286	0.858097	4.72194e-13	4.34252e-11
AC009961.3	6.11598	0.85786	0.000310584	0.0060356
JRK	12.1332	0.856463	3.89149e-12	1.54492e-10
RP11-395B7.7	9.89303	0.856348	1.11685e-13	1.12192e-11
RP11-656D10.3	8.65789	0.856073	1.18251e-07	4.85609e-06
RP11-345P4.10	6.45123	0.854393	0.000503318	0.00923151
CTB-55O6.12	9.41628	0.854224	8.84659e-08	3.71472e-06
RP11-727A23.10	7.40531	0.851733	7.29785e-06	0.000214646
SDCBP2-AS1	10.8478	0.85156	1.61375e-16	2.08615e-14
CTD-2616J11.14	6.57672	0.849563	0.00148451	0.0236705
RP11-6O2.3	6.52055	0.849482	0.00824162	0.0492019
MCM3AP-AS1	10.8927	0.848416	1.0405e-13	5.89505e-12
CTD-2589H19.6	5.61397	0.847617	0.00166315	0.0259178
TMEM72-AS1	7.94608	0.844079	3.71914e-07	1.37978e-05
MIR31HG	9.05356	0.843209	7.14782e-11	4.88709e-09
RP11-367N14.2	8.12133	0.840476	1.36933e-07	5.55342e-06
RP11-732A19.2	7.43108	0.839724	1.41734e-05	0.000386411
IPO9-AS1	7.066	0.838838	4.63667e-05	0.0011213
AC114813.1	5.58834	0.835031	0.0017643	0.027074
RP11-98I9.4	9.52687	0.834313	1.74569e-11	1.32939e-09
CTC-559E9.6	10.2876	0.834229	1.32579e-13	1.28248e-11
RP11-253M7.1	8.09076	0.83035	1.41873e-07	5.71828e-06
AC105760.2	7.52788	0.829727	3.03801e-06	9.62947e-05
RP11-111M22.3	9.35356	0.82441	3.42628e-10	2.19332e-08
RP11-809N8.4	5.79781	0.82404	0.00220642	0.0327428
RP11-123K19.1	8.53842	0.821723	2.24592e-08	1.04005e-06
RP11-466F5.8	7.75419	0.817919	4.81384e-05	0.00115772
RP11-439E19.10	6.12656	0.816214	0.00025295	0.00501834
SETD5-AS1	11.782	0.813218	4.09707e-21	9.22477e-19
SPTY2D1-AS1	8.64611	0.812909	2.15856e-09	1.18439e-07
RP5-1061H20.4	10.644	0.810735	4.52796e-18	7.12417e-16
RP11-677M14.7	7.67771	0.80974	1.75498e-06	5.86147e-05
RP11-14N7.2	10.1812	0.809404	1.52997e-09	8.68688e-08
WDR11-AS1	8.39601	0.80936	6.83065e-08	2.94394e-06
CTD-2319I12.2	6.8832	0.804858	0.000204494	0.00414671
RP11-727A23.5	10.8886	0.801276	1.0217e-14	1.11186e-12
FOXD2-AS1	8.2375	0.80031	0.000284333	0.00557524
RP11-503E24.2	6.03657	0.795773	0.00152548	0.0240576
CTA-292E10.6	7.06812	0.794846	0.00242633	0.0353633
RP11-715J22.4	6.67817	0.794671	0.0020764	0.0311317
RP11-31F15.1	10.8379	0.794463	2.87542e-14	3.02823e-12
RP11-10K16.1	7.15114	0.794315	4.79904e-05	0.00115629
RP11-452K12.4	5.84545	0.793002	0.0040336	0.0539701
RP11-159H10.3	6.60978	0.792074	0.000583568	0.0104538
SAP30L-AS1	9.03226	0.789816	2.10736e-09	1.16118e-07
CTA-217C2.1	10.2753	0.788051	1.04765e-10	6.92674e-09
SNHG10	9.27088	0.785344	1.44652e-06	2.34395e-05
OSER1-AS1	7.89067	0.784667	1.07676e-06	3.73975e-05
MIR4458HG	10.142	0.781912	2.22612e-11	1.67074e-09
AC073043.1	7.53335	0.78009	0.000153489	0.00321219
UBL7-AS1	8.61314	0.779596	9.38606e-09	4.59073e-07
RP11-798K3.4	6.69243	0.774893	0.00166641	0.0259376
ZNF718	12.8627	0.774644	5.30375e-14	3.50931e-12
RP11-624M8.1	8.58384	0.774628	1.25878e-09	7.30595e-08
RP11-584P21.2	8.34963	0.774275	1.13907e-06	3.92483e-05
RP11-399E6.1	7.00367	0.772546	9.48309e-05	0.00209543
RP11-108L7.15	8.20167	0.763096	9.96077e-07	3.47801e-05
RP13-137A17.4	6.69121	0.761443	0.00292909	0.0414869
CTA-211A9.5	9.45853	0.760329	6.32584e-11	4.37085e-09
PAN3-AS1	7.33279	0.759944	0.000412216	0.00770119
RP5-1050D4.5	5.99545	0.759818	0.00224351	0.03318
AD000090.2	11.5017	0.757663	4.60863e-10	2.86591e-08
BVES-AS1	7.31369	0.755234	0.000430194	0.00392614
RP11-288H12.4	7.0575	0.754892	0.000570099	0.0102689
RP11-169K16.9	10.2157	0.754586	1.3258e-06	4.50875e-05
RP11-485G7.5	6.49107	0.751542	0.00252951	0.0365632
RP11-422P24.11	6.49034	0.751098	0.00160139	0.025075
AC084018.1	10.1549	0.749776	3.00364e-08	1.36196e-06
RP11-138J23.1	9.43794	0.748113	4.97949e-08	2.19687e-06
CTD-2536I1.1	7.27797	0.746787	1.92125e-05	0.000510991
RP11-473M20.14	10.4792	0.742079	3.97519e-08	1.77781e-06
CLRN1-AS1	6.59073	0.737748	0.00590247	0.0374925
RP11-80H5.9	8.71099	0.737043	5.18501e-09	2.67632e-07
EMX2OS	10.5896	0.733939	3.0407e-08	6.52518e-07
RP4-651E10.4	6.14782	0.733678	0.00285354	0.0405488
RP11-297A16.2	7.03688	0.733047	0.000194348	0.00397182
UFL1-AS1	8.28954	0.732374	3.98319e-06	0.000123435
RP4-639F20.1	8.82682	0.730378	1.32455e-09	7.61996e-08
RP11-276H19.2	8.84884	0.726543	7.81832e-09	3.8674e-07
RP11-108L7.4	8.87007	0.722309	2.1868e-06	7.10383e-05
AC093627.12	5.86843	0.721975	0.00367891	0.0499407
RP4-758J24.5	6.79132	0.71669	0.000811018	0.0140465
AF146191.4	7.05687	0.71574	0.000329332	0.00636206
RP11-550I24.2	7.23004	0.71397	0.000315333	0.00611877
LINC00535	6.81508	0.712863	0.000405782	0.00759185
RP11-152N13.5	7.94006	0.711168	7.59145e-05	0.00171517
RP11-15E18.1	7.47762	0.710458	0.000128671	0.00275011
TUG1	15.1939	0.708889	3.48192e-16	3.07183e-14
LINC00883	10.4035	0.707794	5.09882e-11	3.61878e-09
CTC-232P5.1	7.75373	0.705147	2.85714e-05	0.000730163
CDKN2B-AS1	12.2931	0.700315	1.33229e-12	5.87688e-11
RP11-155G15.2	8.07259	0.696651	3.78524e-05	0.000939762
MLLT4-AS1	7.06709	0.695825	0.00323793	0.022361
AC087294.2	7.60643	0.694414	0.00147905	0.0236124
RP11-356O9.1	6.51521	0.694144	0.00137566	0.0221787
RP11-25H12.1	9.98461	0.691073	6.34346e-10	3.88917e-08
RP11-403I13.8	8.97643	0.689885	7.64559e-07	1.26471e-05
RP11-156K13.1	7.39411	0.680833	0.000973678	0.0165235
RP11-631N16.2	9.87006	0.679384	1.70907e-08	8.05731e-07
DNM1P35	7.79826	0.676789	0.00034701	0.00663486
RP5-1074L1.1	7.98879	0.675684	1.48185e-05	0.000400652
PSMG3-AS1	8.12555	0.675591	0.000434473	0.00809385
PTOV1-AS1	8.6082	0.675122	1.69167e-05	0.000213204
RP11-385F5.4	11.1421	0.674257	1.59705e-08	7.55648e-07
AC012309.5	9.59336	0.674044	2.08939e-08	9.71011e-07
RP11-286E11.1	6.56285	0.673106	0.00190235	0.0288534
CTC-260E6.6	10.5406	0.672724	5.64157e-08	1.11985e-06
RP1-179N16.6	6.82363	0.671044	0.00104316	0.0174705
AC074138.3	7.50239	0.670421	0.000402708	0.00754515
ADIRF-AS1	10.2094	0.670247	1.64065e-05	0.000210109
RP11-242D8.1	10.2001	0.668935	4.22094e-10	2.63738e-08
RP11-96H19.1	8.3318	0.666335	3.97111e-05	0.000978467
RP11-395G23.3	8.0188	0.664179	0.000317071	0.00614337
CTB-152G17.6	6.54034	0.663207	0.0013803	0.0222261
BACH1-IT1	7.62471	0.6628	4.50253e-05	0.00109088
RP11-110G21.1	8.1032	0.662696	9.76832e-06	0.000279135
RP11-448G15.3	7.32266	0.65879	0.000574324	0.0103307
RP11-328M4.2	8.5835	0.657886	9.07045e-06	0.000260905
AC018737.1	9.06106	0.657494	1.46869e-06	4.96883e-05
RP11-744I24.2	6.73246	0.65409	0.00397519	0.0532432
SMC5-AS1	8.76764	0.644392	1.7326e-07	6.85638e-06
LINC00894	11.7766	0.641418	6.09109e-09	1.51135e-07
DNAJC9-AS1	8.80244	0.640565	0.000275293	0.00266564
RP11-379H18.1	8.82134	0.638785	4.24301e-06	0.000130683
AC006273.5	8.12878	0.636518	0.000513543	0.00939265
RP11-225B17.2	7.44955	0.636136	0.000451578	0.00837665
AC092295.7	10.0238	0.635677	8.27217e-07	2.91963e-05
ZSWIM8-AS1	8.7344	0.634631	0.000356162	0.00332697
RP11-690D19.3	9.60728	0.627515	4.30043e-06	0.000131829
MIR600HG	9.59181	0.625844	6.19323e-06	9.27816e-05
RP11-71H17.9	6.78744	0.622618	0.00172418	0.0265207
LINC01024	7.58652	0.621502	0.000175722	0.00363094
LL22NC03-2H8.5	9.72138	0.619653	0.000230383	0.00460027
RP11-148L24.1	8.306	0.619206	2.6946e-05	0.000694059
AC099850.1	8.18528	0.615051	9.7066e-05	0.00213039
TMEM161B-AS1	11.527	0.611943	8.72763e-14	8.8352e-12
LINC01003	6.94633	0.60686	0.00312211	0.0436994
JAZF1-AS1	7.15819	0.603563	0.00204767	0.0308071
RP5-1057J7.6	10.7787	0.602142	3.68877e-06	0.000114968
HOXA11-AS	7.47796	0.602019	0.00305343	0.0214551
CKMT2-AS1	11.0747	0.595552	1.35615e-09	7.76752e-08
RP11-475N22.4	11.8634	0.591249	2.97768e-07	1.12062e-05
NR2F2-AS1	8.74164	0.588436	1.95882e-06	6.44337e-05
RP11-649G15.2	7.10139	0.584295	0.00247065	0.035929
COX10-AS1	11.5294	0.579615	3.26274e-08	6.81742e-07
LINC00667	10.5449	0.574024	3.62978e-10	2.31226e-08
CTD-2196E14.4	9.92215	0.571585	8.0346e-08	3.40662e-06
RP11-658F2.8	10.2214	0.570748	3.98878e-06	0.000123435
RP5-1074L1.4	10.8571	0.570665	6.85016e-05	0.00157086
RP11-348F1.2	10.6598	0.569304	2.68178e-05	0.000325538
RP11-382A20.4	8.09687	0.566562	0.000286884	0.00561683
RP5-894A10.2	8.91037	0.559902	0.000278882	0.00266786
SRP14-AS1	8.62779	0.557879	9.14548e-05	0.00202769
RP11-258C19.7	10.0873	0.557335	9.64118e-06	0.000136698
RP11-500G22.2	7.69652	0.55654	0.00253386	0.0365632
LINC00476	10.4206	0.5563	1.80121e-07	7.0662e-06
RP11-227D2.3	7.6333	0.555437	0.00109568	0.0182274
LINC00649	10.3637	0.554797	4.40966e-06	6.86523e-05
RP11-435B5.4	9.89127	0.550507	6.78793e-06	0.000201006
LINC00240	7.67381	0.545654	0.00127499	0.0208386
TTC28-AS1	11.2942	0.544137	1.00984e-05	0.000140669
RP11-326A19.4	8.72552	0.541155	9.76929e-05	0.00214056
LINC01006	9.41986	0.538918	1.26156e-06	4.31275e-05
HOXA-AS2	9.06445	0.535346	0.000148989	0.00155654
TMEM9B-AS1	10.1596	0.533128	3.87257e-05	0.000452179
RP1-266L20.4	7.52536	0.530902	0.0012313	0.0202259
AC007773.2	9.17379	0.53035	0.000131048	0.00279177
RP11-182L21.6	7.87372	0.529494	0.00216517	0.0322405
RP11-689P11.2	9.32212	0.529378	0.000894582	0.0153351
EPB41L4A-AS1	9.57155	0.526355	0.000129564	0.00140923
CTC-297N7.8	9.32618	0.526199	2.08744e-05	0.000550705
AC005682.5	9.04352	0.523699	0.00142058	0.0227346
RP11-421L21.3	10.9297	0.523607	2.31882e-07	8.90632e-06
RP11-698N11.4	7.60064	0.521164	0.00260583	0.0375187
LINC00954	8.26407	0.519281	0.0036202	0.0494521
RP1-167A14.2	11.9766	0.516566	2.07347e-08	9.67053e-07
RP11-267N12.3	10.5534	0.509378	2.59615e-07	9.91318e-06
RP11-108K3.1	8.66871	0.508656	5.0853e-05	0.00120963
KCNQ1OT1	12.9029	0.505231	4.91274e-07	8.47981e-06
RP5-1092A3.4	7.84027	0.497391	0.00267184	0.0383424
RP11-383J24.6	9.38767	0.497209	4.8831e-05	0.00116821
RP11-81H3.2	9.19703	0.493991	5.57679e-05	0.00131695
RP11-67L2.2	9.65377	0.492311	3.23341e-05	0.000816732
AC016629.8	7.7807	0.491736	0.00182934	0.0278849
AC023347.1	7.88989	0.49061	0.00150346	0.0239143
RP11-18I14.10	10.3846	0.490419	0.000121392	0.00260733
RP11-53O19.3	10.482	0.481934	6.64435e-07	2.37073e-05
LINC00478	9.38253	0.481714	0.0060786	0.0380897
AC092594.1	9.66013	0.479933	7.01109e-06	0.000207082
U82695.10	7.86326	0.47993	0.00609244	0.0380897
LINC00657	14.7404	0.476135	3.65141e-05	0.000909995
ZNF33B	12.4367	0.462377	8.93903e-06	0.000129047
RP11-2B6.3	9.39349	0.460141	0.00158926	0.0249149
PCBP1-AS1	10.3666	0.459716	1.30276e-05	0.000361204
RP5-1180C10.2	9.84932	0.45909	0.00102894	0.0172934
RP11-108M12.3	8.71134	0.450219	0.000517223	0.00943354
INTS6-AS1	8.07465	0.449364	0.00273476	0.0390309
CTD-2574D22.4	8.13527	0.447352	0.00344433	0.0473968
AF131215.2	8.11856	0.446267	0.00379089	0.0511875
RP11-373N22.3	7.95558	0.443361	0.00407235	0.0544327
CTC-365E16.1	8.81481	0.443115	0.00235119	0.0344604
RP1-257A7.4	8.78748	0.44292	0.0023917	0.0349756
DANCR	10.1529	0.441472	0.00303283	0.0214551
RP11-552M11.8	8.08492	0.441263	0.00211432	0.0316639
BDNF-AS	10.1924	0.433318	0.00132896	0.0107673
CTD-2162K18.5	9.88059	0.433084	0.000123553	0.00264504
RP4-678D15.1	8.88096	0.431846	0.000479253	0.00885228
RP11-155D18.12	8.58218	0.431589	0.00362805	0.0495075
RP11-298P3.4	8.27859	0.431199	0.00237339	0.0347468
RP11-57H14.4	8.78041	0.422514	0.00149586	0.0238225
RP11-37B2.1	10.202	0.420194	1.09891e-05	0.000309949
MIR4435-1HG	10.3688	0.419854	2.45164e-05	0.000640318
RP11-268G12.1	10.6221	0.417683	5.49833e-05	0.00130313
KTN1-AS1	8.86754	0.415304	0.0027867	0.0201149
LINC00472	12.0898	0.41505	0.000234268	0.00229961
RP11-432J22.2	10.3027	0.413249	0.00317481	0.0442474
AC009404.2	9.9761	0.409313	0.000452257	0.00837734
TPTEP1	11.0143	0.406569	1.61683e-05	0.000433555
AP001347.6	11.4788	0.406099	4.56164e-06	0.000139183
RP11-389O22.1	9.34747	0.402854	0.00171941	0.0265095
XIST	18.9692	0.401631	1.15955e-17	1.31526e-15
LINC00863	8.96003	0.396481	0.00118412	0.0195739
RP11-299J3.8	9.76765	0.395379	0.000577341	0.0103707
SNHG1	14.0558	0.392678	0.000161238	0.00166263
RP4-717I23.3	10.7047	0.387613	8.45402e-05	0.00189367
AC074286.1	9.41336	0.387296	0.00253987	0.0366094
RP11-122G18.5	9.81316	0.386646	0.00119507	0.019705
HOXD-AS1	8.60965	0.373287	0.00839245	0.0497284
LINC00958	10.9152	0.36826	0.000343355	0.00658424
RP4-665J23.1	9.51601	0.362525	0.0005163	0.00942988
DLX6-AS1	10.4199	0.358447	0.00247971	0.0182304
RP11-822E23.8	11.5628	0.353749	0.00543588	0.0348072
PTCHD3P1	11.5316	0.35282	2.54304e-05	0.000661544
RP3-331H24.5	11.4832	0.349657	0.000383799	0.00724281
RP1-239B22.5	10.053	0.344819	0.00095961	0.0163384
RP11-418J17.1	11.9639	0.344356	7.53752e-06	0.000221197
LINC00342	9.96279	0.343663	0.00101174	0.0170701
RP11-152P17.2	10.2246	0.336622	0.00172142	0.0265095
RP11-156P1.3	10.584	0.335282	0.000371873	0.00704832
TAPT1-AS1	10.5707	0.31707	0.000783076	0.0136714
RP1-184J9.2	11.5201	0.300051	0.00117977	0.0195268
HNRNPU-AS1	15.8991	0.257304	0.00209402	0.0161423
AP000472.2	11.8096	-0.240905	0.00364953	0.0497049
AC004702.2	10.4691	-0.291618	0.00220551	0.0327428
SENP3-EIF4A1	15.533	-0.292762	1.35002e-05	0.000178653
RP11-222A11.1	12.1393	-0.297906	0.00175729	0.0269982
RP11-97O12.7	10.1123	-0.300733	0.003075	0.0431789
PLK1S1	11.7339	-0.310764	0.00214601	0.016384
RP11-968A15.8	15.98	-0.324266	0.00271839	0.0388396
RP11-203J24.9	9.63786	-0.327581	0.00343396	0.047304
RP11-176D17.3	11.7958	-0.33061	0.00223853	0.0331439
RP11-453F18__B.1	11.6432	-0.333938	0.000196079	0.00399469
CTC-559E9.4	10.8572	-0.335137	0.00123624	0.020256
ERVK3-1	12.0891	-0.337418	0.000950304	0.0078598
RP11-23J9.4	9.33739	-0.349028	0.00325611	0.0451592
HCP5	9.54966	-0.349638	0.007697	0.0470109
FTX	13.1314	-0.352511	0.000137915	0.00147979
SNHG15	11.5779	-0.355377	0.00456841	0.0302276
RP11-227G15.3	11.9107	-0.358916	0.00411173	0.0549029
RP11-592B15.3	10.7273	-0.360115	0.00286031	0.0405568
RP11-193F5.1	9.83171	-0.361041	0.0036881	0.0500134
LA16c-306E5.3	11.3769	-0.361343	0.00106148	0.0177261
RP11-518L10.5	11.0601	-0.36515	0.00119194	0.0196784
RP11-33N16.3	9.06247	-0.366671	0.00308614	0.0432888
RP3-368A4.5	11.3924	-0.367515	4.88431e-05	0.00116821
BMS1P20	10.6402	-0.36968	0.000335083	0.00644456
SNORA67	14.8479	-0.379849	5.89677e-06	0.000176619
RP11-77K12.8	10.2736	-0.382779	7.47242e-05	0.00169708
RP11-397A16.1	9.32888	-0.390539	0.000265738	0.0052421
SOX2-OT	9.11384	-0.391242	0.00496984	0.032612
RP11-758M4.4	8.94789	-0.394132	0.00063516	0.0112545
RP11-120M18.2	11.2186	-0.397426	3.25771e-05	0.000821281
RP11-399K21.11	9.88395	-0.400775	0.000436326	0.00811678
AC005562.1	9.88476	-0.403372	9.11588e-05	0.00202456
CTB-89H12.4	12.2584	-0.411926	6.44092e-05	0.00148871
RP11-161I6.2	8.62208	-0.414424	0.000693457	0.0122047
STAG3L5P-PVRIG2P-PILRB	11.3178	-0.415624	0.000387908	0.00729927
LINC00493	8.92632	-0.415625	0.00656712	0.0407367
RP11-685N10.1	8.72563	-0.416493	0.000539451	0.0097843
RP11-417J8.6	10.5481	-0.425269	0.00010948	0.00236952
RP11-308D16.4	9.48988	-0.425446	7.97662e-05	0.00179796
RP11-776H12.1	8.04295	-0.426603	0.00390503	0.0523571
RP11-478C19.2	12.8768	-0.430878	0.0010081	0.0170308
UHRF1	13.3373	-0.431973	0.000204932	0.0020597
RP1-178F15.5	8.32015	-0.432543	0.00269293	0.038518
RP4-614O4.11	10.0999	-0.43363	7.54314e-05	0.00171017
SYN2	9.0254	-0.433983	0.00267487	0.0194848
RP11-145M9.4	10.4499	-0.438029	0.000224508	0.00448983
LINC00086	8.55132	-0.438436	0.00288714	0.0206521
AC084219.4	8.34336	-0.442835	0.00313562	0.0438416
RP11-793H13.8	13.4595	-0.443688	1.08246e-05	0.000305972
RP11-59H7.3	8.70925	-0.447449	0.000859653	0.0148299
RP11-159D12.2	10.0648	-0.448873	0.000119504	0.00257101
CTB-111H14.1	9.53001	-0.449035	0.000740667	0.0130125
LINC00630	10.12	-0.45107	0.000211565	0.00427021
SNHG11	8.96193	-0.456322	0.000891213	0.00744866
C21orf91-OT1	10.2744	-0.456857	0.00180141	0.0275464
RP11-485G4.2	9.44438	-0.458023	0.000264781	0.00523112
RP11-705C15.5	7.85443	-0.458845	0.00316925	0.0442171
NR2F1-AS1	9.01814	-0.460422	7.15389e-05	0.00163326
RP11-175O19.4	9.543	-0.461931	0.0012813	0.0209157
HOXA-AS4	8.8053	-0.466041	0.000468604	0.00420461
CTD-2323K18.1	9.97456	-0.466482	8.16261e-05	0.00183469
RP11-21J18.1	10.8225	-0.467191	2.60617e-05	0.000673941
SNHG16	12.2828	-0.467701	6.73089e-06	9.89691e-05
AL136419.6	9.63062	-0.472923	3.31247e-05	0.000833479
CTD-2366F13.1	8.4705	-0.476302	0.000350881	0.00666981
RP11-834C11.14	9.63179	-0.478147	1.20652e-05	0.000337386
RP11-499F3.2	7.67667	-0.479276	0.00301972	0.0424941
RP3-510D11.2	9.40217	-0.481486	0.000138195	0.00293923
GDNF-AS1	10.7879	-0.482671	0.000200253	0.00203847
RP11-316E14.6	7.71304	-0.484561	0.00241637	0.0352574
CTD-2540B15.13	7.68428	-0.4879	0.00342813	0.0472886
LINC00265	8.76248	-0.489738	0.000186258	0.00381843
CTA-256D12.11	10.2819	-0.489801	4.24094e-05	0.00103326
FLG-AS1	9.87363	-0.493907	5.50399e-06	0.000165234
RP11-13J10.1	8.1104	-0.495004	0.000499064	0.00916635
XXbac-B461K10.4	10.8155	-0.498714	5.80712e-05	0.00135773
WAC-AS1	11.5248	-0.500485	8.62722e-06	0.00025047
AC092755.4	11.3018	-0.50134	5.81187e-05	0.00135773
AC000120.7	9.84615	-0.501995	5.38976e-05	0.00127973
CTC-512J12.4	10.4063	-0.503415	3.13949e-06	9.91297e-05
RP11-359J14.2	9.44951	-0.505474	0.000109594	0.00236952
HOXB-AS1	7.68207	-0.507672	0.00684222	0.0421141
SNHG12	9.79609	-0.508176	0.000603493	0.00520841
AP001372.2	8.0066	-0.513861	0.000806792	0.0140292
CTD-2571L23.8	9.28015	-0.518454	0.000149449	0.00313771
hsa-mir-6080	8.2134	-0.522697	0.000304387	0.00592647
ZNF883	9.94909	-0.524327	6.38951e-05	0.00147944
RP11-383G6.3	9.38836	-0.527558	2.32578e-05	0.000612345
ANKRD10-IT1	11.4919	-0.529428	5.81378e-09	2.93136e-07
RP11-815I9.4	7.79967	-0.531543	0.00096489	0.0164069
AP003419.11	7.69194	-0.531984	0.00369998	0.0501225
LINC00174	9.44731	-0.532372	0.000143522	0.00151942
CTD-2147F2.1	9.89788	-0.533611	2.97507e-06	9.47597e-05
RP11-400F19.8	9.51864	-0.537269	0.00036811	0.00698713
RP11-298J20.4	9.39449	-0.538612	0.00135927	0.0219416
RP1-59M18.2	9.51603	-0.539031	3.94598e-06	0.000122692
ZFAS1	12.4871	-0.542687	4.88612e-07	8.47981e-06
PTPRG-AS1	8.68977	-0.543409	1.38333e-05	0.000379369
RP11-540B6.6	8.13837	-0.543705	0.00201476	0.0303469
RP11-282O18.3	9.85118	-0.543772	1.07856e-05	0.000305529
RP11-622K12.1	10.2202	-0.55014	1.42838e-05	0.0003878
RP11-261C10.3	9.74658	-0.551005	0.000117914	0.00254098
HOTAIR	7.94416	-0.554344	0.00112513	0.0092098
LENG8-AS1	8.82337	-0.557706	0.00141323	0.0112211
RP11-321C24.1	8.17587	-0.557753	0.00100396	0.0170048
PVT1	10.7718	-0.557975	2.61708e-06	4.15593e-05
THAP9-AS1	12.0317	-0.560567	1.3064e-09	7.54879e-08
LINC00843	8.99195	-0.563129	6.96254e-05	0.000789751
RP11-215G15.5	12.0917	-0.56499	1.5442e-06	5.19735e-05
ZNF761	11.8461	-0.565636	3.81766e-07	6.88913e-06
RP11-391L3.1	8.08287	-0.56672	0.0010435	0.0174705
RP11-178F10.1	7.23484	-0.568543	0.000383439	0.00724281
RP11-218M22.1	7.94947	-0.570242	0.000302002	0.00589621
LIPE-AS1	7.75858	-0.579812	0.00122075	0.0200779
LINC00339	9.27425	-0.580327	9.55401e-05	0.00210398
RP5-1126H10.2	8.0089	-0.581729	0.000895984	0.0153351
RP11-142I20.1	9.45925	-0.582653	3.21665e-08	1.4535e-06
CTD-3216D2.5	10.2485	-0.582983	0.0016604	0.0259058
RP11-156E6.1	10.0804	-0.592968	2.3866e-05	0.000624581
RP11-303E16.8	10.7321	-0.593144	1.7213e-09	9.60615e-08
AC015849.13	12.2474	-0.597274	0.000234595	0.00229961
PDXDC2P	9.86601	-0.598011	1.29404e-05	0.00035955
RP11-390P2.4	7.78858	-0.604022	0.0001473	0.00310758
RP5-886K2.3	8.74001	-0.607689	2.66424e-05	0.000687595
AC007405.6	7.46056	-0.610682	0.0001799	0.00369971
AC083843.1	10.5467	-0.611096	1.86474e-07	7.26914e-06
GS1-358P8.4	12.3467	-0.613105	9.56818e-06	0.000274015
AC009052.12	8.92353	-0.614826	0.000279825	0.00549508
USP46-AS1	7.61188	-0.621821	0.000443271	0.00823425
TTC25	7.2354	-0.62233	0.00430526	0.0289693
FEZF1-AS1	6.89185	-0.624936	0.00126021	0.0206229
RP11-473I1.10	11.6858	-0.626803	3.38822e-08	1.52575e-06
RP11-286H14.6	7.47513	-0.630534	0.000481817	0.00888708
LINC00963	7.51253	-0.632277	0.000148205	0.00312163
RP11-206L10.2	9.20362	-0.633978	4.42378e-05	0.00107379
RP11-473M20.7	8.55075	-0.638894	0.00135775	0.0219416
RP11-517H2.6	12.2548	-0.642384	5.64337e-13	5.11783e-11
GS1-124K5.3	6.93358	-0.64703	0.0013869	0.0223048
NDUFA6-AS1	7.65942	-0.649347	6.68398e-05	0.00153673
CTA-714B7.5	8.50556	-0.649691	3.01466e-06	9.57869e-05
RP4-785G19.5	11.9713	-0.650021	3.1298e-13	2.91943e-11
CTC-471J1.2	8.02416	-0.6502	4.42225e-05	0.00107379
AC004019.18	7.8976	-0.650222	1.19253e-05	0.00033419
RP11-649A18.5	6.85822	-0.650953	0.0015272	0.0240576
CTC-246B18.8	7.4527	-0.655066	0.00233572	0.0342721
RP4-714D9.2	9.68973	-0.660342	0.000349067	0.00664499
AC012487.2	7.43634	-0.66042	0.000154489	0.00322796
RP11-408B11.2	6.6737	-0.669269	0.00187292	0.0284731
ZNF518A	13.369	-0.675886	3.26996e-10	1.03854e-08
CTBP1-AS2	9.65062	-0.676206	2.11212e-07	3.99292e-06
RP11-242C19.2	9.00169	-0.68593	6.10653e-08	2.65817e-06
RP1-170O19.22	9.56415	-0.686571	2.01197e-08	9.4173e-07
RP11-506M12.1	8.75442	-0.690353	3.45856e-05	0.000866898
AC025171.1	6.6165	-0.69437	0.00215973	0.0321962
AC156455.1	7.32262	-0.699651	0.000138995	0.00295144
U52111.14	6.76938	-0.703105	0.00517693	0.0336925
RP11-473I1.9	10.4767	-0.70859	8.13476e-08	3.43792e-06
LINC00467	7.91779	-0.709932	0.000830885	0.00701833
MIR17HG	12.2666	-0.710737	1.02149e-08	2.45778e-07
AP001469.9	7.61223	-0.710791	0.00248285	0.0360662
RP11-620J15.3	7.33278	-0.711134	0.000554425	0.0100341
GHRLOS	6.83548	-0.712233	0.00222362	0.0168148
RP11-204M4.2	6.2845	-0.716275	0.00114724	0.0190367
RP11-34P13.14	7.58256	-0.71771	0.00251342	0.0364658
LL0XNC01-250H12.3	7.84677	-0.720841	6.39378e-06	0.000190631
RP5-1172N10.4	9.71829	-0.723035	3.24884e-06	0.000101987
AC013394.2	10.9779	-0.726947	2.94998e-06	9.41904e-05
CTD-2574D22.2	6.48276	-0.728082	0.00167865	0.026066
RP11-151A6.4	6.177	-0.729396	0.00351606	0.0481807
RP11-392E22.12	6.78804	-0.73075	0.000162312	0.00336983
RP11-977G19.5	12.2602	-0.733543	1.11459e-10	7.31426e-09
RP11-311C24.1	9.70625	-0.738268	1.28198e-06	4.37112e-05
RP11-6N17.9	10.9711	-0.739176	9.39064e-13	8.26759e-11
CTC-510F12.4	8.41132	-0.740859	7.69066e-08	3.2821e-06
RP11-452L6.1	6.89038	-0.742222	0.00267173	0.0383424
AC012354.6	8.42306	-0.744009	8.9679e-08	3.75359e-06
PXN-AS1	7.54376	-0.746288	4.70316e-05	0.00113528
CTD-2291D10.4	8.30133	-0.75207	6.38312e-08	2.76934e-06
FOXI3	7.15551	-0.75333	0.000544424	0.00476161
RP11-123O10.4	6.94498	-0.755604	3.81613e-05	0.000945634
RP5-1136G13.2	6.68232	-0.757729	0.000610298	0.0108878
RP11-526A4.1	5.83694	-0.760928	0.00283175	0.040283
AC004158.2	7.91195	-0.766519	3.17921e-05	0.000804599
AC135048.13	7.33991	-0.772214	5.99586e-05	0.00139821
RP11-549B18.1	5.84854	-0.773782	0.00325752	0.0451592
RP11-91H12.4	7.4644	-0.780141	1.29105e-05	0.000359483
AJ003147.9	6.81653	-0.783157	0.000489147	0.00899686
RP11-158K1.3	7.13304	-0.784152	0.00379773	0.0511875
TRMT2B-AS1	7.99622	-0.784597	1.7137e-05	0.000456718
AC019221.4	6.2314	-0.799998	0.000663558	0.01171
RP11-22P4.1	6.6383	-0.800744	0.00167825	0.026066
LBX1-AS1	8.33521	-0.80651	1.80186e-07	7.0662e-06
RP11-49C24.1	6.12325	-0.812031	0.000626708	0.0111349
LINC00893	7.71019	-0.818319	1.60794e-07	6.42142e-06
RP11-556N21.1	6.97586	-0.821738	7.17259e-05	0.00163468
AC108488.4	7.12582	-0.828417	3.02158e-05	0.000767682
CTC-524C5.2	7.38934	-0.82988	0.00010846	0.0023567
CTC-425O23.2	7.6537	-0.833066	8.93584e-05	0.00199135
RP11-66B24.8	5.75634	-0.837447	0.00178525	0.0273312
RP11-352G18.2	6.50903	-0.841134	0.000105504	0.00230013
RP11-50B3.4	6.38647	-0.841559	0.00034616	0.00662829
CTD-2336O2.1	5.56422	-0.844402	0.00225463	0.0333069
RP11-384O8.1	6.49731	-0.848065	2.55641e-05	0.0006637
RP11-73E17.2	6.14637	-0.848766	0.00097428	0.0165235
CTD-2620I22.1	8.4404	-0.857962	1.98821e-09	1.10017e-07
RP11-20G6.3	8.46519	-0.862159	2.23153e-07	8.59632e-06
RP11-861E21.2	7.00276	-0.86331	8.65011e-06	0.00025047
RP11-74C1.4	5.62506	-0.866453	0.00133456	0.0216228
AC004893.11	8.7772	-0.868164	1.59707e-11	1.22683e-09
FAM83H-AS1	5.67737	-0.869802	0.00295959	0.0418283
LINC01033	7.11307	-0.876897	1.87164e-06	6.17216e-05
AC005307.3	10.7781	-0.878318	6.17609e-20	1.16889e-17
RP11-173M1.8	5.46703	-0.878829	0.00269206	0.038518
RP11-649A18.4	6.0359	-0.883443	0.000741349	0.0130125
RP11-290F24.3	5.7568	-0.887864	0.00195742	0.0296542
RP11-611D20.2	7.02242	-0.889945	1.71644e-06	5.74743e-05
SNHG17	10.8735	-0.895973	5.73478e-15	6.51221e-13
RP11-259N19.1	5.56918	-0.904984	0.00168831	0.0261849
CYP4A22-AS1	7.2518	-0.91052	1.84244e-07	7.2037e-06
SOS1-IT1	7.33219	-0.917096	3.92909e-05	0.000970861
TEX41	5.78475	-0.917806	0.00102527	0.0172761
MATN1-AS1	6.13125	-0.923653	0.000223799	0.00448251
SOX21-AS1	6.98093	-0.925672	1.51913e-06	5.12619e-05
RP11-380G5.2	5.62932	-0.925859	0.00157204	0.0246746
AC115115.2	7.36682	-0.928792	1.81083e-06	5.98674e-05
NEFL	11.0261	-0.929611	1.45605e-12	6.08475e-11
RP11-137H2.6	6.87843	-0.942553	3.87028e-07	1.42774e-05
LINC00087	8.17992	-0.944818	3.55048e-09	1.00681e-07
RP1-64K7.4	6.7741	-0.946268	1.37812e-05	0.000378881
RP11-809N15.2	7.02419	-0.948511	1.31002e-07	5.32947e-06
ATP6V0E2-AS1	6.81537	-0.950288	8.63569e-06	0.00025047
RP11-13N13.2	7.82566	-0.950689	5.41717e-11	3.81908e-09
RP11-896J10.3	5.96134	-0.955424	0.00104178	0.0174705
CTD-2538C1.2	7.34873	-0.957563	2.68815e-08	1.22743e-06
TMEM254-AS1	7.69179	-0.958777	1.65612e-09	9.28208e-08
RP5-1068B5.3	5.52517	-0.976761	0.000389504	0.00731876
RP11-707G14.7	5.28798	-0.985422	0.00128499	0.0209497
INE1	7.31629	-0.994144	5.07945e-06	7.75593e-05
ZNF32-AS3	6.25665	-0.999824	2.34451e-05	0.000614798
NOP14-AS1	7.87688	-1.01148	1.09965e-08	5.31865e-07
RP11-732M18.3	6.02862	-1.01287	6.85651e-05	0.00157086
JAG1	8.08295	-1.02182	1.55996e-07	3.02099e-06
RP3-523K23.2	6.36031	-1.02347	6.02478e-05	0.00140245
RP1-130H16.16	4.95185	-1.02472	0.00262246	0.0377167
RP11-498C9.15	6.75832	-1.06296	1.16526e-05	0.000327249
RP11-197P3.5	5.92044	-1.06856	0.000302057	0.00589621
CTD-2006C1.12	10.8461	-1.0773	2.62719e-28	1.03965e-25
FAM66D	6.16686	-1.0779	0.000727789	0.0062136
RP11-511I2.2	7.4475	-1.08561	5.55026e-12	4.5874e-10
RP11-736K20.5	7.38346	-1.09059	3.30831e-09	1.75623e-07
VPS9D1-AS1	9.5677	-1.10018	2.57408e-10	1.66411e-08
CTD-2622I13.3	4.93237	-1.10335	0.0037982	0.0511875
AC074289.1	5.89004	-1.10342	4.14227e-06	0.000127882
RP11-363E7.4	7.50556	-1.11195	1.84133e-08	8.64963e-07
RP11-119K6.6	12.668	-1.11439	1.5077e-25	4.68788e-23
NR2E3	5.25005	-1.14236	0.00444786	0.0296773
CTB-92J24.2	7.48117	-1.14846	3.15652e-09	1.68249e-07
RP11-452L6.5	6.21361	-1.15117	1.96265e-05	0.000519882
RP11-96D1.11	6.60047	-1.1532	5.04019e-07	1.82833e-05
RP11-73M18.6	6.07149	-1.15337	1.97439e-05	0.000521935
AC091729.9	6.97059	-1.15448	1.01829e-09	6.01565e-08
SLC38A3	6.17759	-1.15975	0.000545726	0.00476161
RP11-248J18.3	5.35483	-1.16633	2.88017e-05	0.000733181
RP11-505E24.2	5.74237	-1.1678	2.13291e-06	6.96343e-05
LLNLF-65H9.1	5.61148	-1.17006	1.05743e-05	0.000300195
RP11-119F7.5	8.69522	-1.17008	2.38541e-10	1.54981e-08
CTC-523E23.4	8.02511	-1.177	5.06168e-16	6.29528e-14
RP11-359K18.4	5.18618	-1.18516	0.000253022	0.00501834
AC090587.2	6.46442	-1.18808	2.76842e-06	8.86097e-05
RP1-266L20.9	4.95305	-1.18907	0.00106088	0.0177261
RP11-401P9.4	6.1246	-1.19241	9.74935e-07	3.41332e-05
CTC-325H20.2	5.16541	-1.19288	0.000195592	0.003991
CTD-2647L4.4	6.36434	-1.19373	2.75533e-07	1.04598e-05
ZNF888	6.18439	-1.20398	2.85606e-05	0.000730163
RP11-103G8.2	6.03635	-1.20598	1.34454e-05	0.000370429
CTD-3199J23.4	5.10402	-1.20649	0.000170709	0.00353295
AF038458.3	4.99581	-1.20988	0.00281535	0.0400934
RP11-420L9.4	5.32996	-1.21102	0.000387286	0.00729807
RP5-890O3.9	7.3994	-1.22024	7.52665e-09	3.73728e-07
RP13-395E19.3	4.69414	-1.2224	0.000653976	0.0115565
HCG15	6.48622	-1.23103	2.70598e-05	0.000325538
RP11-126L15.4	6.21662	-1.23122	0.00014309	0.00303347
SRRM2-AS1	8.84674	-1.24005	5.52453e-16	6.80612e-14
CTD-3220F14.2	6.03675	-1.24077	4.88733e-06	0.000148773
RP13-238F13.5	5.23844	-1.24731	0.00010062	0.00219789
Z83851.3	5.15181	-1.25144	0.00318927	0.0443542
RP4-564F22.5	6.59957	-1.25176	7.18043e-09	3.59269e-07
AC226119.5	7.37042	-1.25492	7.88013e-13	7.00045e-11
SOCS2-AS1	5.31177	-1.26618	3.41699e-05	0.000858125
RP11-521B24.3	6.85816	-1.28441	0.000127795	0.00140923
RP11-762I7.4	4.8729	-1.28601	0.00318538	0.0443474
RP11-617F23.1	6.02171	-1.30883	5.49118e-06	0.000165229
AC104134.2	5.44719	-1.31023	0.000267974	0.00527029
RP4-777O23.2	4.88825	-1.31318	0.000522437	0.00951535
RP11-1096G20.5	6.75291	-1.31566	1.70706e-10	1.11462e-08
CTC-228N24.1	5.00667	-1.31711	0.000337606	0.00648352
RP6-24A23.7	4.6395	-1.31919	0.0025175	0.0364658
RP11-554A11.9	5.38731	-1.31963	0.000188451	0.00385734
AC084117.3	4.57012	-1.32164	0.000863292	0.014873
RP11-392P7.6	6.1898	-1.3348	9.66917e-07	3.39435e-05
RP11-276M12.1	4.77122	-1.34413	0.000117364	0.00253332
ERVK13-1	11.1662	-1.35217	1.79749e-35	9.78062e-33
ALMS1-IT1	7.22041	-1.3556	9.74569e-11	6.49332e-09
RP11-380D23.2	4.99412	-1.36968	0.000222811	0.00446957
KB-318B8.7	4.6954	-1.36989	0.00129375	0.02104
HCG16	6.21793	-1.37721	3.18373e-05	0.000377295
RP11-444D3.1	5.59778	-1.40052	1.3857e-05	0.000379369
RP11-983P16.4	6.7971	-1.4133	4.81916e-11	3.4963e-09
FAM157A	5.84021	-1.41702	1.03277e-05	0.000141382
AC079610.1	7.72009	-1.43671	1.74475e-19	3.16454e-17
RP11-70P17.1	4.31744	-1.44994	0.00100768	0.0170308
AC011747.4	3.85479	-1.46129	0.00326785	0.0452544
RHOA-IT1	3.83966	-1.46275	0.00356106	0.0487462
RP11-13K12.1	6.39838	-1.47011	3.04941e-10	1.96169e-08
Z83851.4	4.30998	-1.47332	0.00134312	0.0217346
ZBTB11-AS1	6.63587	-1.4737	3.12015e-11	2.31512e-09
RP11-197M22.2	5.31724	-1.50161	1.9577e-05	0.000519625
RP5-1148A21.3	4.96036	-1.50592	0.000100646	0.00219789
RP11-389K14.3	7.23345	-1.51749	1.23368e-13	1.21694e-11
RP11-513M16.8	3.58304	-1.57883	0.00383522	0.05158
RP11-10N23.2	4.52945	-1.58353	0.000488786	0.00899686
MAFG-AS1	6.17741	-1.64602	1.2894e-08	2.85094e-07
RP11-783K16.5	3.88437	-1.65277	0.000954544	0.0162734
LINC00693	5.86931	-1.65395	8.41325e-09	4.14599e-07
RP11-278A23.2	5.37073	-1.66466	7.98544e-05	0.00179796
RP3-326I13.1	6.81603	-1.6769	4.94751e-11	3.54997e-09
HOXA-AS3	4.42137	-1.692	0.0078014	0.0472848
RP11-309G3.3	8.51117	-1.73917	6.80756e-21	1.43387e-18
AC016582.2	3.84073	-1.7403	0.00189728	0.02881
AC003682.16	4.05406	-1.74553	0.000886095	0.0152257
RP11-529E10.6	4.07614	-1.74934	0.00141131	0.0226138
RP11-9G1.3	5.00983	-1.76223	2.14003e-06	6.96925e-05
RP11-538I12.2	3.94078	-1.77958	0.00212989	0.0318241
NAPA-AS1	5.27638	-1.79007	5.12474e-05	0.000589717
SLIT2-IT1	6.4326	-1.86344	7.76844e-13	6.9485e-11
CTB-131K11.1	4.3318	-1.8914	6.67763e-05	0.00153673
RP11-57C13.6	3.54789	-1.91867	0.00216995	0.0322749
RP1-86C11.7	3.78303	-1.93051	0.00359651	0.0491799
RP11-435B5.5	4.61106	-1.98242	0.000762621	0.01335
RP3-426I6.6	3.56052	-1.99246	0.00152395	0.0240576
RP11-161H23.9	4.0062	-1.99618	0.000937887	0.0160103
AC016745.3	3.80149	-2.01037	0.00382643	0.0515148
RP6-24A23.3	3.85746	-2.07407	6.61419e-05	0.00152606
CTC-499B15.6	4.00307	-2.09047	0.000560276	0.0101198
CTD-2609K8.3	3.94601	-2.09788	2.86883e-05	0.00073172
SNORA71B	6.11864	-2.13266	4.47334e-11	1.61447e-09
AC003088.1	5.59961	-2.13329	7.0665e-11	4.85692e-09
RP11-613F22.8	3.66884	-2.38876	0.00038344	0.00724281
RP11-343H5.6	3.65424	-2.56713	0.00413748	0.0280783
RP1-28O10.1	3.86182	-2.62623	0.000145142	0.003067
GAS6-AS1	4.01069	-2.69119	0.0024603	0.0182304
CTD-2568A17.1	4.26274	-2.78169	1.00194e-06	3.48914e-05

## Sheet: 2-siPAP_Nuc (DEG)
GENE_NAME	logCPM	logFC	PValue	FDR
AC005592.2	4.18577	6.88404	1.18859e-07	3.99019e-06
RP11-1391J7.1	4.83721	5.44292	7.07145e-14	5.30724e-12
RP13-131K19.6	3.49216	3.80058	1.83109e-06	4.94055e-05
RP11-146I2.1	3.5946	3.68011	0.000122422	0.00226767
AC092839.4	3.48128	3.55189	0.000164867	0.00293723
RP11-463P17.1	4.51877	3.51677	0.000203463	0.00163181
RP5-827C21.6	3.81094	3.42566	6.26629e-06	0.000153711
LINC00304	3.55015	3.27325	0.000914701	0.00642719
AP000640.10	4.02374	3.23739	1.83975e-05	0.000405834
RP5-855D21.3	6.19153	3.18489	1.56999e-29	4.55612e-27
RP4-811H24.9	5.39661	3.1616	9.77589e-10	4.67631e-08
RP11-290F20.2	4.38212	3.13634	3.11528e-05	0.000659608
RP11-338N10.1	3.57318	3.11458	7.91055e-05	0.00153043
LINC00702	5.37028	3.11336	1.46979e-14	1.19962e-12
ACTN1-AS1	3.84878	3.08531	0.00244763	0.0143957
RP11-638L3.1	3.81718	3.08511	0.00238577	0.0141997
RP1-167G20.1	3.62135	2.92777	0.000684391	0.0102494
RP11-399D6.2	3.55811	2.81785	0.00128704	0.0176735
AC012074.2	4.92308	2.79694	2.07822e-09	9.45625e-08
RP11-54O7.17	8.68021	2.7543	8.82067e-29	2.45083e-26
MIR1302-10	3.51081	2.72844	0.000620322	0.00938678
AC017116.11	5.53139	2.72501	3.92908e-20	5.70109e-18
CTD-3214K23.1	6.37418	2.70614	5.36606e-25	1.13025e-22
RP11-38L15.2	5.48778	2.69664	1.55902e-09	3.34557e-08
RP11-82L18.2	3.5674	2.58863	0.00189994	0.0251381
MANEA-AS1	7.16422	2.55627	8.27639e-43	5.40407e-40
AC006129.4	4.88622	2.49356	0.000122497	0.00110525
RP11-814H16.2	5.02411	2.45891	6.22995e-10	3.02442e-08
AC067968.3	3.49204	2.43083	6.47934e-05	0.00127815
RP11-430H10.1	6.17458	2.39955	2.88146e-15	2.68778e-13
RP11-1299A16.3	4.44776	2.34692	1.69108e-05	0.000375574
FGF13-AS1	4.50885	2.34416	0.000191859	0.00157048
RP11-167N4.2	6.15021	2.33168	6.57864e-15	5.84425e-13
LINC00115	8.85822	2.32895	2.66901e-35	5.29799e-33
AC019118.3	4.03614	2.32486	3.41193e-05	0.000712902
RP11-73K9.2	6.701	2.30721	1.19187e-15	1.16154e-13
SSSCA1-AS1	5.90936	2.29028	2.01864e-12	1.29859e-10
RP11-383I23.2	7.29179	2.27344	4.88243e-35	1.87528e-32
KRTAP5-AS1	8	2.26672	2.85927e-28	7.77901e-26
CTD-2023M8.1	6.71217	2.26499	1.4583e-20	2.18897e-18
RP11-519C12.1	3.86993	2.2462	0.000344067	0.00558852
AC007391.2	4.22795	2.24428	6.3098e-07	1.87699e-05
RP5-1068E13.7	8.127	2.24292	2.37577e-45	1.93907e-42
LINC01004	12.1779	2.24106	6.695e-90	8.74299e-86
RNF139-AS1	9.00353	2.19112	1.71593e-51	2.48981e-48
RP11-37C7.3	7.66617	2.18976	1.15052e-32	3.85248e-30
RP11-199F11.2	7.02712	2.18343	8.95429e-24	1.6947e-21
RP4-758J18.13	8.29816	2.18261	2.33224e-48	2.17548e-45
RP11-646I6.6	5.24714	2.17686	2.9372e-08	1.10858e-06
CAPN10-AS1	9.1787	2.17376	1.77975e-36	7.49734e-34
AC008746.3	5.44721	2.15251	8.63133e-07	1.37066e-05
FMR1-AS1	4.99766	2.1433	1.44237e-05	0.000168418
RP11-1109F11.3	5.4348	2.14255	6.65923e-08	2.35035e-06
RP11-154J22.1	8.42365	2.12912	5.77057e-47	5.02386e-44
RP11-802E16.3	5.508	2.1246	7.71751e-14	5.69396e-12
RP11-578F21.6	5.4482	2.122	8.38224e-09	3.44225e-07
LA16c-325D7.2	4.21931	2.11492	0.000337933	0.00551634
RP11-712L6.7	5.45824	2.1124	4.16012e-10	2.03472e-08
RP4-739H11.4	9.55676	2.10615	1.65657e-60	5.3109e-57
MIR181A2HG	8.88231	2.0995	4.05597e-43	1.61022e-40
RP11-355O1.11	8.52218	2.09758	2.81856e-42	1.75274e-39
RP1-313L4.3	3.5572	2.09003	0.00117083	0.0163293
RP11-55K13.1	6.15747	2.08963	5.03172e-12	3.05624e-10
RP11-390B4.5	7.62383	2.08935	3.30454e-28	8.80693e-26
RP11-486O13.2	4.62309	2.08642	8.43932e-06	0.00020038
AC021188.4	4.55482	2.07023	9.47687e-06	0.000223795
MIR4453	9.52982	2.06935	2.20787e-65	1.44163e-61
CTC-303L1.2	8.26576	2.06212	6.26057e-41	3.40653e-38
RP11-285J16.1	4.99555	2.05465	9.60997e-09	3.86144e-07
LL09NC01-139C3.1	4.38181	2.04395	0.00409612	0.0230661
RP11-651P23.5	6.02234	2.04011	9.20156e-12	5.41275e-10
AP001062.7	4.70502	2.03748	1.69343e-07	5.52862e-06
RP11-230B22.1	7.34816	2.01884	1.87793e-26	4.4589e-24
RP11-253M7.4	5.68443	2.01758	7.41487e-09	3.07399e-07
CTD-2653M23.3	4.50332	2.01242	6.17565e-05	0.00122565
RP11-425A23.1	5.37114	1.97838	3.37137e-08	1.25076e-06
RP11-110I1.14	5.09056	1.96833	1.19124e-05	0.00014331
RP11-399K21.13	3.65573	1.95594	0.000651806	0.0097865
RP11-546J1.1	5.01412	1.94917	2.70483e-06	7.03632e-05
RP11-197P3.4	7.57888	1.94823	4.68695e-28	1.20013e-25
RP11-334E6.3	6.0809	1.93994	1.08276e-12	7.14128e-11
RP11-351A11.1	9.92043	1.93749	8.32776e-62	3.62507e-58
RP11-1246C19.1	6.72784	1.93651	6.39183e-23	1.0983e-20
RP11-1148O4.2	3.58377	1.93607	0.00112161	0.0157666
RP11-343H19.1	6.82924	1.92694	6.2414e-15	5.62113e-13
AC004463.6	8.56208	1.92161	9.77588e-12	2.9854e-10
LL0XNC01-7P3.1	9.49292	1.91928	2.21857e-32	3.52308e-30
RP11-63A1.1	7.41971	1.91144	1.26275e-25	2.70331e-23
RP11-38L15.3	11.1481	1.90763	5.57681e-50	4.42798e-47
RP11-316M21.7	4.99767	1.90741	1.17975e-08	4.66858e-07
RP11-154H23.3	7.46229	1.9063	1.16488e-25	2.53536e-23
CTC-453G23.8	7.23087	1.90375	4.707e-15	4.29851e-13
CTD-2293H3.2	7.61513	1.89985	1.00301e-25	2.25832e-23
AC019118.2	4.20653	1.88796	0.000212509	0.00364193
CTB-31O20.2	7.94386	1.88635	1.73285e-27	4.35178e-25
ITPR1-AS1	6.0295	1.87753	4.99474e-14	3.85955e-12
hsa-mir-125a	5.83155	1.86729	7.53448e-07	2.19627e-05
RP11-435O5.4	5.79392	1.86675	3.26588e-10	1.62164e-08
RP11-206L10.9	9.12515	1.86128	4.42229e-49	4.59151e-46
CSTF3-AS1	5.98138	1.85604	9.69314e-09	3.8829e-07
ZNF674-AS1	9.71413	1.85384	4.4418e-51	5.80055e-48
AC006538.1	5.67852	1.8537	1.88767e-09	8.61925e-08
RP11-16B13.1	6.64844	1.85198	1.77587e-15	1.69278e-13
AC000068.9	3.69941	1.83373	0.00240756	0.0306436
RP11-479G22.8	7.40329	1.83233	1.13097e-19	1.55467e-17
CTD-3126B10.1	4.03212	1.82657	0.000471887	0.00736245
RP11-15B17.1	6.75408	1.82363	1.01522e-18	1.29979e-16
RP11-314A20.2	4.74273	1.81787	4.68289e-05	0.000946655
RP11-18H7.1	10.1727	1.81701	1.9066e-58	3.5569e-55
RP11-439L18.1	6.19363	1.81424	2.24426e-12	1.40903e-10
RP11-351I24.1	5.74802	1.81221	1.59474e-09	7.35892e-08
RP11-346C20.3	6.31008	1.80924	7.61736e-11	4.09363e-09
RP11-945C19.4	6.98022	1.80316	5.41781e-18	6.31708e-16
RP11-188D8.1	4.76796	1.79964	2.91331e-06	7.50393e-05
MORF4L2-AS1	9.59222	1.79893	8.61494e-45	6.61779e-42
RP11-112J3.16	7.17814	1.79734	1.85892e-18	2.31197e-16
CTD-2287O16.5	6.7597	1.79549	6.58471e-20	9.24621e-18
RP11-660L16.2	9.14087	1.78232	1.95622e-33	6.72269e-31
RP11-406O23.2	4.14448	1.77965	0.00350499	0.0419924
ZNF252P-AS1	6.87698	1.77838	1.34239e-10	3.55287e-09
LA16c-381G6.1	3.81009	1.77647	0.00225394	0.0290278
RP11-572O17.1	6.46304	1.77437	8.55328e-15	7.30047e-13
RP11-153F1.1	8.94698	1.77024	1.59348e-36	6.93643e-34
RP5-1086K13.1	7.28428	1.7697	1.46392e-23	2.73105e-21
RP5-940J5.3	4.76436	1.76577	4.50902e-06	0.000113674
RP11-85G18.6	6.55313	1.75066	2.63773e-15	2.49609e-13
RP11-536G4.2	4.60427	1.7464	0.00113687	0.0159467
AC010884.1	5.32829	1.74482	1.43798e-06	3.95337e-05
RP11-613C6.2	5.64241	1.73972	9.56686e-07	2.73977e-05
LNX1-AS2	4.16308	1.73874	0.000196593	0.00341397
RP11-38G5.2	3.91765	1.7278	0.00123775	0.0170685
RP11-425D10.10	4.33429	1.72749	0.000114987	0.00214516
RP11-1057B6.1	3.906	1.72709	0.00263688	0.0329463
ENO1-AS1	4.02457	1.7263	0.00253225	0.0318887
RP11-679C8.2	9.14327	1.71855	2.17162e-35	8.59368e-33
BSN-AS2	5.60966	1.71583	4.89557e-06	0.000121774
CTD-2562J17.4	4.81414	1.71573	7.00651e-05	0.00136766
RP11-230C9.4	5.41571	1.71552	1.49129e-07	4.89316e-06
RP5-1007H16.1	4.78653	1.71468	2.4018e-06	6.33638e-05
LA16c-380H5.5	5.62448	1.71309	9.19573e-09	3.72401e-07
RP13-582O9.5	7.09826	1.71288	6.94052e-19	8.97389e-17
RP11-346C20.4	4.66169	1.7115	0.000102642	0.00193141
RP11-267A15.1	8.25027	1.71012	1.10156e-25	2.43818e-23
RP1-140K8.5	5.65149	1.70815	2.16095e-10	1.09379e-08
RP11-462L8.1	8.49058	1.70278	8.0363e-34	2.99846e-31
CTD-2227E11.1	6.51109	1.68818	7.91121e-11	4.23412e-09
RP11-554F20.1	9.11839	1.67759	1.13962e-33	4.02225e-31
AC067945.4	5.17809	1.67625	1.63922e-06	4.48775e-05
RP11-82L2.1	6.77477	1.66829	2.82454e-15	2.65364e-13
RP11-345P4.9	7.8087	1.66823	1.42207e-19	1.93445e-17
RP4-769N13.7	4.58184	1.66512	0.00101172	0.0143922
CTD-2127H9.1	9.98402	1.66182	4.30708e-49	4.59151e-46
CTD-2541M15.4	5.54562	1.65709	6.99092e-08	2.46077e-06
RP11-797D24.4	4.09801	1.65174	0.00195503	0.0257887
RP4-813F11.4	6.77319	1.64699	2.48659e-14	1.98002e-12
RP11-326I11.4	6.97409	1.64585	6.3727e-15	5.70008e-13
RP1-118J21.25	4.65634	1.64196	4.07958e-05	0.000837246
RP11-486A14.2	6.94678	1.634	1.26549e-12	8.30452e-11
RP11-85L21.4	6.19762	1.63179	7.73284e-06	9.44596e-05
RP11-241G9.3	4.05738	1.6294	0.00037234	0.00601781
RP11-93I21.3	6.66949	1.62922	1.58385e-12	1.02903e-10
RP11-77P6.2	9.27242	1.62872	7.74429e-40	3.88972e-37
AC079305.8	7.82927	1.62326	8.75231e-22	1.41107e-19
OSGEPL1-AS1	5.16374	1.62323	6.77558e-06	0.000164771
RP1-43E13.2	10.8542	1.62115	2.03343e-60	5.3109e-57
RP11-441O15.3	10.1029	1.61842	1.33957e-52	2.18668e-49
DPH6-AS1	8.46754	1.6145	1.59326e-26	3.92574e-24
RP11-359E3.4	8.76799	1.61293	6.5883e-30	1.95538e-27
RP11-778D9.13	4.33776	1.61037	0.00332688	0.0400422
CECR5-AS1	7.96097	1.60715	1.02497e-16	5.81304e-15
RP11-219B4.7	6.08345	1.60539	9.21092e-09	3.72401e-07
XXbac-B444P24.14	4.31462	1.6031	0.000212333	0.00364193
RP11-1055B8.4	7.37795	1.59467	8.17324e-20	1.13547e-17
RP11-346L1.2	6.93524	1.59088	6.07309e-10	2.95927e-08
C6orf3	7.39863	1.59021	8.49268e-16	4.21449e-14
CPEB2-AS1	6.49862	1.58075	1.07904e-11	6.2907e-10
RP3-329A5.8	8.28181	1.57962	6.01576e-19	7.85599e-17
RP11-120J1.1	7.75839	1.578	2.67187e-24	5.20775e-22
RP1-101K10.6	10.5985	1.57741	3.7609e-43	2.58492e-40
RP11-141M1.3	7.02561	1.57716	1.6423e-16	1.72958e-14
CTA-445C9.14	9.55838	1.57603	4.7792e-42	2.83689e-39
RP11-195C7.1	7.12622	1.57075	7.52765e-15	6.60526e-13
RP11-76N22.2	7.94411	1.56912	4.64447e-23	8.08695e-21
RP11-685M7.3	8.18837	1.56536	4.41678e-21	6.78574e-19
RP11-196G18.24	8.08409	1.56192	1.52204e-21	1.72643e-19
RP11-932O9.7	5.55009	1.5575	1.23457e-05	0.000282847
RP11-44N22.3	4.77301	1.54877	0.000195979	0.00341147
RP11-390E23.6	8.40518	1.54813	1.0428e-30	3.24235e-28
RP11-857B24.1	4.06504	1.5451	0.00326588	0.03949
RP3-388M5.9	7.54971	1.54266	1.18104e-16	1.2642e-14
PAN3-AS1	7.33279	1.54095	1.5619e-13	1.11459e-11
RP5-1110E20.1	4.78878	1.54013	0.000502899	0.00781829
RP11-149I2.4	4.73571	1.53921	0.000415226	0.00661274
TCEAL3-AS1	5.15346	1.53915	0.00196116	0.0258433
LINC01011	5.13948	1.53745	3.31253e-05	0.000695472
RP11-230C9.2	5.8449	1.53062	1.18079e-07	3.97421e-06
RP11-326G21.1	5.86325	1.52552	2.85398e-06	3.84078e-05
CPB2-AS1	7.70786	1.52334	2.35198e-18	2.87052e-16
RP11-336K24.12	6.55654	1.52169	3.57872e-08	1.31277e-06
RP11-410L14.2	10.6109	1.52168	4.57076e-49	4.59151e-46
RP11-313P13.5	4.76419	1.52135	0.00224372	0.0135993
RP11-214K3.20	6.82796	1.51925	5.1219e-12	3.09661e-10
RP11-310P5.1	6.68802	1.51693	2.74108e-06	7.11494e-05
RP11-408H20.2	4.57665	1.51037	0.00276037	0.0342333
CTA-29F11.1	7.09721	1.5083	2.05218e-12	1.3137e-10
AC092159.2	6.67859	1.50541	2.28251e-13	1.60255e-11
RP1-39G22.7	9.55118	1.50434	1.3019e-32	4.25038e-30
RP11-195F19.9	8.43159	1.49707	3.46098e-21	5.38058e-19
AP001258.4	4.91515	1.4952	6.75415e-05	0.00132436
RP4-680D5.2	4.96501	1.48765	3.11646e-05	0.000659608
RP11-57G10.8	5.15939	1.48315	0.000114951	0.00214516
RP4-548D19.3	4.6344	1.48158	0.00285975	0.0352649
CTD-2541M15.1	8.47206	1.48134	1.83948e-26	4.44848e-24
CTC-338M12.4	11.4343	1.48073	2.39468e-59	5.21201e-56
RP11-21B21.4	5.5971	1.47809	0.000417789	0.00663562
RP11-775H9.2	7.26161	1.47655	6.76459e-13	4.55355e-11
KCNIP2-AS1	6.94986	1.47651	2.78038e-14	2.20054e-12
RP11-603J24.5	5.19891	1.46859	0.000114623	0.0021445
RP11-7O11.3	6.97507	1.46253	2.76397e-09	1.22355e-07
AL022341.3	6.09506	1.45927	3.45137e-08	1.27681e-06
RP11-600F24.7	6.83401	1.45814	2.52492e-09	1.12536e-07
RP11-752G15.3	6.68735	1.45722	1.9988e-12	1.29219e-10
AP001412.1	5.07911	1.45426	0.000342362	0.0055747
Z83851.1	7.68714	1.45347	1.07825e-16	1.18327e-14
AC004549.6	4.36858	1.45279	0.00330153	0.0398104
RP11-573D15.9	4.51651	1.45119	0.00087077	0.012663
RP1-8B1.4	6.56867	1.4477	3.4809e-10	1.72186e-08
RP6-42F4.1	7.81496	1.44661	2.16945e-20	3.18324e-18
AC005037.3	8.393	1.44445	1.24652e-22	2.08696e-20
CTD-2319I12.2	6.8832	1.44159	1.9426e-10	9.90956e-09
RP11-509J21.1	11.4334	1.44018	3.06755e-44	2.22551e-41
MIR296	5.03669	1.42989	5.3747e-06	0.000133185
RP11-554J4.1	6.79156	1.42978	5.36231e-12	3.22702e-10
AC004112.4	4.93006	1.42918	0.000374796	0.00605002
AC004053.1	4.57333	1.42866	0.00269376	0.0335987
AC007038.7	11.0836	1.42865	1.50374e-37	7.01334e-35
RP11-611E13.2	8.58047	1.42582	2.53694e-26	5.91604e-24
RP11-363J20.1	5.74935	1.42567	3.51452e-08	1.2965e-06
RP11-752G15.6	8.1495	1.42056	1.05005e-06	2.97454e-05
RP4-635E18.7	5.12264	1.41916	0.000954673	0.0137303
RP11-363E6.4	3.77486	1.41829	0.00362454	0.0432264
AC090044.1	7.06403	1.41151	4.47753e-14	3.48048e-12
RP1-151F17.1	7.16996	1.40936	7.15973e-13	4.79481e-11
RP11-739L10.1	6.42023	1.40933	3.86734e-09	1.67231e-07
RP11-474G23.3	5.41314	1.40729	0.000119495	0.00221975
AC011290.4	5.80555	1.40716	1.80845e-07	5.84569e-06
RP13-516M14.1	6.49124	1.39684	9.76579e-07	2.78453e-05
RP11-69I8.3	7.49452	1.39632	2.65739e-13	1.85577e-11
CTD-2319I12.4	7.62503	1.3939	3.66044e-14	2.87962e-12
AC092614.2	6.65705	1.39368	6.62327e-09	2.76336e-07
RP11-387H17.4	7.12634	1.39011	3.92644e-09	1.68842e-07
ZSCAN16-AS1	8.58054	1.38632	2.18054e-19	2.90568e-17
RP11-464F9.20	6.30108	1.38416	4.36901e-07	1.33932e-05
RP13-401N8.1	5.21115	1.38222	0.000162933	0.00290675
RP11-705O1.8	6.70232	1.38135	5.05414e-09	2.14292e-07
RP4-613B23.1	8.17331	1.38126	1.29254e-15	1.24112e-13
RP11-402C9.1	8.80914	1.38081	1.1468e-16	1.23769e-14
RP5-855D21.2	5.84903	1.37929	1.36585e-08	5.34031e-07
MIR4500HG	7.82279	1.37883	3.16702e-15	2.9332e-13
AP001619.2	6.51139	1.37878	2.44859e-09	1.09884e-07
LINC00842	7.71207	1.37457	7.54443e-14	5.59788e-12
AC068282.3	7.10559	1.37412	1.50654e-12	9.83692e-11
AP000487.5	10.5285	1.37185	1.07319e-33	3.89301e-31
RP11-375N15.2	4.26561	1.36702	0.000881875	0.012796
HIF1A-AS2	7.0856	1.36366	1.19885e-07	4.01432e-06
AC003991.3	5.205	1.3625	2.11119e-05	0.000461038
MIAT	8.23535	1.36126	4.1071e-14	1.63052e-12
RP11-267M23.4	7.30266	1.34605	1.21677e-13	8.7789e-12
RP11-214N9.1	5.84674	1.34302	1.21205e-06	3.3966e-05
RP11-442N24__B.1	4.76695	1.3331	0.000355813	0.00575783
LINC00938	9.15932	1.33269	3.36532e-23	6.02023e-21
AC092295.4	8.28053	1.33044	2.13149e-14	1.71822e-12
AC009518.4	5.81241	1.32784	4.23417e-06	0.000107367
MRVI1-AS1	4.62704	1.32734	0.0037543	0.0443285
RP1-151F17.2	9.24153	1.32051	1.90464e-23	3.50319e-21
MYLK-AS1	9.29286	1.32019	3.86264e-28	1.00884e-25
RP11-646I6.5	6.07764	1.31919	7.73896e-05	0.00149945
RP11-576I22.2	6.1911	1.31532	5.20774e-05	0.00104628
SNHG10	9.27088	1.31234	2.84438e-17	1.88203e-15
RP11-415J8.5	8.18175	1.31152	2.58043e-16	2.63264e-14
AC012146.7	6.28868	1.30891	1.072e-08	4.26804e-07
CTA-363E19.2	5.57235	1.30849	3.54807e-05	0.000736634
CTB-58E17.3	4.1452	1.30384	0.00233746	0.0299263
AC074138.3	7.50239	1.30371	7.70416e-12	4.55243e-10
CTD-2013N24.2	7.16843	1.30329	1.95302e-11	1.11862e-09
RP11-78F17.1	5.77277	1.30114	8.08914e-05	0.00156036
RP11-332H14.2	10.4394	1.30075	1.80996e-40	9.4545e-38
RP11-640M9.1	5.21793	1.29902	0.00216678	0.0281552
RP11-666A8.8	7.45973	1.29812	1.99557e-13	1.40866e-11
RP11-129K12.4	4.50777	1.29797	0.00357472	0.042719
RP5-864K19.4	9.18324	1.29795	6.02285e-26	1.37987e-23
RP13-766D20.2	5.58085	1.29467	0.00013335	0.00244925
RP11-352D13.6	5.8618	1.29354	1.28827e-05	0.000293604
RP1-167F1.2	6.54105	1.29346	1.71851e-07	5.59652e-06
RP11-27G24.1	6.08995	1.29227	4.26776e-08	1.56114e-06
U91328.19	7.95504	1.29198	7.17702e-14	5.3557e-12
RP6-109B7.4	5.28282	1.29152	6.37114e-05	0.00125871
RP11-10C24.2	5.18441	1.28907	0.000126242	0.00232853
RP1-212G6.7	6.37213	1.28529	1.75328e-06	4.75022e-05
KB-1410C5.5	4.76121	1.28275	0.00189618	0.0251138
RP11-166B2.8	8.69827	1.28133	1.80527e-16	1.87104e-14
RP11-282I1.1	7.9157	1.27798	1.06264e-14	8.92884e-13
RP11-325L7.1	4.86437	1.27732	0.001734	0.02313
RP11-244O19.1	6.95466	1.27719	3.77724e-09	1.64423e-07
RP11-445F12.1	8.42317	1.27707	1.97441e-18	2.43244e-16
RP4-756H11.3	9.91188	1.27382	9.51464e-25	1.94143e-22
RP11-563N4.1	5.25088	1.26655	7.42805e-05	0.0014435
RP11-112L6.4	5.29307	1.26602	0.000136045	0.00249175
RP11-68L18.1	7.72366	1.26351	1.22907e-15	1.18892e-13
RP11-10C24.3	7.08999	1.26307	9.22311e-13	6.11394e-11
CTD-2037K23.2	8.77567	1.25899	1.26519e-21	2.01489e-19
RP11-398C13.6	4.79896	1.25886	0.000179362	0.00315248
RP1-234P15.4	8.30846	1.25813	5.21341e-20	7.40021e-18
MIS18A-AS1	5.3473	1.25684	0.000966443	0.0138324
AC129929.5	8.22092	1.25633	8.2169e-15	7.07295e-13
RP5-827C21.2	6.79014	1.25619	1.41173e-07	4.67912e-06
ASH1L-AS1	7.64034	1.254	5.29607e-13	3.58349e-11
RP11-146F11.1	5.96651	1.25068	1.10436e-06	3.10817e-05
RP11-98D18.9	6.48108	1.24755	3.03658e-07	9.50952e-06
RP11-440L14.1	11.7678	1.24692	1.34234e-39	6.49243e-37
RP11-157I4.4	5.37107	1.24526	0.000165178	0.00293877
RP11-567M16.3	8.95447	1.2443	3.24045e-22	5.28964e-20
RP11-87F15.2	6.2074	1.24421	1.47267e-08	5.72369e-07
RP11-21L23.2	6.52849	1.24056	1.26096e-09	5.88232e-08
U91328.22	4.98521	1.24007	0.0016447	0.0220742
CCDC39-AS1	5.77902	1.23819	2.53402e-05	0.000546972
RP11-533E19.7	5.22878	1.2359	0.000779044	0.0114696
CTD-2589M5.5	4.68082	1.23341	0.00115067	0.0161057
AC007228.11	7.26032	1.23307	1.21872e-10	6.41743e-09
KMT2E-AS1	5.59076	1.23022	0.000622503	0.0093952
HYI-AS1	4.42071	1.22866	0.00234581	0.0300038
RP11-84G21.1	7.19137	1.22551	5.1584e-13	3.50851e-11
RP11-95I16.2	5.79161	1.22505	6.72016e-05	0.00132166
RP11-10L12.4	7.73855	1.2248	7.8883e-14	5.78726e-12
RP11-480A16.1	6.99691	1.22424	8.88009e-08	3.0924e-06
RP11-16P6.1	7.08345	1.223	2.21664e-11	1.24772e-09
RP11-214K3.21	6.42573	1.22184	1.07511e-06	3.03236e-05
RP11-276H19.2	8.84884	1.21846	3.9667e-23	7.00016e-21
RP11-284M14.1	7.74296	1.21825	1.19568e-14	9.88251e-13
RP11-10C24.1	6.74666	1.2182	1.11305e-07	3.78524e-06
CAHM	5.1644	1.21801	0.00163578	0.0104094
SCARNA17	8.8078	1.21682	1.17772e-15	5.50063e-14
CTD-2517O10.6	5.80147	1.21674	2.82607e-05	0.000605012
RP11-399E6.1	7.00367	1.21557	3.40446e-09	1.48692e-07
AC079145.4	5.97653	1.21526	7.3464e-06	0.000177005
AC009961.3	6.11598	1.21328	2.37194e-06	6.27028e-05
CTC-329D1.2	7.14319	1.21308	2.53251e-10	1.272e-08
RP11-305L7.7	4.77997	1.21205	0.000707141	0.0105177
RP11-324I22.4	11.0777	1.21185	2.29219e-41	1.30146e-38
RP11-553A21.3	5.60035	1.20793	0.000140068	0.00254757
RP11-486G15.2	7.83893	1.20549	3.36246e-11	1.83725e-09
AP000704.5	6.02484	1.20545	1.01977e-05	0.000237383
RP11-544I20.2	8.59502	1.20409	1.84038e-19	2.47769e-17
RP11-191G24.1	6.24318	1.19667	7.17216e-07	2.10949e-05
CTD-2349P21.9	6.6454	1.196	1.21298e-07	4.04089e-06
DDX11-AS1	8.64204	1.19527	1.04386e-18	1.32347e-16
RP11-933H2.4	8.40145	1.19363	7.58702e-15	6.60526e-13
AP001628.6	7.58672	1.19266	8.08418e-13	5.38629e-11
Y_RNA	6.54412	1.19228	1.93536e-08	7.41168e-07
RP11-35O15.1	5.83091	1.18525	1.16679e-07	3.93724e-06
RP11-7F18.2	5.14562	1.18462	0.000552139	0.0084828
LINC00959	10.1299	1.18451	1.44828e-24	2.9097e-22
RAB30-AS1	12.5816	1.18412	1.51089e-36	6.80368e-34
CTC-444N24.6	8.76369	1.18323	4.45951e-16	4.44555e-14
CTD-3018O17.3	8.92789	1.18305	8.95262e-14	6.53141e-12
RP11-111M22.4	7.48153	1.17828	1.08585e-08	4.31006e-07
SNHG3	11.8694	1.17657	2.70496e-19	2.68467e-17
RP4-739H11.3	7.91636	1.17168	5.42253e-12	3.24829e-10
RP11-725P16.2	8.29464	1.16127	6.10094e-17	6.80959e-15
TOPORS-AS1	5.78336	1.16105	0.000977495	0.00674897
RP11-708J19.1	6.69315	1.15995	2.78062e-06	7.19052e-05
DNAJC3-AS1	9.07503	1.15707	1.96842e-21	3.09705e-19
RP13-137A17.4	6.69121	1.15621	8.41334e-06	0.000200127
RP11-51J9.6	5.80173	1.15485	4.30369e-06	0.000108918
RP11-530C5.1	7.47358	1.15482	4.94553e-09	2.1037e-07
LINC00629	7.53367	1.15482	7.20031e-11	3.88549e-09
AC007383.3	6.503	1.15419	6.16901e-07	1.8393e-05
RP11-496B10.3	6.1854	1.15192	8.61317e-06	0.000203767
KB-1991G8.1	6.64702	1.15174	1.20972e-07	4.04033e-06
CTD-2165H16.4	5.83601	1.1491	5.29111e-05	0.00105976
HMGN3-AS1	7.63974	1.14908	2.24127e-12	1.40903e-10
NEAT1	14.342	1.14764	1.42719e-17	1.13319e-15
RP3-523C21.2	4.56694	1.14479	0.00067814	0.0101674
RP5-1007M22.2	7.92899	1.14384	4.63283e-13	3.16755e-11
CTD-2007H13.3	9.28478	1.14232	2.13852e-20	3.17351e-18
RASAL2-AS1	5.4266	1.14172	0.000481404	0.00749303
RP11-77I22.2	6.04686	1.14094	1.50024e-05	0.000337786
AC093627.9	9.92193	1.14068	7.79865e-24	1.49769e-21
RP11-53O19.1	9.49575	1.14033	2.84637e-22	4.70516e-20
CTC-436P18.1	8.82012	1.13924	5.58477e-15	5.06469e-13
RP13-15E13.1	7.56104	1.13694	5.25597e-08	9.48463e-07
CTD-2555K7.2	6.92404	1.13418	2.60466e-07	8.21601e-06
RP11-307C19.2	4.96391	1.13418	0.000478048	0.00744968
RP11-653J6.1	6.46828	1.12871	4.73324e-05	0.000955353
RP11-629O1.2	5.85605	1.12862	0.000857782	0.012516
AC087294.2	7.60643	1.12709	2.71041e-07	8.50847e-06
LINC00623	5.15966	1.12194	0.00785832	0.0413212
RP1-244F24.1	4.59429	1.11842	0.00328098	0.0395991
RP11-710C12.1	6.80043	1.11773	7.46348e-07	2.18044e-05
RP11-10N16.3	8.3864	1.11705	6.68609e-14	5.04703e-12
RP3-399L15.3	8.32626	1.11582	3.96032e-14	3.09688e-12
RP11-214K3.22	6.01132	1.11499	0.000389614	0.00626597
RP11-123K19.1	8.53842	1.11167	1.00636e-13	7.30113e-12
RP11-817O13.6	4.84411	1.11024	0.00291939	0.0358648
RP11-253M7.1	8.09076	1.10919	4.12824e-12	2.53102e-10
RP11-464F9.22	5.88091	1.10818	9.75179e-05	0.0018403
RP11-525K10.3	6.96289	1.10807	2.20701e-07	7.01249e-06
AF196970.3	8.57518	1.10755	4.08169e-09	8.10215e-08
AC147651.3	6.17687	1.10547	2.58513e-06	6.77343e-05
RP11-448A19.1	8.81835	1.1052	5.81256e-14	4.41315e-12
HAND2-AS1	5.81466	1.1051	3.64456e-05	0.000754842
RP11-299G20.2	7.89745	1.09929	4.04115e-12	2.48931e-10
RP11-226L15.5	9.04055	1.09871	2.35752e-17	2.67711e-15
RP11-196G18.22	9.80922	1.09666	1.52522e-13	5.50466e-12
RP11-1007O24.3	8.65012	1.09616	1.08226e-15	1.0707e-13
RP11-214K3.19	6.52692	1.08988	4.30626e-07	1.32319e-05
GABPB1-AS1	11.8084	1.08933	1.46597e-24	1.93996e-22
RP11-399K21.14	5.43672	1.08705	0.00155138	0.0209508
RP1-309F20.3	8.59928	1.08651	1.06662e-14	8.92884e-13
HLA-AS1	5.20289	1.08508	0.0011697	0.0163293
RP11-361H10.3	6.92627	1.08455	7.11737e-08	2.49854e-06
RP11-27K13.3	7.91155	1.08347	4.77855e-12	2.91603e-10
RP11-351D16.3	5.53797	1.08344	0.000651984	0.0097865
LINC00271	8.61697	1.08287	3.14763e-12	9.99686e-11
ZEB1-AS1	10.4757	1.08079	6.00394e-17	3.66702e-15
RP11-649G15.2	7.10139	1.07654	4.45024e-09	1.89921e-07
RP11-276E15.4	5.8965	1.0756	0.000173728	0.00306893
AC002456.2	6.75168	1.07453	5.40009e-07	1.61743e-05
CTB-129O4.1	8.2368	1.07402	1.45154e-10	7.58228e-09
LINC00338	11.0641	1.07355	1.64717e-14	6.88345e-13
RP11-417O11.5	6.6718	1.07201	0.00024967	0.00421982
RP11-45P15.4	5.61876	1.06915	0.00146446	0.0199005
RP5-1050D4.5	5.99545	1.06591	1.90998e-05	0.000420614
LINC00886	7.39935	1.06562	1.05072e-09	4.97152e-08
AC123768.4	5.57175	1.06489	0.000418188	0.00663562
AC008174.3	6.90035	1.06346	1.4251e-07	4.71148e-06
RAPGEF4-AS1	6.48673	1.06173	4.13165e-06	0.000104971
RP11-436D10.3	5.72045	1.06122	0.000455402	0.00715656
RP11-353B9.1	4.97813	1.05992	0.000468055	0.00732016
MIR31HG	9.05356	1.05815	1.86642e-17	2.13803e-15
MEF2C-AS1	8.52505	1.05812	1.09047e-16	1.1867e-14
RP11-286E11.1	6.56285	1.05757	1.239e-06	3.45729e-05
RP11-876N24.5	8.77552	1.05604	3.68574e-11	2.00551e-09
RAD51-AS1	10.0409	1.05449	8.80086e-23	1.4926e-20
RP11-550I24.2	7.23004	1.05002	2.65143e-08	1.00498e-06
RP11-389C8.3	5.92103	1.04898	3.35003e-05	0.000702216
RP11-370I10.6	7.12269	1.04857	1.13083e-07	3.82578e-06
WEE2-AS1	6.86622	1.04264	2.74099e-05	0.000286362
RP11-91P24.7	9.0126	1.04143	5.21637e-18	6.13699e-16
RP11-309L24.4	4.76223	1.04079	0.00252034	0.0317695
AC010883.5	8.11012	1.03935	2.70628e-07	8.50847e-06
RP11-366L5.1	5.81027	1.03826	3.19845e-05	0.000674776
AC062029.1	7.2915	1.03762	1.01441e-09	4.83475e-08
RP11-499F3.1	5.66288	1.03723	0.00121919	0.0169017
RP11-179B2.2	4.85405	1.03468	0.00127097	0.017508
CTA-204B4.2	7.96229	1.03362	7.95117e-07	2.30743e-05
RP11-152N13.5	7.94006	1.02681	1.41924e-09	6.59566e-08
RP11-129K12.3	8.2348	1.02581	1.23903e-11	7.19132e-10
RP11-506H20.1	6.39932	1.02505	5.91827e-05	0.00117894
CTD-2203K17.1	8.96689	1.02298	2.71143e-17	3.05246e-15
RP11-504P24.4	11.3948	1.02263	2.19645e-30	6.67057e-28
RP11-727A23.10	7.40531	1.0191	2.23945e-07	7.09829e-06
RP11-105N14.1	5.06913	1.01432	0.00415829	0.0483124
RP4-541C22.5	5.51821	1.01305	0.000328434	0.00537903
RP11-166O4.6	7.27896	1.00944	9.31064e-08	3.20812e-06
MIR24-2	7.38055	1.00845	1.96365e-06	5.24403e-05
HOXD-AS2	7.07835	1.00801	5.42091e-05	0.000518579
AC073043.1	7.53335	1.00732	2.84567e-06	7.34418e-05
RP11-396B14.2	7.06354	1.00497	3.2683e-08	1.21945e-06
RP11-15A1.2	9.26281	1.00462	2.35034e-16	2.41678e-14
RP11-99J16__A.2	6.98929	1.00333	1.46247e-07	4.82284e-06
RP11-30L8.1	5.53326	0.999147	0.00028323	0.00470573
RP11-745O10.2	8.68753	0.998861	8.23255e-15	7.07295e-13
RP11-328M4.2	8.5835	0.997347	1.97287e-11	1.12505e-09
RP11-214K3.18	6.04906	0.997119	0.000275185	0.00458486
ZFHX4-AS1	5.50424	0.996746	0.000328698	0.00537903
RP11-872J21.3	5.5911	0.995244	0.00144993	0.0197236
RP4-655J12.4	6.0056	0.991153	0.000526241	0.00812314
CTD-2383M3.1	5.3839	0.987082	0.00246902	0.0312734
SDCBP2-AS1	10.8478	0.983927	6.61024e-21	1.00376e-18
RP5-994D16.3	5.68332	0.983883	9.21471e-05	0.0017516
AC074117.10	9.60578	0.983189	2.4977e-12	1.56065e-10
CTC-232P5.1	7.75373	0.982109	2.76083e-09	1.22355e-07
DNM1P35	7.79826	0.981945	3.24105e-08	1.21275e-06
AC091133.1	6.34099	0.979501	0.000160115	0.00286039
AC007551.3	6.96937	0.978554	5.56889e-06	0.000137735
UBL7-AS1	8.61314	0.977285	2.10047e-14	1.70373e-12
RP11-315D16.4	6.18374	0.975971	0.000169939	0.00301527
RP11-967K21.1	8.19586	0.975906	2.46698e-11	1.37155e-09
RP5-890E16.2	5.93522	0.97206	0.00156318	0.0210666
RP11-686D22.5	5.48179	0.971694	0.000870769	0.012663
RP11-46C24.7	8.77887	0.970881	1.11002e-15	1.08991e-13
RP11-367N14.2	8.12133	0.967846	2.0234e-10	1.02816e-08
CTC-559E9.6	10.2876	0.967083	4.38346e-18	5.20396e-16
SPTY2D1-AS1	8.64611	0.964247	5.68496e-14	4.36705e-12
RP11-166N6.2	5.02869	0.963697	0.00471214	0.0540262
RP11-589P10.7	9.42067	0.962441	2.70159e-11	1.48235e-09
RP11-439E19.10	6.12656	0.96179	4.20797e-05	0.000859966
RP11-339B21.11	5.19391	0.96024	0.003364	0.0404516
CTD-3184A7.4	7.78206	0.956251	3.83279e-06	9.77586e-05
RP1-122P22.2	8.03395	0.956119	1.75575e-08	6.76353e-07
RP11-412D9.4	7.32614	0.953347	5.75588e-09	2.42471e-07
RP11-391M1.4	6.38849	0.952617	1.13593e-05	0.000262552
XXbac-B476C20.9	5.15429	0.950453	0.00167217	0.0223968
RP11-283G6.4	5.03303	0.949725	0.00185545	0.0246494
MAMDC2-AS1	7.95175	0.949347	3.68477e-10	1.81035e-08
CTA-292E10.6	7.06812	0.9492	0.000170744	0.00302544
AC011747.7	7.11972	0.948549	1.26896e-07	4.21663e-06
RP11-782C8.1	8.3861	0.944384	2.20729e-09	9.93968e-08
SEC24B-AS1	7.61065	0.93784	1.26627e-08	4.99584e-07
LINC00351	7.74336	0.933996	9.20179e-08	3.179e-06
MIR4458HG	10.142	0.933552	3.52303e-16	3.53902e-14
RP5-1074L1.1	7.98879	0.931359	1.49543e-10	7.74951e-09
AC007285.6	6.91952	0.930369	3.11194e-06	7.98404e-05
LINC00936	5.6636	0.929739	0.000432228	0.00684178
RP11-104D21.3	6.4816	0.927971	0.00116	0.00771398
LINC00883	10.4035	0.927033	6.75288e-18	7.80405e-16
RP11-692D12.1	9.98251	0.926907	2.93236e-19	3.86805e-17
RP1-223E5.4	5.18385	0.92633	0.00258771	0.032462
JRK	12.1332	0.923921	5.96525e-14	2.25543e-12
RP5-1061H20.4	10.644	0.922352	1.8305e-24	3.62189e-22
CTD-3131K8.2	7.44033	0.921267	1.45945e-05	0.000329739
RP11-368I23.2	5.384	0.921248	0.00068859	0.0102887
KB-226F1.2	5.9667	0.919864	0.00103996	0.0147138
TMEM72-AS1	7.94608	0.915705	3.0387e-08	1.1403e-06
RP11-108L7.4	8.87007	0.915487	1.08643e-09	5.1219e-08
LINC01003	6.94633	0.914861	2.48913e-06	6.55355e-05
RP11-272P10.2	7.47647	0.914487	1.68469e-06	4.58411e-05
AC084018.1	10.1549	0.908895	2.16434e-11	1.22356e-09
RP11-111M22.3	9.35356	0.908318	3.16551e-13	2.19885e-11
AC105760.2	7.52788	0.903775	7.83405e-08	2.74276e-06
CTA-211A9.5	9.45853	0.901326	2.3323e-14	1.86856e-12
RP1-80N2.3	6.62407	0.900085	0.000138214	0.00252438
RP11-166O4.5	7.44922	0.898345	4.62974e-06	0.000116046
HEXA-AS1	5.81744	0.897691	0.00251746	0.0317638
CTB-55O6.12	9.41628	0.895578	1.01731e-08	4.06269e-07
AP000442.1	5.72867	0.894536	0.0015036	0.0203688
RP11-57H12.3	5.75005	0.888565	0.00239021	0.0304822
DNAJC9-AS1	8.80244	0.887423	1.17325e-07	2.07014e-06
RP11-539L10.3	6.4975	0.885236	0.000196188	0.00341147
RP11-77E14.2	5.84475	0.883367	0.000597609	0.00907462
RP11-445H22.4	8.44848	0.883222	3.93046e-09	1.68842e-07
RP11-98I9.4	9.52687	0.88206	1.25654e-13	9.01599e-12
RP11-429J17.2	5.35629	0.881339	0.00456303	0.0525473
SETD5-AS1	11.782	0.877554	6.56973e-25	1.36181e-22
RP11-99E15.2	5.93087	0.876621	0.000459695	0.00721533
RP11-138J23.1	9.43794	0.876494	5.05269e-11	2.73788e-09
RP13-1032I1.7	8.40885	0.875903	8.89014e-05	0.00170229
RP11-14N7.2	10.1812	0.87205	8.18526e-11	4.36291e-09
FOXD2-AS1	8.2375	0.870797	6.81818e-05	0.00133487
RP11-500G22.2	7.69652	0.869925	4.19599e-07	1.2954e-05
RP11-485G7.5	6.49107	0.866136	0.000213976	0.00365924
AATK-AS1	5.72911	0.862851	0.00983383	0.0494181
AC068039.4	5.94061	0.860601	0.000216542	0.0036965
AC091878.1	5.90253	0.860421	0.00263893	0.0329463
ILF3-AS1	9.89556	0.859705	2.05624e-07	6.56538e-06
RP11-134G8.7	7.26516	0.853959	6.76312e-07	2.00271e-05
ZNF718	12.8627	0.850168	1.40766e-16	7.45122e-15
WDR11-AS1	8.39601	0.848951	3.32395e-08	1.23668e-06
RPL34-AS1	6.1894	0.847349	0.000852969	0.0124597
RP11-143J12.2	6.67641	0.84289	0.000118933	0.00221245
AP001462.6	5.86475	0.842716	0.00128136	0.0176139
RP5-901A4.1	8.41332	0.840488	7.0215e-06	0.000170118
RP11-25H12.1	9.98461	0.837591	5.72068e-14	4.36879e-12
AC006116.21	6.25362	0.836015	0.00165032	0.0221269
RP11-503E24.2	6.03657	0.834548	0.000716105	0.0106389
LINC00610	5.64911	0.833754	0.00114865	0.0160947
RP11-173B14.5	6.43486	0.829735	0.000341424	0.00556635
RP1-179N16.6	6.82363	0.829178	5.92226e-05	0.00117894
RP4-651E10.4	6.14782	0.825018	0.000513727	0.00794877
RP11-351M8.2	9.88913	0.824804	1.72533e-10	8.8705e-09
GHc-362H12.3	6.35964	0.822688	0.000440076	0.00694915
RP11-155G15.2	8.07259	0.821079	1.67391e-06	4.57314e-05
AC006273.5	8.12878	0.819769	4.65783e-07	1.42118e-05
HCG25	8.02437	0.8196	2.11073e-05	0.000226475
EPB41L4A-AS1	9.57155	0.818257	4.0014e-09	8.10215e-08
CTD-2319I12.1	6.45388	0.817041	0.000623037	0.0093952
RP11-732A19.2	7.43108	0.816682	2.9826e-05	0.000636434
RP11-169K16.9	10.2157	0.816674	1.02732e-07	3.51199e-06
ARHGAP31-AS1	6.01731	0.81667	0.00279049	0.0345412
RP11-798M19.3	9.09983	0.816255	6.72751e-09	2.79792e-07
CTD-2536I1.1	7.27797	0.810306	6.93614e-06	0.000168363
AC005534.8	7.43107	0.809954	1.57856e-05	0.000354199
MLLT4-AS1	7.06709	0.809776	0.000775572	0.00554779
CTA-217C2.1	10.2753	0.809632	2.68232e-11	1.47799e-09
RP11-61E11.2	5.56851	0.809056	0.00292883	0.0359132
RP11-169E6.1	5.96161	0.808967	0.00385993	0.0454186
AD000090.2	11.5017	0.808777	2.46814e-11	1.37155e-09
RP11-757F18.5	7.56385	0.807243	4.87365e-06	0.000121692
RP11-54A4.2	6.45593	0.803721	0.00202633	0.0265264
RP11-466F5.8	7.75419	0.803688	7.17648e-06	0.000173551
AC006000.5	6.70204	0.803526	3.39249e-05	0.000709976
RP11-16E12.1	5.61665	0.801933	0.00230788	0.0296057
XXbac-BPG55C20.7	7.62035	0.801751	5.22276e-07	1.56791e-05
MEIS1-AS3	6.98769	0.801646	1.04077e-05	0.000241841
RP11-473M20.14	10.4792	0.798366	2.10047e-09	9.49135e-08
RP11-655M14.13	6.01691	0.792804	0.00101954	0.0144741
RP11-406D1.2	6.86304	0.788274	3.01085e-05	0.000641413
AL773604.8	7.28208	0.786312	0.00074934	0.00540887
AC099850.1	8.18528	0.785688	5.22032e-07	1.56791e-05
RP11-343L5.2	5.46626	0.784914	0.00311865	0.0379557
UBAC2-AS1	8.17866	0.784432	4.04442e-07	1.25157e-05
HCG17	11.7518	0.783948	2.61626e-13	9.03177e-12
RP11-304L19.5	7.14226	0.783329	0.00151435	0.0204932
EMX2OS	10.5896	0.782266	3.1748e-09	6.63366e-08
RP11-297A16.2	7.03688	0.781429	2.60711e-05	0.000560894
RP13-270P17.3	5.75421	0.780007	0.00471828	0.0540491
RP11-6O2.3	6.52055	0.779448	0.00950891	0.0483979
RP4-639F20.1	8.82682	0.779352	9.09583e-11	4.82856e-09
RP11-148L24.1	8.306	0.778032	6.02572e-08	2.15589e-06
DANCR	10.1529	0.774893	2.14862e-07	3.55418e-06
RP1-93I3.1	8.46047	0.77356	2.36112e-06	3.23229e-05
CDKN2B-AS1	12.2931	0.772625	4.90767e-15	2.16483e-13
RP6-65G23.3	6.94012	0.772457	2.95913e-05	0.000632459
RP1-266L20.4	7.52536	0.772185	1.35254e-06	3.73421e-05
RP11-656D10.3	8.65789	0.768697	2.22299e-06	5.88844e-05
LINC01006	9.41986	0.768309	2.76935e-12	1.72214e-10
RP11-165F24.5	7.01254	0.764205	3.77142e-05	0.000778057
RP3-486I3.7	6.79984	0.762624	0.000183421	0.00321949
RP11-96H19.1	8.3318	0.76044	1.21584e-06	3.39992e-05
RP11-290F24.6	6.94485	0.758762	0.000726093	0.0107384
RP11-403I13.8	8.97643	0.755249	3.5571e-08	6.56822e-07
RP11-10K16.1	7.15114	0.752349	2.72087e-05	0.000583446
TUG1	15.1939	0.743255	1.14589e-17	1.01093e-15
SMC5-AS1	8.76764	0.739781	1.26124e-09	5.88232e-08
RP11-108M12.3	8.71134	0.738404	3.79326e-09	1.64572e-07
CTD-2313N18.5	6.71452	0.735978	0.000410192	0.00654853
CTC-241F20.3	6.632	0.734793	0.00028392	0.00471119
RP11-422P24.11	6.49034	0.734055	0.000928294	0.0133951
XXbac-BPG181B23.7	6.35374	0.733219	0.00241404	0.0306962
LINC00470	8.20869	0.732704	0.000126912	0.00113223
SRP14-AS1	8.62779	0.73234	5.00248e-07	1.51188e-05
RP11-387D10.2	7.10143	0.731501	0.000243006	0.00412132
CTC-428G20.3	8.22466	0.729997	5.37881e-05	0.00107568
SAP30L-AS1	9.03226	0.727735	2.27644e-08	8.6924e-07
GNG12-AS1	6.59371	0.727468	0.00105436	0.0148692
RP11-428C19.4	6.99604	0.724094	0.000218033	0.00371709
AF146191.4	7.05687	0.720649	0.000196127	0.00341147
MCM3AP-AS1	10.8927	0.720116	1.96982e-10	4.98148e-09
RP11-373N22.3	7.95558	0.720066	1.92666e-06	5.16639e-05
RP11-227D2.3	7.6333	0.718257	6.65016e-06	0.000162326
RP11-624M8.1	8.58384	0.718179	8.1518e-09	3.35818e-07
RP11-426L16.8	7.99464	0.715134	1.66557e-05	0.00037054
MIR22HG	6.25044	0.710534	0.00980874	0.0494181
RP11-356O9.1	6.51521	0.709958	0.00026765	0.00448108
RP11-130F10.1	7.18737	0.709454	0.000266173	0.00446207
RP5-1057J7.6	10.7787	0.705723	4.56435e-08	1.65113e-06
LINC00535	6.81508	0.704781	0.000399197	0.00639646
ADIRF-AS1	10.2094	0.704332	4.34678e-06	5.65794e-05
AC012363.4	7.86551	0.704215	7.01688e-05	0.00136766
AC074286.1	9.41336	0.701515	6.29057e-08	2.2445e-06
RP11-448G15.3	7.32266	0.699391	0.000124715	0.00230362
RP11-83A24.2	8.75763	0.697997	5.63106e-06	0.000138747
RP11-295D4.1	6.88584	0.697434	0.00419456	0.0486696
RP11-677M14.7	7.67771	0.697192	1.00005e-05	0.000234887
RP11-727A23.5	10.8886	0.692693	5.99119e-12	3.55632e-10
LINC00894	11.7766	0.685699	8.92631e-10	2.01062e-08
AC005307.1	7.74347	0.684443	0.000135033	0.00247668
HOXA-AS2	9.06445	0.679711	1.02675e-06	1.5985e-05
RP11-96C23.15	7.76854	0.676146	0.00171773	0.0229364
AL592494.5	7.53272	0.676076	0.000727089	0.00529641
RP11-1252I4.2	7.30965	0.670891	0.000284934	0.00472203
LINC00476	10.4206	0.670269	1.47566e-10	7.67755e-09
RP11-110G21.1	8.1032	0.669835	5.37288e-06	0.000133185
FBXL19-AS1	9.50929	0.669644	1.6937e-06	2.50784e-05
RP11-242D8.1	10.2001	0.663635	3.68752e-10	1.81035e-08
RP11-385F5.4	11.1421	0.663486	2.29222e-08	8.72714e-07
RP11-435B5.4	9.89127	0.658726	1.79814e-07	5.82677e-06
AC009120.4	6.70279	0.654591	0.00479937	0.0548338
RP11-267N12.3	10.5534	0.653012	1.75151e-11	1.00762e-09
HOXD-AS1	8.60965	0.650943	1.58034e-05	0.000179255
RP11-277P12.20	6.98599	0.649714	0.000288838	0.00477461
AF131217.1	6.68318	0.647224	0.00152642	0.0206351
RP11-631N16.2	9.87006	0.645943	6.37646e-08	2.26278e-06
RP11-458D21.1	7.75384	0.644432	5.25551e-05	0.00105425
U47924.30	8.15462	0.64262	0.000584075	0.00429403
PSMG3-AS1	8.12555	0.640758	0.000594166	0.00904337
AC016629.8	7.7807	0.636389	3.15475e-05	0.000666632
AC005682.5	9.04352	0.63599	4.60681e-05	0.000934167
TMEM161B-AS1	11.527	0.635054	7.5859e-15	6.60526e-13
RP11-744I24.2	6.73246	0.63462	0.00221689	0.0287206
CTC-365E16.1	8.81481	0.633139	1.01574e-05	0.00023729
CTD-2162K18.5	9.88059	0.632372	1.70347e-08	6.58155e-07
RP5-1074L1.4	10.8571	0.627188	1.01769e-05	0.000237321
BVES-AS1	7.31369	0.623312	0.00256352	0.0149664
PAXIP1-AS1	8.97695	0.621539	2.19846e-05	0.000478495
RP11-71H17.9	6.78744	0.618518	0.000995723	0.0141801
RP11-108K3.1	8.66871	0.61842	8.9401e-07	2.57156e-05
XXyac-YX65C7_A.2	7.55136	0.614056	0.00064674	0.00973016
RP11-80H5.9	8.71099	0.613855	4.21842e-07	1.29925e-05
LINC00667	10.5449	0.613075	5.57021e-12	3.32153e-10
CTC-550B14.7	7.56473	0.612652	0.00264595	0.0153349
COX10-AS1	11.5294	0.600066	7.68873e-09	1.48899e-07
AC018737.1	9.06106	0.598987	7.21168e-06	0.00017408
CKMT2-AS1	11.0747	0.594779	1.22652e-09	5.76156e-08
AC092295.7	10.0238	0.592709	1.87038e-06	5.02578e-05
RP11-15A1.3	8.14312	0.590966	3.49905e-05	0.000728774
AC092594.1	9.66013	0.590757	3.5505e-08	1.30608e-06
GS1-124K5.11	8.62541	0.588913	0.000144622	0.00261512
LL22NC03-2H8.5	9.72138	0.587573	0.000435465	0.00688467
XIST	18.9692	0.586341	1.12529e-35	2.97826e-33
LINC00649	10.3637	0.585695	1.0544e-06	1.60998e-05
H1FX-AS1	8.7364	0.58388	0.000198728	0.00344647
RP11-475N22.4	11.8634	0.583374	4.45653e-07	1.36295e-05
RP11-31F15.1	10.8379	0.583332	1.38559e-08	5.40132e-07
RP11-97C16.1	7.3092	0.576127	0.00196976	0.0259044
AF131215.2	8.11856	0.5737	0.000133245	0.00244925
CTD-2026D20.2	6.48185	0.573082	0.00428386	0.0495948
RP11-348F1.2	10.6598	0.572992	2.14623e-05	0.000227214
AC108142.1	8.96734	0.572614	7.36573e-07	2.15671e-05
LINC00863	8.96003	0.56712	1.2693e-06	3.51928e-05
RP11-57H14.4	8.78041	0.566766	1.65987e-05	0.000370535
RP5-1180C10.2	9.84932	0.566281	5.14096e-05	0.00103605
RP11-698N11.4	7.60064	0.563921	0.000423222	0.00670734
RP11-584P21.2	8.34963	0.560941	0.000255596	0.00430688
RP11-384L8.1	6.76601	0.560419	0.00299305	0.0365634
ZSWIM8-AS1	8.7344	0.560066	0.00120558	0.00791099
CASC9	9.27355	0.558587	1.58838e-05	0.000355793
RP4-723E3.1	7.60065	0.557089	0.00101969	0.0144741
TTC28-AS1	11.2942	0.556761	4.92134e-06	6.30248e-05
OSER1-AS1	7.89067	0.556382	0.000236654	0.00402404
UFL1-AS1	8.28954	0.552025	0.000274669	0.00458486
RP11-15E18.1	7.47762	0.551551	0.000689405	0.0102891
RP11-2B6.3	9.39349	0.551513	9.39169e-05	0.00178265
RP11-18I14.10	10.3846	0.550637	9.94392e-06	0.000234334
PTOV1-AS1	8.6082	0.549989	0.000183991	0.00153059
RP3-467N11.1	7.14236	0.548381	0.00430895	0.049753
RP11-156K13.1	7.39411	0.546839	0.00360508	0.0430336
RP11-108L7.15	8.20167	0.544946	0.00021133	0.00363126
RP11-847H18.3	7.81788	0.539889	0.000384886	0.00619757
LINC00240	7.67381	0.531078	0.000390512	0.0062727
AC026188.1	7.2282	0.530196	0.00324596	0.0392855
SATB2-AS1	8.0588	0.529991	0.000140689	0.00255174
AC012309.5	9.59336	0.526691	8.58071e-06	0.000203367
RP11-395B7.7	9.89303	0.525051	2.5825e-06	6.77343e-05
RP11-552M11.8	8.08492	0.522636	0.000343738	0.00558852
RP11-690D19.3	9.60728	0.519176	9.43639e-05	0.00178594
RP11-326A19.4	8.72552	0.518141	9.41688e-05	0.00178483
RP11-689P11.2	9.32212	0.516257	0.00118875	0.0165324
MIR600HG	9.59181	0.516026	0.000185059	0.00153059
AC023347.1	7.88989	0.515925	0.001022	0.0144912
RP11-158H5.7	7.62732	0.513842	0.00214528	0.0279593
RP11-1038A11.3	8.10497	0.512429	0.000696218	0.0103671
TMEM44-AS1	8.15395	0.510449	0.000214079	0.00365924
RP5-1092A3.4	7.84027	0.508918	0.000968423	0.0138366
RP11-81H3.2	9.19703	0.508738	3.23616e-05	0.000681184
BDNF-AS	10.1924	0.506705	0.000119654	0.00109527
PCBP1-AS1	10.3666	0.503464	1.26763e-06	3.51928e-05
TMEM9B-AS1	10.1596	0.501352	8.9625e-05	0.000837203
RP11-379H18.1	8.82134	0.497667	0.000142626	0.00258329
CTC-297N7.8	9.32618	0.496348	3.23926e-05	0.000681184
CTC-462L7.1	8.26287	0.495714	0.000841249	0.012316
RP11-66N24.3	8.67221	0.495478	0.000224942	0.00382989
CTD-3099C6.9	9.50903	0.494139	0.0011334	0.0159152
RP11-182L21.6	7.87372	0.494033	0.00224398	0.0289788
RP4-678D15.1	8.88096	0.489967	6.73129e-05	0.00132186
RP11-510J16.5	7.76252	0.482774	0.00159945	0.021511
RP11-382A20.4	8.09687	0.481915	0.00164396	0.0220742
RP1-167A14.2	11.9766	0.478698	1.95653e-07	6.29318e-06
RP11-298P3.4	8.27859	0.478372	0.000889139	0.0128871
RP11-122G18.5	9.81316	0.472993	6.60698e-05	0.00130137
TPTEP1	11.0143	0.472822	4.87975e-07	1.48542e-05
CTC-260E6.6	10.5406	0.460659	0.000159923	0.00136537
KCTD21-AS1	8.06146	0.458697	0.00457295	0.0525688
ZNF571-AS1	7.81296	0.452537	0.00189065	0.025066
RP11-53O19.3	10.482	0.451214	1.96994e-06	5.25008e-05
RP4-717I23.3	10.7047	0.447848	5.9421e-06	0.000146135
PTCHD3P1	11.5316	0.445518	1.12074e-07	3.8015e-06
DYNLL1-AS1	8.18442	0.443595	0.00220947	0.0286529
LINC00882	7.88814	0.441554	0.00470753	0.0540208
RP1-184J9.2	11.5201	0.438056	2.00909e-06	5.33267e-05
RP11-155D18.12	8.58218	0.437405	0.00386367	0.0454186
MIR4435-1HG	10.3688	0.436435	1.21319e-05	0.000278927
RP11-383J24.6	9.38767	0.435216	0.000319906	0.00526153
RP3-522D1.1	8.00376	0.431217	0.00401244	0.0467858
LINC00472	12.0898	0.42979	0.000120011	0.00109527
SNHG1	14.0558	0.428957	3.50389e-05	0.000361311
RP11-798G7.5	8.34324	0.42111	0.00327786	0.0395982
RP11-268G12.1	10.6221	0.410098	5.71769e-05	0.0011417
AC007773.2	9.17379	0.410077	0.00247308	0.0312945
AC034220.3	9.62454	0.408566	0.000691024	0.0103015
RP3-460G2.2	10.1685	0.406631	0.00395742	0.0463497
RP11-418J17.1	11.9639	0.403088	1.54289e-07	5.04978e-06
KCNQ1OT1	12.9029	0.402956	5.41353e-05	0.000518579
RP4-665J23.1	9.51601	0.399116	0.000150876	0.0027139
ZNF33B	12.4367	0.395322	0.000142549	0.00124378
RP3-331H24.5	11.4832	0.380936	8.91402e-05	0.00170437
AP001347.6	11.4788	0.377821	2.13275e-05	0.000464968
STX18-AS1	9.74236	0.373264	0.00136124	0.0185752
RP11-696N14.1	8.30018	0.370087	0.00479789	0.0548338
RP11-658F2.8	10.2214	0.368547	0.00224746	0.0289788
CRNDE	12.2221	0.367646	0.00217247	0.0132806
RP11-258C19.7	10.0873	0.367478	0.00237483	0.0141997
TAPT1-AS1	10.5707	0.364472	8.94299e-05	0.00170723
LINC00491	9.1536	0.360414	0.00150137	0.0203597
DLX6-AS1	10.4199	0.358855	0.0021744	0.0132806
LINC00657	14.7404	0.356375	0.00197388	0.0259326
NR2F2-AS1	8.74164	0.351173	0.00300351	0.0366568
RP11-152P17.2	10.2246	0.348723	0.00106804	0.0150459
RP11-822E23.8	11.5628	0.341771	0.00712766	0.0379823
RP11-421L21.3	10.9297	0.331042	0.00105378	0.0148692
CTD-2006C1.2	9.19445	0.326991	0.0035024	0.0419924
RP11-398K22.12	9.1871	0.325004	0.00435678	0.0502608
RP11-37B2.1	10.202	0.309507	0.00109407	0.015396
HNRNPU-AS1	15.8991	0.29723	0.000377988	0.00291381
ZNF667-AS1	9.86055	0.27906	0.00357546	0.042719
RP11-156P1.3	10.584	0.271027	0.00364176	0.0433921
RP11-158I13.2	12.2967	0.251848	0.00184626	0.0245522
CTD-2303H24.2	12.1301	-0.257503	0.00414647	0.0482453
C17orf76-AS1	13.0121	-0.271785	0.00641325	0.0344062
RP11-222A11.1	12.1393	-0.283786	0.00281975	0.0348334
AP000472.2	11.8096	-0.300116	0.000263601	0.00442464
RP11-29G8.3	11.4374	-0.313395	0.00121276	0.0168483
LINC00839	10.6216	-0.317254	0.00147574	0.020033
AC004702.2	10.4691	-0.320346	0.000593005	0.00903623
RP11-397A16.1	9.32888	-0.338071	0.00131618	0.0179979
CTC-559E9.4	10.8572	-0.338161	0.000958784	0.0137742
GAS5	13.2413	-0.355822	0.00052655	0.0039073
RP11-176D17.3	11.7958	-0.358295	0.000909769	0.0131715
RP3-368A4.5	11.3924	-0.362904	5.15622e-05	0.00103752
RP11-453F18__B.1	11.6432	-0.363989	4.06436e-05	0.00083585
CASP8AP2	13.1197	-0.367782	0.000952064	0.00663104
SNHG12	9.79609	-0.371945	0.00907221	0.0467749
RP11-308D16.4	9.48988	-0.375666	0.000568819	0.00870957
RP3-510D11.2	9.40217	-0.386668	0.00177011	0.0235635
RP11-518L10.5	11.0601	-0.393104	0.000532147	0.00820461
RP11-253E3.3	9.42987	-0.394908	0.00481128	0.0549218
FTX	13.1314	-0.395269	1.81592e-05	0.000200256
RP1-59M18.2	9.51603	-0.398812	0.000916095	0.0132337
CTB-96E2.3	9.43759	-0.405717	0.000208675	0.0035951
LINC00094	11.0089	-0.40966	0.00116584	0.00771398
RP11-32B11.2	9.22658	-0.412842	0.000621093	0.00938756
RP11-77K12.8	10.2736	-0.415812	1.30974e-05	0.000297977
SENP3-EIF4A1	15.533	-0.416313	6.48312e-10	1.514e-08
RP11-686D22.8	9.07862	-0.418751	0.00122065	0.016904
LINC00630	10.12	-0.42568	0.000510841	0.00791348
CTB-180A7.6	10.412	-0.427753	0.0036656	0.0435966
RP11-161I6.2	8.62208	-0.431484	0.000377831	0.00609148
ERVK3-1	12.0891	-0.432099	1.94515e-05	0.000211568
RP11-197N18.2	10.9993	-0.433612	0.000249359	0.00421982
RP11-261C10.3	9.74658	-0.433958	0.00254185	0.031948
GDNF-AS1	10.7879	-0.435401	0.000842394	0.00597197
AC005562.1	9.88476	-0.437809	2.58235e-05	0.000556483
RP11-705C15.5	7.85443	-0.441497	0.00365708	0.0435349
FLG-AS1	9.87363	-0.442534	4.08397e-05	0.000837246
AC005519.4	9.29927	-0.443435	0.00202721	0.0265264
PLK1S1	11.7339	-0.444173	1.2173e-05	0.00014426
CTC-512J12.4	10.4063	-0.445685	3.53439e-05	0.000734961
RP11-120M18.2	11.2186	-0.445967	2.74594e-06	7.11494e-05
STAG3L5P-PVRIG2P-PILRB	11.3178	-0.446995	0.000121929	0.00226175
LINC00174	9.44731	-0.457073	0.00105705	0.00723536
RP11-218M22.1	7.94947	-0.468296	0.00243577	0.0309423
HCP5	9.54966	-0.469216	0.000194039	0.00157211
HOTAIR	7.94416	-0.47358	0.00413059	0.0230964
CTC-360G5.9	7.76723	-0.474133	0.000782842	0.0115125
RP11-203J24.9	9.63786	-0.476855	3.06465e-05	0.000650752
ANKRD10-IT1	11.4919	-0.477128	1.02449e-07	3.51151e-06
AC009120.6	10.6456	-0.479363	1.57437e-05	0.000353868
RP4-614O4.11	10.0999	-0.48142	1.43565e-05	0.000324925
RP11-478C19.2	12.8768	-0.481827	0.000242376	0.00411598
RP11-97O12.7	10.1123	-0.483005	1.85146e-06	4.98521e-05
RP11-361L15.4	9.70346	-0.489589	6.8282e-05	0.00133487
AC092755.4	11.3018	-0.491332	8.47037e-05	0.0016243
USP46-AS1	7.61188	-0.49214	0.00248091	0.0313632
CTB-89H12.4	12.2584	-0.494704	1.56057e-06	4.28139e-05
SNORA67	14.8479	-0.497187	3.21822e-09	1.4103e-07
RP11-214O1.2	7.16453	-0.5001	0.00373882	0.0441857
CTD-3195I5.1	8.37691	-0.503277	0.000752827	0.0111087
KMT2B	12.2606	-0.514508	0.0020742	0.0128665
RP11-248G5.8	9.6162	-0.515434	9.4796e-07	2.72075e-05
LA16c-306E5.3	11.3769	-0.520351	2.60082e-06	6.79281e-05
RP11-89K21.1	7.13988	-0.532563	0.00307152	0.0374169
RP11-145M9.4	10.4499	-0.532801	8.01799e-06	0.000192123
RP11-21J18.1	10.8225	-0.533615	1.68495e-06	4.58411e-05
RP11-514P8.8	7.8054	-0.535246	0.00368029	0.0437004
RP11-73M18.7	8.15429	-0.535825	4.57987e-05	0.000930148
RP11-815I9.4	7.79967	-0.536104	0.000800405	0.0117576
LINC00511	7.65717	-0.536198	0.00933675	0.0478283
RP4-714D9.2	9.68973	-0.536301	0.00368102	0.0437004
RP11-488C13.5	8.54267	-0.536425	0.000185009	0.00323865
RP11-193F5.1	9.83171	-0.537582	1.76816e-05	0.000391363
RP11-793H13.8	13.4595	-0.537818	1.05202e-07	3.58702e-06
HOXB-AS1	7.68207	-0.538891	0.00277524	0.0159677
BMS1P20	10.6402	-0.539174	1.7261e-07	5.60723e-06
NDUFA6-AS1	7.65942	-0.543156	0.00156849	0.0211164
XXbac-B461K10.4	10.8155	-0.54369	8.2177e-06	0.00019583
AC135048.13	7.33991	-0.544771	0.0027091	0.0337322
SNHG11	8.96193	-0.545903	5.35355e-05	0.000518579
RP11-622K12.1	10.2202	-0.548343	2.05958e-05	0.00045052
RP11-399K21.11	9.88395	-0.549103	1.25315e-06	3.48931e-05
RP11-23J9.4	9.33739	-0.549196	3.15669e-06	8.08298e-05
PXN-AS1	7.54376	-0.549565	0.00210558	0.0274693
UHRF1	13.3373	-0.555172	1.86306e-06	2.68958e-05
CTD-2291D10.4	8.30133	-0.556618	6.31437e-05	0.00124939
CTD-3092A11.2	7.28157	-0.557669	0.000880464	0.0127897
AP003419.11	7.69194	-0.558662	0.00246656	0.0312726
RP11-206L10.2	9.20362	-0.560737	0.000288696	0.00477461
RP11-488C13.7	8.10131	-0.561789	0.00123714	0.0170685
BRWD1-IT1	7.61687	-0.562326	0.00121836	0.0169017
AL136419.6	9.63062	-0.562403	9.66362e-07	2.76143e-05
PDXDC2P	9.86601	-0.56585	3.93501e-05	0.000810525
SNHG15	11.5779	-0.566913	5.5377e-06	6.97926e-05
SPPL2B	10.6525	-0.568173	0.00476191	0.0260756
CTD-2369P2.2	7.49591	-0.569537	0.000146841	0.00264496
RP11-4O1.2	7.55678	-0.571601	0.000206657	0.00356969
RP11-215G15.5	12.0917	-0.572861	1.04776e-06	2.97449e-05
RP11-1186N24.5	8.55056	-0.573904	0.000717401	0.0106461
RP11-473I1.10	11.6858	-0.573949	3.61495e-07	1.12667e-05
RP11-298J20.4	9.39449	-0.57607	0.000625587	0.00942277
AC012487.2	7.43634	-0.577543	0.00105068	0.0148494
RP11-121C2.2	8.86264	-0.577561	2.26839e-05	0.000492894
DGCR5	7.65289	-0.577647	0.00426468	0.0236794
LINC00265	8.76248	-0.578658	1.06412e-05	0.000246827
RP5-886K2.3	8.74001	-0.579382	3.47114e-05	0.000724116
RP11-473M20.7	8.55075	-0.579896	0.0038107	0.0449539
SNHG16	12.2828	-0.582953	2.25605e-08	4.265e-07
RP11-834C11.14	9.63179	-0.586119	6.48056e-08	2.29349e-06
RP11-499F3.2	7.67667	-0.58737	0.00116206	0.0162477
RP11-282O18.3	9.85118	-0.588967	4.38044e-06	0.000110646
SYN2	9.0254	-0.590047	7.17908e-05	0.000678594
RP11-1277A3.1	6.32155	-0.591708	0.00370659	0.0439241
RP11-383G6.3	9.38836	-0.597844	1.35134e-06	3.73421e-05
CTD-2323K18.1	9.97456	-0.598784	4.9296e-07	1.49711e-05
LL0XNC01-250H12.3	7.84677	-0.600654	0.000122678	0.00226919
LBX1-AS1	8.33521	-0.600842	4.50521e-05	0.000916411
CTD-2002H8.2	10.6594	-0.601998	0.000187266	0.00327377
AC012358.7	6.05499	-0.604028	0.00388498	0.0455831
HOXA-AS4	8.8053	-0.605115	1.70558e-06	2.50784e-05
CTD-2571L23.8	9.28015	-0.608876	1.18053e-05	0.000271898
AC007405.6	7.46056	-0.610428	8.19738e-05	0.00157658
CTBP1-AS2	9.65062	-0.61048	2.19157e-06	3.10734e-05
AC000120.7	9.84615	-0.611518	7.07893e-07	2.08677e-05
HM13-IT1	7.0583	-0.611777	0.000767282	0.0113092
RP11-303E16.8	10.7321	-0.612757	1.04698e-09	4.97152e-08
CTD-2147F2.1	9.89788	-0.613616	6.32934e-08	2.25218e-06
GS1-358P8.4	12.3467	-0.617443	8.15852e-06	0.000194775
RP11-359J14.2	9.44951	-0.61915	1.70765e-06	4.63622e-05
RP11-996F15.2	7.42518	-0.620001	0.000173904	0.00306893
AC097500.2	6.14277	-0.621552	0.00429597	0.0496909
AC008982.2	7.01145	-0.624082	0.00274931	0.0341286
RP11-395P17.3	6.76874	-0.625403	0.000720969	0.0106748
HOXC-AS5	6.92608	-0.626247	0.00793913	0.0414715
CTA-256D12.11	10.2819	-0.628676	2.15882e-07	6.87609e-06
AC012354.6	8.42306	-0.628723	6.40025e-06	0.000156518
RP11-159D12.2	10.0648	-0.628953	4.63131e-08	1.67073e-06
WAC-AS1	11.5248	-0.633268	1.59817e-08	6.19302e-07
TTTY14	7.52228	-0.633682	0.00308283	0.017484
RP11-1149O23.3	7.88248	-0.633892	2.03274e-05	0.000445396
RP1-170O19.22	9.56415	-0.634268	1.86666e-07	6.01894e-06
SOX2-OT	9.11384	-0.63692	2.29374e-06	3.19514e-05
RP11-156E6.1	10.0804	-0.639169	4.84283e-06	0.000121154
RP11-390K5.6	6.58263	-0.645095	0.000449727	0.00708443
CTC-471J1.2	8.02416	-0.646528	3.64734e-05	0.000754842
RP11-54O7.14	9.55422	-0.647277	0.000508996	0.00789427
CTC-425O23.2	7.6537	-0.649785	0.00227263	0.029211
AC083843.1	10.5467	-0.651713	1.28038e-08	5.02389e-07
RP11-13J10.1	8.1104	-0.651722	2.0082e-06	5.33267e-05
RP11-517H2.6	12.2548	-0.654273	1.93971e-13	1.37666e-11
RP4-740C4.6	6.04607	-0.658498	0.00155352	0.0209581
RP11-178F10.1	7.23484	-0.661153	9.18784e-05	0.00174904
AC104801.1	6.11406	-0.663675	0.0029078	0.0357877
RP11-311C24.1	9.70625	-0.664158	1.3923e-05	0.000316209
RP11-736K20.5	7.38346	-0.665642	0.000139521	0.00254116
AC115115.2	7.36682	-0.665876	0.000608394	0.00922766
LINC00843	8.99195	-0.665906	3.34186e-06	4.4224e-05
PINK1-AS	9.77507	-0.666674	1.28107e-08	5.02389e-07
RP11-1006G14.4	6.54081	-0.668768	0.00274359	0.03409
RP11-59H7.3	8.70925	-0.669687	9.91606e-07	2.82122e-05
AP001372.2	8.0066	-0.672855	6.69103e-06	0.000163019
RP11-286H14.6	7.47513	-0.675598	0.000320931	0.00527174
ZNF761	11.8461	-0.679924	9.11616e-10	2.01062e-08
RP11-400F19.8	9.51864	-0.681461	3.07384e-06	7.90183e-05
PTPRG-AS1	8.68977	-0.682262	4.77336e-08	1.71723e-06
CTC-246B18.8	7.4527	-0.683391	0.000851462	0.0124516
AL133168.3	8.04529	-0.683547	3.70331e-07	1.14873e-05
RP11-152N13.16	7.40228	-0.684002	0.000138062	0.00252438
RP11-390P2.4	7.78858	-0.684811	8.10054e-06	0.000193745
AC108488.4	7.12582	-0.685782	0.000451358	0.00710155
RP4-785G19.5	11.9713	-0.695196	9.71276e-15	8.23629e-13
AF129075.5	6.39299	-0.696718	0.00437564	0.0504338
RP11-485G4.2	9.44438	-0.703492	8.87546e-09	3.62202e-07
RP11-443B20.1	7.21585	-0.703522	1.66307e-05	0.00037054
RP11-49C24.1	6.12325	-0.704932	0.00240246	0.0306085
LINC00339	9.27425	-0.706552	7.97888e-07	2.31034e-05
CTD-2339L15.3	8.02101	-0.708925	5.61928e-07	1.67923e-05
CASC15	6.6545	-0.710805	0.00897964	0.0466002
RP11-252A24.7	9.07118	-0.716807	9.17046e-08	3.179e-06
RP11-299M14.2	6.35327	-0.716921	0.00199628	0.0261742
AC004019.18	7.8976	-0.717721	3.52652e-07	1.10174e-05
SOS1-IT1	7.33219	-0.718475	0.00103065	0.0145978
RP11-34P13.14	7.58256	-0.719756	0.00270964	0.0337322
ATP6V0E2-AS1	6.81537	-0.72008	0.000391235	0.00627657
ZNF518A	13.369	-0.720728	1.9576e-11	5.55119e-10
CTC-524C5.2	7.38934	-0.721664	0.0013836	0.0188606
ZFAS1	12.4871	-0.727815	1.59068e-11	4.67779e-10
CTD-3216D2.5	10.2485	-0.730557	9.57547e-05	0.00180964
RP11-259O2.1	6.68232	-0.732141	0.000547539	0.00842204
U52111.14	6.76938	-0.732514	0.00239642	0.0141997
SCARNA9	7.36533	-0.734026	0.00189803	0.0118664
RP11-861E21.2	7.00276	-0.736	4.65664e-05	0.000942806
RP5-1172N10.4	9.71829	-0.73729	1.80065e-06	4.86848e-05
CD27-AS1	6.89022	-0.740232	0.000595251	0.00904934
RP11-352G18.2	6.50903	-0.74054	0.000178542	0.0031423
DGCR11	7.38536	-0.742576	0.000211153	0.00166358
RP11-166B2.3	7.16683	-0.744583	0.000315145	0.00518976
RP11-158K1.3	7.13304	-0.749916	0.00351712	0.042099
RP11-142I20.1	9.45925	-0.75039	2.07016e-12	1.31874e-10
RP11-428J1.4	6.40749	-0.751121	0.000914744	0.0132288
CTA-714B7.5	8.50556	-0.753061	4.28789e-08	1.56412e-06
LINC00893	7.71019	-0.754046	1.93368e-06	5.17457e-05
RP11-160O5.1	6.08391	-0.754901	0.00294788	0.0360934
THAP9-AS1	12.0317	-0.75657	1.24918e-16	1.32626e-14
PVT1	10.7718	-0.757084	2.00765e-10	4.98148e-09
TMEM254-AS1	7.69179	-0.757512	7.21644e-07	2.11774e-05
AC016995.3	5.85139	-0.75764	0.00391397	0.045882
hsa-mir-6080	8.2134	-0.759807	8.33568e-08	2.91058e-06
CTB-25B13.13	5.84168	-0.761883	0.00399383	0.0467342
LINC00467	7.91779	-0.763291	0.000288558	0.00224622
RP11-473I1.9	10.4767	-0.764919	5.89977e-09	2.47733e-07
RP11-10O17.3	6.40076	-0.76618	0.000349443	0.00566175
RP11-396C23.2	5.96714	-0.768349	0.00401257	0.0467858
RP5-1136G13.2	6.68232	-0.769094	0.000400382	0.00640758
LINC00086	8.55132	-0.769419	1.49974e-07	2.58868e-06
RP3-511B24.6	5.79383	-0.777989	0.00258254	0.0324283
RP11-290F24.3	5.7568	-0.781993	0.00130706	0.0178919
AC005484.5	6.82108	-0.790839	1.21998e-05	0.000279995
RP11-611D20.2	7.02242	-0.792686	4.88642e-06	0.000121774
RP11-6N17.9	10.9711	-0.795034	1.11957e-14	9.3124e-13
AC106782.20	8.85925	-0.797209	0.00262891	0.032884
RP11-902B17.1	6.6999	-0.803415	3.6593e-05	0.00075612
SOX21-AS1	6.98093	-0.808554	1.06771e-05	0.000247219
RP11-620J15.3	7.33278	-0.811022	0.000100298	0.00189004
ZNF32-AS3	6.25665	-0.812875	0.000570234	0.00870957
RP11-391L3.1	8.08287	-0.813328	1.15301e-06	3.23809e-05
RP4-773N10.6	6.43678	-0.814111	0.000152423	0.00273795
MIR17HG	12.2666	-0.815929	2.43794e-11	6.67492e-10
RP11-90B9.2	5.65903	-0.816815	0.00312165	0.0379568
AC010890.1	7.47271	-0.821456	2.29409e-05	0.00049765
RP11-242C19.2	9.00169	-0.826389	2.60951e-11	1.44396e-09
CYP4A22-AS1	7.2518	-0.831368	3.65362e-07	1.13602e-05
AC005307.3	10.7781	-0.833959	2.95009e-18	3.53442e-16
RP11-384O8.1	6.49731	-0.835706	1.96778e-05	0.000431886
RP11-617F23.1	6.02171	-0.837186	0.00371496	0.0439833
FOXI3	7.15551	-0.843327	0.000211615	0.00166358
AC015849.13	12.2474	-0.845809	1.99133e-07	3.36408e-06
RP11-20G6.3	8.46519	-0.845947	2.30969e-07	7.30321e-06
RP11-844P9.2	5.6302	-0.848175	0.00419649	0.0486696
CTD-2620I22.1	8.4404	-0.851113	2.90155e-09	1.2758e-07
AC004158.2	7.91195	-0.855622	3.84676e-06	9.79236e-05
GS1-259H13.2	6.61033	-0.855878	4.46977e-05	0.00091062
SNAI3-AS1	7.55515	-0.857353	4.32038e-05	0.000881559
RP11-321C24.1	8.17587	-0.862801	2.02231e-07	6.47289e-06
TEX41	5.78475	-0.873293	0.000934895	0.0134606
RP11-304L19.3	6.52941	-0.880595	0.00306637	0.0373891
RP11-22P4.1	6.6383	-0.88433	0.000505104	0.00784322
RP11-797A18.4	5.29672	-0.885922	0.0047313	0.0541507
RP11-50B3.4	6.38647	-0.891239	1.26445e-05	0.000289185
RP11-556N21.1	6.97586	-0.892104	1.27101e-05	0.000290177
RP11-458F8.4	7.70909	-0.898431	1.63684e-05	0.000366019
CTC-510F12.4	8.41132	-0.899352	2.40576e-11	1.34836e-09
RP11-231L11.3	5.47425	-0.906855	0.00128942	0.0176875
RP11-13N13.2	7.82566	-0.910146	2.30202e-10	1.1607e-08
LINC01033	7.11307	-0.912658	1.98598e-07	6.37221e-06
LLNLF-65H9.1	5.61148	-0.921148	0.000686768	0.0102732
RP11-526A4.1	5.83694	-0.927238	0.000262325	0.00440888
RP11-769O8.3	5.0033	-0.93546	0.0012805	0.0176139
AC007092.1	6.42276	-0.93685	6.23551e-05	0.00123565
RP11-173M1.8	5.46703	-0.939169	0.000555325	0.00852173
RP11-649A18.7	6.02316	-0.9411	0.000184516	0.00323436
CTC-325H20.2	5.16541	-0.953704	0.00194259	0.0256504
LINC00963	7.51253	-0.955086	5.52042e-09	2.33305e-07
KCP	6.46473	-0.955902	0.00112096	0.00760722
RP11-498E2.7	6.84577	-0.96268	1.06881e-06	3.02111e-05
KCNQ5-IT1	6.01062	-0.963163	0.00237343	0.0303274
RP11-196G11.4	4.98613	-0.964061	0.00463532	0.0532389
CTD-2538C1.2	7.34873	-0.964701	3.00534e-08	1.13103e-06
RP3-523K23.2	6.36031	-0.965498	8.13731e-05	0.00156733
NEFL	11.0261	-0.966646	2.82847e-13	9.35753e-12
RP1-64K7.4	6.7741	-0.975901	3.31568e-06	8.47348e-05
CYP4F35P	5.4915	-0.976342	0.00330469	0.0398118
RP11-496I9.1	5.13367	-0.978477	0.00313457	0.0380785
CTC-228N24.1	5.00667	-0.979982	0.00342703	0.0411338
FEZF1-AS1	6.89185	-0.98005	9.53356e-08	3.27628e-06
RP11-762I7.4	4.8729	-0.980154	0.00317398	0.0385213
RP11-304F15.7	5.97044	-0.990971	0.000277414	0.00461497
RP11-506M12.1	8.75442	-0.992433	2.09745e-09	9.49135e-08
RP11-399O19.9	5.14781	-0.996425	0.000408778	0.00653395
INE1	7.31629	-0.99702	5.89964e-06	7.31925e-05
RP11-977G19.5	12.2602	-0.999353	1.30219e-18	1.63513e-16
RP4-564F22.5	6.59957	-1.00274	2.65502e-08	1.00498e-06
RP11-649A18.4	6.0359	-1.00379	7.37469e-06	0.000177359
AJ003147.9	6.81653	-1.00736	4.60996e-06	0.000115772
RP11-554A11.9	5.38731	-1.00829	0.00123033	0.0170019
RP11-73M18.6	6.07149	-1.01125	0.000174269	0.00307123
AC004893.11	8.7772	-1.01612	7.70878e-17	8.53127e-15
THAP7-AS1	6.61289	-1.01619	0.000174385	0.001473
RP11-809N15.2	7.02419	-1.01699	4.50702e-08	1.63492e-06
CTC-205M6.5	5.29011	-1.01853	0.00245187	0.0311166
RP11-137H2.6	6.87843	-1.02845	8.01994e-09	3.31432e-07
FAM83H-AS1	5.67737	-1.02998	0.00061799	0.00936233
RP11-549B18.1	5.84854	-1.03017	0.000118606	0.00220952
RP11-359K18.4	5.18618	-1.03446	0.00012714	0.00234177
VPS9D1-AS1	9.5677	-1.03581	2.8452e-09	1.25525e-07
RP11-151A6.4	6.177	-1.03763	2.62123e-05	0.000563003
RP11-380D23.2	4.99412	-1.0406	0.00224495	0.0289788
SNHG17	10.8735	-1.04067	4.71544e-20	6.76692e-18
RP11-896J10.3	5.96134	-1.04177	0.000291733	0.00481636
AC013394.2	10.9779	-1.04183	2.03677e-11	1.15644e-09
RP11-159F24.6	4.55411	-1.0491	0.00373048	0.0441271
RP11-66B24.8	5.75634	-1.05035	0.000155882	0.00279624
HCG16	6.21793	-1.05376	0.000507774	0.00380351
AC074289.1	5.89004	-1.05831	1.72745e-05	0.000383001
CTD-2256P15.2	5.4412	-1.05845	0.000329622	0.0053874
RP11-9M16.2	4.87731	-1.06247	0.00188141	0.0249688
RP11-649A18.5	6.85822	-1.06254	1.81911e-08	6.98698e-07
RP5-1068B5.3	5.52517	-1.06376	0.000344567	0.00558968
AC226119.5	7.37042	-1.08368	1.1857e-10	6.26884e-09
CTD-2006C1.12	10.8461	-1.08655	5.31925e-29	1.51009e-26
AC091729.9	6.97059	-1.08991	1.77726e-10	9.10166e-09
SOCS2-AS1	5.31177	-1.09	0.000466805	0.00730936
RP13-735L24.1	5.03622	-1.09392	0.000257991	0.00434162
AC079610.1	7.72009	-1.09494	4.54559e-13	3.12425e-11
RP11-91H12.4	7.4644	-1.10226	6.55729e-10	3.15984e-08
AP000692.9	5.5417	-1.10578	0.00026901	0.00449808
RP11-119F7.5	8.69522	-1.12817	2.65653e-10	1.32918e-08
NOP14-AS1	7.87688	-1.1316	1.54859e-10	7.99329e-09
RP11-182J1.12	6.48559	-1.13775	1.94166e-05	0.000426872
JAG1	8.08295	-1.14675	3.28467e-10	7.90311e-09
CTD-2619J13.9	4.59055	-1.16289	0.000829059	0.0121648
ZBTB11-AS1	6.63587	-1.17223	2.49815e-09	1.11724e-07
RP11-989F5.3	4.60924	-1.17469	0.000470071	0.00734289
LINC00624	4.84382	-1.17697	0.000449679	0.00708443
RP11-401P9.4	6.1246	-1.17764	7.6185e-07	2.21581e-05
HCG15	6.48622	-1.18281	1.63334e-05	0.000182658
RP11-521B24.3	6.85816	-1.18399	0.000439461	0.00332316
RP11-1096G20.5	6.75291	-1.20224	1.86078e-09	8.5263e-08
RP1-225E12.3	4.67443	-1.20257	0.00141121	0.0192169
SLC38A3	6.17759	-1.2084	4.86238e-05	0.000482591
RP11-74C1.4	5.62506	-1.21137	8.95515e-05	0.00170723
CTB-92J24.2	7.48117	-1.21451	1.24497e-10	6.52932e-09
MACROD2-IT1	5.04828	-1.21524	0.00626692	0.0338499
RP11-380G5.2	5.62932	-1.21543	4.54759e-06	0.000114426
CTC-523E23.4	8.02511	-1.21729	1.70559e-16	1.78187e-14
RP5-1148A21.3	4.96036	-1.22196	5.9891e-05	0.00119044
RP11-511I2.2	7.4475	-1.23648	3.95263e-15	3.63503e-13
RP11-119K6.6	12.668	-1.24151	3.20985e-31	1.02237e-28
MKLN1-AS2	6.11135	-1.2472	1.1655e-05	0.000268909
RP11-134G8.8	5.01352	-1.25396	0.00224391	0.0289788
SNORA71B	6.11864	-1.25558	1.57434e-05	0.000179255
RP5-890O3.9	7.3994	-1.26625	1.57643e-09	7.30021e-08
RP11-389K14.3	7.23345	-1.26648	4.24944e-09	1.81946e-07
Z83851.3	5.15181	-1.27692	0.00134576	0.0183831
RP11-61L19.3	4.86242	-1.29294	0.000156904	0.00281071
SRRM2-AS1	8.84674	-1.30096	2.90137e-18	3.50824e-16
RP11-452L6.5	6.21361	-1.30418	9.17957e-08	3.179e-06
RP1-266L20.9	4.95305	-1.30442	2.30065e-05	0.000498246
RP1-85F18.5	4.49708	-1.30454	0.000308709	0.0050902
MAFG-AS1	6.17741	-1.30959	7.49743e-07	1.21489e-05
AC104134.2	5.44719	-1.31866	0.000275253	0.00458486
RP11-103G8.2	6.03635	-1.32194	9.15622e-09	3.72401e-07
RP11-13K12.1	6.39838	-1.32339	6.17615e-09	2.58507e-07
CIRBP-AS1	5.95162	-1.32531	4.32372e-05	0.000434561
SMAD9-AS1	6.09865	-1.32743	6.4676e-07	1.91956e-05
LINC00087	8.17992	-1.32823	1.62968e-17	1.17634e-15
CTB-131K11.1	4.3318	-1.33533	0.00291037	0.0357877
RP11-322E11.5	4.7243	-1.34037	0.000254676	0.00429692
CTD-2609K8.3	3.94601	-1.34777	0.00400532	0.0467858
ERVK13-1	11.1662	-1.34853	2.04231e-36	8.33454e-34
FAM66D	6.16686	-1.35019	3.74229e-05	0.000380946
NAPA-AS1	5.27638	-1.36109	0.000408978	0.00312239
RP11-384F7.2	5.00868	-1.3706	0.000144784	0.00261512
CTC-429L19.3	4.02751	-1.37158	0.00167641	0.0224306
KDM5C-IT1	5.32187	-1.37446	0.00013102	0.00115589
AC084117.3	4.57012	-1.37459	0.000104546	0.00196441
RP11-250B2.3	5.14857	-1.38454	9.95907e-06	0.000234334
RP11-96D1.11	6.60047	-1.3997	3.25316e-10	1.62149e-08
RP11-278A23.2	5.37073	-1.40258	0.00175331	0.0233637
RP11-325K4.2	4.26055	-1.41122	4.20724e-05	0.000859966
AC090587.2	6.46442	-1.41672	9.48587e-09	3.82333e-07
ALMS1-IT1	7.22041	-1.41965	3.41191e-12	2.11167e-10
CTD-2350C19.2	4.33375	-1.43959	0.00259977	0.0325507
ZNRF3-IT1	4.47615	-1.44267	0.00386996	0.0454476
RP11-347C12.10	4.62262	-1.45588	0.000140573	0.00255174
RP1-130H16.16	4.95185	-1.46125	1.01187e-05	0.00023681
CTC-277H1.7	4.55202	-1.46405	0.000931462	0.013426
RP11-363E7.4	7.50556	-1.47125	3.05505e-16	3.09271e-14
AF131216.5	4.12519	-1.48615	0.00287007	0.0353587
HOXA-AS3	4.42137	-1.49237	0.0018683	0.0117733
RP3-326I13.1	6.81603	-1.49306	8.81492e-09	3.60859e-07
RP11-259N19.1	5.56918	-1.49412	8.02313e-07	2.31801e-05
RP5-968P14.2	5.406	-1.49985	2.62065e-06	6.83095e-05
AC003088.1	5.59961	-1.5	8.60717e-07	2.48126e-05
RP11-498C9.15	6.75832	-1.5079	2.17482e-12	1.37869e-10
RP11-983P16.4	6.7971	-1.51388	1.06828e-11	6.25588e-10
RP11-452L6.1	6.89038	-1.53424	4.05667e-13	2.80297e-11
RP11-613F22.8	3.66884	-1.56528	0.00368479	0.0437055
RP11-274B21.10	4.87157	-1.58599	0.000210482	0.00362146
LINC00693	5.86931	-1.59603	1.47324e-07	4.84611e-06
RP6-24A23.7	4.6395	-1.60593	1.41144e-05	0.000319999
RP11-379K17.12	3.72568	-1.61148	0.00210425	0.0274693
RP13-238F13.5	5.23844	-1.62451	4.96244e-07	1.50358e-05
LINC00032	4.55413	-1.6343	0.00299468	0.0171063
CTD-3220F14.2	6.03675	-1.66147	7.73876e-10	3.71546e-08
AC105053.3	3.82237	-1.67127	0.000976987	0.0139285
CTD-2555C10.3	4.34956	-1.67775	0.00253624	0.0319082
CTC-499B15.6	4.00307	-1.68741	0.00294906	0.0360934
RP11-380L11.3	3.71186	-1.69519	0.00248482	0.0313823
RFPL1S	4.53973	-1.70911	0.00163876	0.0104094
RP11-110H1.4	4.28283	-1.70936	0.000321567	0.00527556
RP11-365O16.6	4.03683	-1.71381	0.000516643	0.00798443
CTB-114C7.3	4.07832	-1.7594	0.00220679	0.0286465
RP11-9G1.3	5.00983	-1.77384	4.47056e-08	1.62621e-06
RP11-392P7.6	6.1898	-1.78361	1.63631e-11	9.4551e-10
RP11-420L9.4	5.32996	-1.78758	5.01299e-07	1.51188e-05
RP11-309G3.3	8.51117	-1.80735	3.3418e-23	6.02023e-21
RP11-293M10.6	4.34151	-1.80815	0.000193652	0.00338088
CTD-2568A17.1	4.26274	-1.82625	0.000570108	0.00870957
RP11-538I12.2	3.94078	-1.82638	0.000570042	0.00870957
RP5-1139B12.2	3.69751	-1.83587	0.00196903	0.0259044
CTD-2622I13.3	4.93237	-1.84143	6.86006e-07	2.02682e-05
RP4-773A18.4	4.108	-1.8448	3.05935e-05	0.000650684
SLIT2-IT1	6.4326	-1.88316	1.2564e-14	1.03191e-12
RP11-666A20.4	4.06519	-1.88482	0.000578522	0.00882584
RP11-247A12.2	3.93359	-1.91434	0.000145556	0.00262543
CTB-50L17.16	3.78715	-1.91738	0.000109612	0.0020537
AC016582.2	3.84073	-1.92022	8.02852e-05	0.00155095
CTD-2091N23.1	4.48699	-1.98719	2.58821e-06	6.77343e-05
RP11-403H13.1	4.61952	-2.01419	0.000206926	0.00356969
RP11-266K4.9	4.25885	-2.04428	6.27369e-06	0.000153711
RP11-197M22.2	5.31724	-2.0532	5.11107e-08	1.83367e-06
AC005546.2	4.32664	-2.14743	7.47394e-05	0.00145026
AC011747.4	3.85479	-2.17296	1.48407e-05	0.000334722
RP1-28O10.1	3.86182	-2.30842	0.00199262	0.0261524
RN7SL1	6.12475	-2.35589	0.00149745	0.00966649
HAS2-AS1	3.68095	-2.45843	0.000147588	0.00127374
NPHP3-AS1	3.5463	-2.54075	0.00122705	0.00798591
RP11-122M14.1	3.51719	-2.57729	2.43865e-05	0.000527257
RP11-469M7.1	4.7061	-2.6307	1.65889e-09	7.62797e-08
AC003682.16	4.05406	-2.63724	6.38866e-10	3.08998e-08
U1	3.52592	-2.88891	1.3721e-06	3.78021e-05
RP11-161H23.9	4.0062	-3.04953	1.80075e-05	0.000397902

## Sheet: 3-LALA_Nuc (DEG)
GENE_NAME	logCPM	logFC	PValue	FDR
AC005592.2	4.18577	7.01627	1.95242e-08	7.24338e-07
RP11-463P17.1	4.51877	4.65949	1.19608e-09	3.16561e-08
RP11-290F20.2	4.38212	3.85306	4.09712e-09	1.70396e-07
RP11-146I2.1	3.5946	3.71923	7.02654e-05	0.00121697
RP11-638L3.1	3.81718	3.6385	6.74896e-05	0.000776619
ACTN1-AS1	3.84878	3.63825	7.20108e-05	0.000816808
RP4-811H24.9	5.39661	3.52312	9.23341e-13	7.13485e-11
AP000640.10	4.02374	3.39478	2.69063e-06	6.50684e-05
AC092839.4	3.48128	3.29972	0.000605426	0.00827652
RP11-120I21.2	4.80422	3.28606	8.42905e-15	8.87701e-13
RP11-106M3.3	3.82578	3.24411	6.40029e-06	0.000142387
MIR1302-10	3.51081	3.20438	8.30603e-06	0.000181689
AC006129.4	4.88622	3.1856	5.53574e-08	1.18794e-06
RP11-126O1.4	3.49444	3.12012	1.88315e-05	0.000380683
RP5-827C21.6	3.81094	3.03454	0.000112383	0.00186169
RP11-399D6.2	3.55811	3.0236	0.000340588	0.00499186
RP11-505P4.7	3.82927	2.88427	9.38463e-06	0.00020324
LINC00431	3.71083	2.8211	0.000251268	0.00383778
RP11-1348G14.4	4.1493	2.77203	7.79136e-07	2.11533e-05
RP11-510M2.2	3.68419	2.73786	0.000216744	0.00334966
RP11-79E3.3	4.65807	2.67281	4.64093e-12	3.25838e-10
RP11-467J12.4	3.92816	2.66459	0.000107326	0.00178316
LINC00702	5.37028	2.66086	2.62665e-10	1.29439e-08
RP11-102M11.2	3.91582	2.65497	8.30799e-05	0.00141268
RP11-1391J7.1	4.83721	2.6543	0.00319843	0.034749
CTB-91J4.1	3.7422	2.62168	0.00125809	0.00933572
RP11-119D9.1	3.89871	2.61862	1.06755e-05	0.000228169
RP1-167G20.1	3.62135	2.59537	0.00318202	0.0346283
RP11-138I17.1	3.81874	2.54665	7.25048e-06	0.000160481
ZFX-AS1	3.52461	2.52926	0.000198407	0.00309744
RP11-430H10.1	6.17458	2.51085	1.65667e-17	2.60656e-15
LINC00473	4.35975	2.4894	3.31695e-05	0.000424784
RP11-519C12.1	3.86993	2.48761	2.35309e-05	0.000463484
RP11-1299A16.3	4.44776	2.46502	2.80621e-06	6.77382e-05
RP11-576I22.2	6.1911	2.46041	8.03455e-19	1.52063e-16
SNORD3A	4.24886	2.4504	4.55715e-05	0.000556674
FGF13-AS1	4.50885	2.41002	8.37415e-05	0.000923482
RP11-224O19.2	3.59426	2.3882	0.000481607	0.00671934
HDAC11-AS1	3.52624	2.37895	0.000118845	0.00195959
RP11-343H19.1	6.82924	2.37356	1.32771e-24	5.5931e-22
CTD-2023M8.1	6.71217	2.36519	1.35452e-23	5.05391e-21
RP11-115J23.1	4.62907	2.3639	3.94986e-08	1.39787e-06
RP11-38L15.2	5.48778	2.34827	3.45061e-07	5.82933e-06
ENO1-AS1	4.02457	2.34429	3.80641e-06	8.98878e-05
RP11-406O23.2	4.14448	2.34217	1.55136e-05	0.000320458
AC104389.28	3.79164	2.3134	0.00183013	0.0216091
RP11-384J4.2	4.64515	2.31122	5.62047e-05	0.0010096
RP11-417O11.5	6.6718	2.30764	3.53596e-19	7.10402e-17
RP11-260O18.1	3.94037	2.2932	1.29337e-05	0.00026981
AP000251.3	5.06105	2.26817	3.00573e-07	8.94118e-06
XX-FW83128A1.2	3.82158	2.26797	0.00160737	0.0114978
GRPEL2-AS1	3.8596	2.26246	0.000900582	0.0118198
CTC-429C10.2	3.60728	2.26108	0.000212938	0.00329865
BSN-AS2	5.60966	2.23738	8.10158e-11	4.42671e-09
CTD-2369P2.8	3.51329	2.23074	0.00373279	0.0397606
RP11-425A23.1	5.37114	2.22466	4.42535e-11	2.63884e-09
CTC-435M10.10	3.52233	2.21963	0.00030527	0.00455602
RP11-615I2.2	3.57835	2.21927	0.000332003	0.00489901
RP11-344P13.6	4.3857	2.21704	0.000111548	0.00115025
CTC-367J11.1	3.62349	2.2067	1.70425e-05	0.000348291
RP11-613C6.2	5.64241	2.19465	2.19538e-11	1.33346e-09
RP11-235C23.5	4.87092	2.17734	1.45582e-11	9.27395e-10
CTC-453G23.8	7.23087	2.17004	4.92604e-20	1.12858e-17
RP5-1021I20.1	3.50374	2.14955	0.00309235	0.0338499
AC010733.4	5.12776	2.14494	1.06265e-07	3.4867e-06
RP4-539M6.21	5.19741	2.14068	6.39365e-09	2.593e-07
hsa-mir-125a	5.83155	2.12827	4.55012e-09	1.87445e-07
RP4-682C21.5	4.51784	2.12718	1.88e-05	0.000380635
RP11-387H17.4	7.12634	2.10959	9.6486e-22	2.80002e-19
RP11-55K13.1	6.15747	2.09132	2.22775e-12	1.62729e-10
RP5-855D21.3	6.19153	2.07926	6.53146e-11	3.66462e-09
CTD-2616J11.14	6.57672	2.0778	2.69854e-20	6.2929e-18
HIF1A-AS2	7.0856	2.06918	3.5165e-17	5.21841e-15
CTD-2293H3.2	7.61513	2.0616	7.51403e-32	7.00898e-29
RP11-653J6.1	6.46828	2.05192	3.41831e-17	5.131e-15
LL09NC01-139C3.1	4.38181	2.05074	0.00347289	0.0215427
RP1-30G7.2	4.92097	2.04572	8.97947e-08	3.00674e-06
RP11-242J7.1	3.68081	2.03706	0.00289197	0.0320053
AC006129.1	4.01271	2.03147	0.00282585	0.0186049
RP11-848P1.5	4.42493	2.0173	4.64052e-05	0.00085594
LINC00482	3.93759	2.01544	0.00100133	0.00779471
SSSCA1-AS1	5.90936	2.01219	9.55679e-10	4.33341e-08
RP5-977B1.11	4.37619	2.01064	6.878e-05	0.0011976
RP11-486O13.2	4.62309	1.99025	1.78963e-05	0.000363466
LA16c-325D7.2	4.21931	1.98966	0.000705822	0.00953188
RP13-766D20.2	5.58085	1.98447	7.20499e-11	4.02094e-09
AC003104.1	5.64329	1.97691	5.74126e-12	3.8647e-10
RP11-646I6.6	5.24714	1.97642	5.29573e-07	1.48406e-05
RP11-253M7.4	5.68443	1.97323	1.04304e-08	4.09043e-07
CTD-2314G24.2	4.24607	1.9661	4.90995e-05	0.000898027
MIRLET7DHG	4.13813	1.95929	0.000477174	0.0040306
RP11-277B15.3	4.13792	1.95512	4.21014e-05	0.000785431
CTD-2530H12.4	4.28804	1.93957	4.76345e-05	0.000874907
RP11-778D9.13	4.33776	1.93515	0.000148383	0.00238931
CTD-2302E22.4	3.75008	1.92199	0.000302621	0.00452166
RP11-314A20.2	4.74273	1.91807	8.88597e-06	0.000193403
RP11-977B10.2	6.23464	1.91048	5.09284e-15	5.45142e-13
RP11-110H1.9	3.91406	1.89313	0.00488585	0.049576
RP11-78F17.1	5.77277	1.89218	2.74604e-10	1.34309e-08
CTD-3214K23.1	6.37418	1.89152	1.92781e-11	1.20456e-09
RP11-38L15.3	11.1481	1.88887	3.08145e-49	2.44667e-46
RP5-1110E20.1	4.78878	1.88044	5.49983e-06	0.000123831
AC096559.1	4.10131	1.87117	0.000192664	0.00301317
RP1-92O14.3	6.55564	1.86023	2.18321e-16	2.79515e-14
RP11-573D15.9	4.51651	1.8464	4.31809e-06	9.94532e-05
RP11-469L4.1	4.18092	1.84363	0.0012333	0.0153827
MIR181A2HG	8.88231	1.83981	5.64574e-33	1.49424e-30
ZNF252P-AS1	6.87698	1.82305	2.45526e-11	8.86126e-10
FMR1-AS1	4.99766	1.82052	0.000379853	0.00335115
RP11-495P10.3	4.66264	1.82048	0.000399982	0.00348995
RP4-635E18.7	5.12264	1.82039	4.69162e-06	0.000106925
SCARNA17	8.8078	1.81892	1.17817e-36	4.67734e-34
CTD-2043I16.1	3.54261	1.8133	0.000809497	0.010754
RP11-1E4.1	4.4609	1.81182	1.34898e-05	0.000280962
RP11-484D2.2	5.2062	1.81073	5.57403e-07	1.54875e-05
RP11-154J22.1	8.42365	1.80491	1.08199e-33	1.17747e-30
LINC00971	3.91118	1.80141	0.000329056	0.00486103
RP11-317J10.2	4.13067	1.80104	0.000174775	0.00276653
RP11-578F21.6	5.4482	1.79615	1.51258e-06	3.8731e-05
RP3-329A5.8	8.28181	1.78295	1.32027e-24	5.5931e-22
RP11-360L9.4	4.55228	1.78187	4.95634e-05	0.000902783
AC073043.1	7.53335	1.77894	1.66663e-18	3.02285e-16
RP11-977G19.11	5.48927	1.77246	1.3128e-09	5.8712e-08
RP11-344E13.3	4.16615	1.77229	0.000187204	0.00294541
AC104076.3	3.64892	1.77181	0.00456159	0.0469793
RP11-37C7.3	7.66617	1.771	3.25648e-21	8.85965e-19
RP11-402C9.1	8.80914	1.76999	4.30995e-27	2.55835e-24
RP11-875H7.5	5.08285	1.76555	4.64163e-07	1.32347e-05
RP11-310P5.1	6.68802	1.76278	2.93864e-08	1.05428e-06
CAPN10-AS1	9.1787	1.75677	2.04901e-24	8.10849e-22
RP11-138H8.6	4.71456	1.75486	3.5713e-05	0.000678859
RP11-712L6.7	5.45824	1.75475	4.69499e-07	1.33577e-05
RP11-98G7.1	5.55843	1.7499	2.04025e-08	7.52644e-07
RP11-530C5.1	7.47358	1.7478	5.55072e-21	1.42177e-18
PAN3-AS1	7.33279	1.74735	9.23888e-18	1.50813e-15
RP11-175P13.2	4.3653	1.74406	0.000399897	0.00572616
CTD-2588J6.2	3.94355	1.7392	0.00101056	0.0129672
AC007879.5	5.5011	1.73772	6.57212e-10	3.07618e-08
MIS18A-AS1	5.3473	1.73676	1.00123e-06	2.63079e-05
AC087294.2	7.60643	1.73638	1.42988e-16	1.86728e-14
RP1-34M23.5	3.51542	1.73226	0.00458492	0.0471824
RP11-110I1.14	5.09056	1.72729	0.00017208	0.00168681
CTD-2555K7.2	6.92404	1.72235	1.3502e-17	2.15027e-15
RP11-536G4.2	4.60427	1.71982	0.00115985	0.014624
RP11-112J3.16	7.17814	1.71586	3.04718e-17	4.68155e-15
CTD-3126B10.1	4.03212	1.7075	0.00101184	0.0129672
RP11-346C20.4	4.66169	1.70489	7.59368e-05	0.00130481
RP11-708J19.1	6.69315	1.70278	3.03005e-13	2.58624e-11
RP11-336K24.12	6.55654	1.70262	1.93145e-10	9.83873e-09
RP11-267A15.1	8.25027	1.70092	4.84866e-26	2.34513e-23
CSTF3-AS1	5.98138	1.69942	1.47886e-07	4.73345e-06
RP11-7O11.3	6.97507	1.69922	1.02255e-12	7.76367e-11
RP11-173P15.7	4.10057	1.69556	0.00211272	0.0244893
RP11-727F15.9	3.69304	1.69548	0.00211532	0.0244893
RP13-137A17.4	6.69121	1.69047	5.69777e-12	3.85529e-10
RP11-546J1.1	5.01412	1.68915	5.88302e-05	0.00104811
RP11-462L8.1	8.49058	1.6845	7.09264e-34	8.42025e-31
AC019118.3	4.03614	1.68216	0.0055133	0.0542564
RP11-3L8.3	4.60358	1.68144	0.000122147	0.00200643
RP11-1109F11.3	5.4348	1.6794	3.6548e-05	0.000691711
CTD-2165H16.4	5.83601	1.67517	9.59844e-11	5.17959e-09
RP11-1081L13.4	5.62944	1.67141	1.24813e-07	4.06468e-06
RP11-219B4.7	6.08345	1.66993	8.4207e-10	3.85845e-08
CTD-2319I12.4	7.62503	1.66571	5.55252e-21	1.42177e-18
RNF139-AS1	9.00353	1.66414	7.05644e-30	5.42059e-27
RP11-755B10.4	4.31893	1.66307	0.000265432	0.0040212
CTD-2319I12.2	6.8832	1.66102	1.98303e-14	2.00747e-12
RP11-21B21.4	5.5971	1.65894	4.24401e-05	0.000789494
AP000438.2	3.70186	1.65259	0.00503165	0.050575
AC010884.1	5.32829	1.6516	4.16667e-06	9.66475e-05
STK24-AS1	4.83744	1.64356	4.64108e-07	1.32347e-05
CTC-303L1.2	8.26576	1.64353	5.76505e-26	2.68878e-23
AC002310.7	7.24685	1.64133	3.03322e-19	6.18919e-17
RP11-603J24.14	4.52206	1.64128	0.000138356	0.00225004
RP11-945C19.4	6.98022	1.64121	3.19751e-15	3.56892e-13
AC008174.3	6.90035	1.64106	7.31208e-19	1.40424e-16
RP4-613B23.1	8.17331	1.64061	2.20291e-22	7.01654e-20
AC007773.2	9.17379	1.63813	4.59814e-38	8.57816e-35
RP11-478B9.1	5.34022	1.62434	2.22617e-07	6.79241e-06
RP11-269F21.3	3.99347	1.62364	0.00164821	0.0198743
HTT-AS	3.92896	1.62196	0.0012465	0.0155325
TERC	3.82948	1.61926	0.0092678	0.0500587
AC026202.3	4.92872	1.61241	5.97991e-06	0.000134178
RP11-28H5.2	3.66264	1.61143	0.00394789	0.0417453
RP11-525K10.3	6.96289	1.60652	4.30674e-16	5.30582e-14
RP5-864K19.4	9.18324	1.60459	1.44013e-40	3.76133e-37
CTD-3194G12.2	5.30734	1.60194	1.38519e-07	4.47752e-06
AC005037.3	8.393	1.60096	1.26131e-28	9.1508e-26
RP11-665G4.1	3.66959	1.59906	0.00300904	0.0331324
RP11-404I7.2	4.21037	1.59584	0.000317949	0.00471294
MYO16-AS1	4.22973	1.58607	0.00485954	0.0493474
RP11-857B24.1	4.06504	1.58574	0.00185651	0.0219007
RP11-50D9.3	4.28251	1.58507	0.00118458	0.0148623
AC069277.2	4.675	1.58318	1.0968e-05	0.000233656
LINC00237	3.87028	1.5809	0.00550619	0.0542273
RP11-326I11.4	6.97409	1.57668	4.16675e-14	4.001e-12
RP11-152H18.3	5.35892	1.57482	1.79339e-07	5.58947e-06
RP11-34F13.3	5.81651	1.57109	7.98148e-08	2.70026e-06
AC004053.1	4.57333	1.57002	0.000546627	0.00756187
AF129408.17	4.15368	1.56676	6.90476e-05	0.00119906
AC079610.2	5.15526	1.56627	1.09763e-06	2.87253e-05
KLHL7-AS1	6.28275	1.56599	5.1132e-12	3.55177e-10
AP001258.4	4.91515	1.56507	1.4577e-05	0.00030264
AC079630.4	4.38029	1.56378	0.000876859	0.0115549
RP11-415J8.5	8.18175	1.56204	7.69598e-24	2.95593e-21
RP11-63A1.1	7.41971	1.55404	6.6156e-17	9.16369e-15
RP1-167F1.2	6.54105	1.55292	6.39341e-11	3.61435e-09
RP5-901A4.1	8.41332	1.55072	1.28991e-17	2.07962e-15
RP4-537K23.4	5.57591	1.55034	6.46739e-09	2.61479e-07
AC006994.2	4.76869	1.54518	3.66741e-05	0.000693092
RP5-1073O3.2	4.73489	1.54144	6.13167e-06	0.000137347
AC004463.6	8.56208	1.53954	4.38708e-08	9.67595e-07
AF196970.3	8.57518	1.538	3.57555e-17	2.84726e-15
AC006160.5	6.82104	1.53757	1.12852e-15	1.34232e-13
RP11-705O1.8	6.70232	1.53624	1.96016e-11	1.21862e-09
RP11-352D13.6	5.8618	1.53498	5.00918e-08	1.74906e-06
RP11-860B13.1	4.03762	1.53375	0.00224379	0.0258565
RNF219-AS1	4.67545	1.53272	0.00353359	0.0217494
RP11-441O15.3	10.1029	1.52993	1.17756e-47	5.12592e-44
RP11-348F1.3	4.82274	1.52992	0.000771503	0.00612573
RP3-388M5.9	7.54971	1.52474	1.01241e-16	1.34909e-14
RP11-933H2.4	8.40145	1.52061	1.74649e-24	7.12733e-22
MANEA-AS1	7.16422	1.51833	1.13292e-13	1.02741e-11
RP11-141B14.1	5.78276	1.51282	7.0931e-08	2.4312e-06
AC124861.1	4.45167	1.51139	0.000198526	0.00309744
RP11-57G10.8	5.15939	1.50953	5.7051e-05	0.00102167
AL773604.8	7.28208	1.50875	1.74166e-12	6.91441e-11
RP11-727A23.5	10.8886	1.50748	6.70299e-52	8.75343e-48
RP11-1035H13.2	5.1495	1.50663	6.04117e-07	1.67143e-05
RP11-149I2.4	4.73571	1.50297	0.000463989	0.0065153
LL0XNC01-7P3.1	9.49292	1.50279	3.11953e-20	4.95381e-18
RP11-143J12.2	6.67641	1.50225	5.0907e-14	4.71485e-12
RP11-7F18.2	5.14562	1.49259	3.1746e-06	7.55137e-05
RP11-775H9.2	7.26161	1.48724	2.08509e-13	1.85233e-11
RP11-177H13.2	4.01566	1.48639	0.000605893	0.00827652
HCG25	8.02437	1.48558	2.58101e-16	1.86302e-14
RP11-495P10.2	4.83198	1.4807	0.000870366	0.0115032
AC004549.6	4.36858	1.48045	0.00203103	0.0237239
RP11-214K3.20	6.82796	1.47907	9.6138e-12	6.34074e-10
AC003075.4	5.79665	1.47878	3.77344e-09	1.5794e-07
KB-226F1.2	5.9667	1.47615	8.27215e-09	3.29348e-07
LL09NC01-251B2.3	5.49488	1.47361	3.01512e-07	8.94875e-06
HEXA-AS1	5.81744	1.46619	9.13995e-08	3.05265e-06
RP1-43E13.2	10.8542	1.4626	7.26016e-50	4.74052e-46
AC007106.1	4.85456	1.46191	0.000175865	0.00278041
CTD-2562J17.4	4.81414	1.46115	0.000828753	0.0109987
AP000640.2	4.78633	1.45738	2.46068e-05	0.000481769
RP1-8B1.4	6.56867	1.45703	1.06304e-10	5.71287e-09
RP11-543C4.1	5.05517	1.45636	1.4153e-06	3.65265e-05
TCEAL3-AS1	5.15346	1.45516	0.00305464	0.0335496
AC008074.3	6.15019	1.45436	1.36557e-07	4.42506e-06
HECW1-IT1	4.59417	1.45334	0.00171737	0.0204814
AC021188.4	4.55482	1.4513	0.00316908	0.0345451
AC007391.2	4.22795	1.44521	0.00383549	0.0406868
CTD-3131K8.2	7.44033	1.43945	1.83319e-12	1.36798e-10
AC009120.4	6.70279	1.43424	5.51266e-12	3.7691e-10
RP13-15E13.1	7.56104	1.43096	1.19257e-12	4.98368e-11
RP11-466F5.8	7.75419	1.43038	2.98304e-17	4.63756e-15
AC142528.1	5.60889	1.42997	1.24453e-05	0.000262135
RP11-157I4.4	5.37107	1.42815	5.44071e-06	0.000122924
AC079305.8	7.82927	1.42802	3.32821e-17	5.05384e-15
SDCBP2-AS1	10.8478	1.42702	7.42333e-43	2.42353e-39
RP11-121A14.3	4.53544	1.42606	0.000290369	0.00434854
RP11-600F24.7	6.83401	1.42392	3.82103e-09	1.59421e-07
RP1-212G6.7	6.37213	1.42336	5.20185e-08	1.80667e-06
AC067945.4	5.17809	1.42216	5.95527e-05	0.00105573
XXbac-BPG154L12.4	4.10839	1.42105	0.00517514	0.0515108
ZSCAN16-AS1	8.58054	1.41845	1.15137e-20	2.83693e-18
LINC00470	8.20869	1.41514	4.89234e-15	2.98809e-13
RP11-45P15.4	5.61876	1.41495	9.42223e-06	0.000203717
RP11-932O9.7	5.55009	1.41145	6.83762e-05	0.00119216
RP11-346C20.3	6.31008	1.41038	6.91523e-07	1.90118e-05
KB-1991G8.1	6.64702	1.40935	9.23991e-12	6.12508e-10
RP11-496B10.3	6.1854	1.40645	1.01827e-08	4.00528e-07
RP11-18H7.1	10.1727	1.4063	1.02178e-35	1.4826e-32
AC104820.2	3.93722	1.40469	0.00450528	0.046525
RP1-122P22.2	8.03395	1.39795	5.47125e-18	9.16013e-16
RP11-572O17.1	6.46304	1.39785	2.10985e-09	9.15367e-08
RP11-685M7.3	8.18837	1.39567	3.84398e-17	5.57761e-15
RP11-10N16.3	8.3864	1.39226	6.6657e-22	2.02436e-19
ANKRD44-IT1	5.49328	1.3912	9.61833e-06	0.00020727
RP11-16B13.1	6.64844	1.3909	5.53721e-09	2.2597e-07
RP11-355B11.2	6.99745	1.38941	9.29825e-13	7.1427e-11
RP11-515E23.1	5.6091	1.38341	2.9397e-06	7.03105e-05
RP11-76N22.2	7.94411	1.38119	2.95116e-18	5.208e-16
TMEM72-AS1	7.94608	1.37908	1.41113e-18	2.63256e-16
RP11-486O12.2	5.91181	1.37821	7.69096e-08	2.61553e-06
XXbac-B444P24.14	4.31462	1.37778	0.00160015	0.0193305
RP11-727A23.10	7.40531	1.37419	2.76701e-13	2.37726e-11
RP3-466P17.1	5.38405	1.37327	3.85785e-06	9.07741e-05
RP11-325L7.1	4.86437	1.37147	0.000473899	0.00663307
MORF4L2-AS1	9.59222	1.36979	1.62248e-26	8.47521e-24
CTD-2012K14.6	6.1411	1.36781	1.91431e-08	7.13181e-07
CTD-2227E11.1	6.51109	1.36601	1.88371e-07	5.82923e-06
RP11-390F4.10	4.89265	1.36596	0.000335298	0.00493091
RP11-276E15.4	5.8965	1.36594	4.91109e-07	1.38818e-05
RP11-145A3.1	4.52825	1.36287	0.00104931	0.0133948
RP11-77P6.2	9.27242	1.36246	2.62097e-28	1.62987e-25
RP5-884C9.2	6.67472	1.36244	8.62122e-09	3.42202e-07
CPEB2-AS1	6.49862	1.36171	5.8172e-09	2.36657e-07
RP11-486A14.2	6.94678	1.36077	4.22352e-09	1.75095e-07
RP11-1085N6.2	4.85313	1.36002	0.000219584	0.00338953
MRVI1-AS1	4.62704	1.35981	0.00225368	0.0259113
CTD-2589M5.5	4.68082	1.35928	0.000169981	0.00270375
AC092168.2	5.08418	1.35872	0.000208809	0.00324237
MYLK-AS1	9.29286	1.35429	3.25186e-30	2.83107e-27
RP11-383I23.2	7.29179	1.35421	1.19177e-11	7.74297e-10
LINC01011	5.13948	1.35224	0.000263236	0.00399257
RP1-118J21.25	4.65634	1.3518	0.000871171	0.0115032
RP11-629O1.2	5.85605	1.34949	4.24008e-05	0.000789494
RP11-230B22.1	7.34816	1.3487	1.15924e-11	7.56927e-10
RP11-77K12.3	4.13304	1.34869	0.00357207	0.0381732
UBAC2-AS1	8.17866	1.3475	9.06973e-20	1.94167e-17
AC097721.2	7.05649	1.34663	4.74758e-14	4.46033e-12
RP1-265C24.8	4.56614	1.3449	0.0023158	0.0265226
RP11-640M9.1	5.21793	1.34406	0.00117573	0.0147776
RP11-399E6.1	7.00367	1.344	1.44598e-11	9.25641e-10
RP11-230C9.2	5.8449	1.34	3.56378e-06	8.44635e-05
RP11-214K3.18	6.04906	1.33965	2.23847e-07	6.81403e-06
CTD-2651B20.1	5.3315	1.33937	0.000230288	0.00352559
DPH6-AS1	8.46754	1.33533	1.57642e-18	2.89951e-16
RP11-746B8.1	4.19134	1.33462	0.003742	0.0398262
RP11-153F1.1	8.94698	1.33396	3.69268e-21	9.84138e-19
RP4-816N1.6	7.0411	1.33379	4.5097e-14	4.26755e-12
AC090505.6	4.08881	1.33349	0.00380665	0.0404484
RP11-214K3.22	6.01132	1.33229	1.14922e-05	0.000243237
RP4-680D5.2	4.96501	1.33062	0.00018997	0.00297952
DNAJC27-AS1	6.0555	1.32865	3.38991e-07	9.92573e-06
MIAT	8.23535	1.3284	1.12703e-13	5.2639e-12
AC012146.7	6.28868	1.32714	2.76122e-09	1.18226e-07
RP11-410L14.2	10.6109	1.32647	6.17023e-38	1.00721e-34
RP11-435O5.4	5.79392	1.32433	2.0605e-05	0.000412069
RP11-292F22.7	5.40502	1.32413	4.49004e-05	0.000556674
RP11-370I10.6	7.12269	1.32363	1.84577e-12	1.36954e-10
RP11-1007O24.3	8.65012	1.32178	3.20856e-23	1.10265e-20
AC074363.1	6.39585	1.32145	2.06152e-09	9.00382e-08
RP11-950C14.7	6.45652	1.32117	4.93447e-09	2.02004e-07
RP11-214K3.19	6.52692	1.31906	1.18383e-10	6.31005e-09
RP11-656D10.3	8.65789	1.31798	6.66629e-17	9.16369e-15
RP5-890E16.2	5.93522	1.31712	7.86164e-06	0.000173128
RP5-1073O3.7	5.3403	1.31653	5.39826e-05	0.000975048
RP11-203B9.4	4.90687	1.3115	6.83347e-05	0.00119216
CTC-444N24.6	8.76369	1.31073	6.45283e-20	1.45289e-17
UBXN7-AS1	4.65957	1.30933	0.000306906	0.00456999
RP11-474G23.3	5.41314	1.30508	0.000319082	0.00472437
RP11-345P4.9	7.8087	1.3033	2.24299e-12	1.62729e-10
RP11-69I8.3	7.49452	1.30192	5.92282e-12	3.96647e-10
CTD-2541M15.1	8.47206	1.29866	9.08947e-21	2.28268e-18
KRTAP5-AS1	8	1.29741	8.22096e-10	3.7802e-08
CTD-2126E3.1	4.36384	1.29225	0.00447061	0.0462979
CECR5-AS1	7.96097	1.2814	7.54824e-11	2.39732e-09
RP6-109B7.4	5.28282	1.27365	5.64304e-05	0.00101226
RP4-739H11.4	9.55676	1.27185	1.17253e-22	3.82801e-20
RP11-23F23.2	6.26118	1.26771	3.58685e-08	1.27631e-06
RP11-155G15.2	8.07259	1.26742	1.59478e-14	1.63986e-12
AF196972.9	5.05386	1.26535	0.00286043	0.0186049
XXbac-BPG299F13.17	4.88178	1.265	0.00234312	0.0267706
RP11-115D19.1	7.12508	1.26304	1.95687e-12	1.44377e-10
RP1-125I3.2	4.96274	1.26243	0.00345389	0.0370619
RP11-798K3.4	6.69243	1.2597	9.55253e-08	3.17421e-06
RP11-363J20.2	5.88519	1.25863	3.10977e-07	9.18789e-06
RP11-169E6.1	5.96161	1.2578	1.56842e-06	4.00823e-05
RP11-442N24__B.1	4.76695	1.25746	0.000620133	0.00844455
KMT2E-AS1	5.59076	1.256	0.000398027	0.00571191
OSGEPL1-AS1	5.16374	1.25542	0.000710442	0.00958436
CPB2-AS1	7.70786	1.2549	7.88802e-13	6.2054e-11
DNAJC3-AS1	9.07503	1.25447	1.15148e-25	5.18523e-23
RP11-195C7.1	7.12622	1.25425	8.05082e-10	3.72821e-08
RP11-448A19.1	8.81835	1.24402	8.24358e-18	1.36269e-15
RP11-814H16.2	5.02411	1.24152	0.00503852	0.050575
RP11-245P10.4	5.84268	1.24124	1.65698e-05	0.000339694
RP11-692D12.1	9.98251	1.24053	2.23539e-34	2.9192e-31
RP11-351I24.1	5.74802	1.24035	8.27394e-05	0.0014103
RP11-603J24.5	5.19891	1.23909	0.00119246	0.0149304
RP11-744I24.2	6.73246	1.23372	5.89324e-11	3.37543e-09
CTD-2383M3.1	5.3839	1.23153	6.01036e-05	0.0010621
RP11-15B17.1	6.75408	1.22932	1.31897e-08	5.05114e-07
RP11-736K20.6	5.53917	1.22741	0.000613374	0.00836122
RP11-315D16.4	6.18374	1.22684	5.78025e-07	1.60264e-05
CTC-559E9.6	10.2876	1.22623	1.3323e-28	9.15708e-26
NEAT1	14.342	1.22615	8.68735e-20	1.14963e-17
RP11-129K12.3	8.2348	1.22318	1.4008e-16	1.84778e-14
DNM1P35	7.79826	1.22302	1.51924e-12	1.14681e-10
RP11-666A8.8	7.45973	1.21705	3.26971e-12	2.33329e-10
KANSL1-AS1	4.91313	1.21504	0.0049125	0.0498077
AP001412.1	5.07911	1.21441	0.00284025	0.0314965
RP11-355O1.11	8.52218	1.2113	2.17509e-14	2.15186e-12
RPL34-AS1	6.1894	1.21114	3.82472e-07	1.10747e-05
RP1-101K10.6	10.5985	1.21113	2.81605e-26	1.41441e-23
CTD-2031P19.3	4.97152	1.21077	0.000647017	0.00879229
RP11-305E17.6	6.75231	1.20895	4.78901e-10	2.27417e-08
RP11-253M7.1	8.09076	1.20857	1.21087e-14	1.25498e-12
CTD-2127H9.1	9.98402	1.20801	1.41448e-26	7.69653e-24
AC006116.21	6.25362	1.20295	1.36626e-06	3.53306e-05
CTC-550B14.7	7.56473	1.20208	3.34564e-10	9.48729e-09
AC002117.1	7.3799	1.202	3.45107e-12	2.44932e-10
RP4-584D14.5	4.92713	1.20117	0.000613009	0.00836122
RP11-553A21.3	5.60035	1.20046	0.00010975	0.00182113
AP000704.5	6.02484	1.19984	7.82864e-06	0.000172693
CTB-171A8.1	5.66065	1.19369	3.76099e-06	8.8976e-05
RP11-285J16.1	4.99555	1.19323	0.0025655	0.0288569
RP11-112L6.4	5.29307	1.19087	0.000269234	0.00406935
RP11-16N11.2	6.02448	1.18968	1.94094e-06	4.87438e-05
RP11-399K21.14	5.43672	1.18785	0.000334837	0.0049297
AC079145.4	5.97653	1.18339	8.52814e-06	0.000186155
LINC00412	5.09329	1.18188	0.00145096	0.0177085
RP11-197P3.4	7.57888	1.18151	2.37746e-10	1.18955e-08
RP11-315I20.1	6.07023	1.18139	0.000118487	0.00119087
RP11-318E3.9	5.15703	1.18088	0.000164189	0.0026212
GRIP2	5.03763	1.18067	0.0017944	0.0124979
U91328.19	7.95504	1.17559	7.0891e-12	4.72329e-10
AC098820.3	5.86191	1.1749	2.30178e-06	5.67872e-05
CCDC39-AS1	5.77902	1.17428	4.9567e-05	0.000902783
LINC00115	8.85822	1.17231	1.33053e-09	3.40788e-08
CTD-2540M10.1	4.22408	1.17188	0.00527996	0.0523545
RASAL2-AS1	5.4266	1.17092	0.000224715	0.00345242
RP11-387D10.2	7.10143	1.16891	4.29642e-10	2.0553e-08
LINC00471	6.48009	1.1689	9.30535e-06	0.00013077
RP11-214K3.21	6.42573	1.16697	2.221e-06	5.51407e-05
BRWD1-AS1	5.17459	1.1663	0.000559916	0.00772116
RP11-334E6.3	6.0809	1.16587	6.55994e-05	0.00115453
RP11-1020A11.1	5.30694	1.16438	0.00010313	0.00172001
RP11-351A11.1	9.92043	1.16434	5.42903e-23	1.81789e-20
RP11-467D6.1	5.26429	1.16266	2.41228e-05	0.000473713
RP11-328M4.2	8.5835	1.16201	1.51202e-15	1.74739e-13
LINC00271	8.61697	1.16092	3.3611e-14	1.66794e-12
RP11-367N14.2	8.12133	1.16054	5.06736e-15	5.45142e-13
PRC1-AS1	7.08694	1.16052	3.87561e-08	1.37532e-06
RP11-299G20.2	7.89745	1.16039	7.86782e-14	7.23562e-12
RP11-156K13.1	7.39411	1.1578	5.229e-11	3.02737e-09
RP11-420A6.2	5.25443	1.15528	0.00465021	0.0477039
AP001619.2	6.51139	1.15279	6.79685e-07	1.87257e-05
RP11-1017G21.5	5.54354	1.15233	0.000422631	0.00601869
RP11-967K21.1	8.19586	1.15164	5.1697e-16	6.25103e-14
AC114765.1	5.14657	1.14808	0.000793562	0.0105638
Z83851.1	7.68714	1.14739	7.85519e-11	4.31012e-09
AC003665.1	7.74015	1.14649	5.22993e-11	3.02737e-09
RP1-223E5.4	5.18385	1.13429	8.97757e-05	0.0015206
RP11-752G15.6	8.1495	1.132	9.50487e-05	0.00159543
RP11-436D10.3	5.72045	1.13058	0.000121798	0.00200537
RP11-199F11.2	7.02712	1.12509	1.50033e-06	3.84926e-05
AC011290.4	5.80555	1.12253	4.01282e-05	0.000752922
RP1-315G1.3	5.87275	1.12249	9.40841e-05	0.00158331
RP13-941N14.1	7.30212	1.12211	1.25519e-07	2.31772e-06
IL12A-AS1	5.23114	1.11862	0.00119741	0.014978
CTD-3064H18.1	5.11143	1.11212	0.00123208	0.0153821
CTD-3074O7.5	6.04659	1.1114	6.63355e-05	0.00116319
CTA-292E10.6	7.06812	1.10813	8.17102e-06	0.000179036
RP11-167N4.2	6.15021	1.108	0.000661009	0.00896377
RP11-464F9.20	6.30108	1.10626	5.96438e-05	0.00105573
RP11-761E20.1	8.86669	1.09869	2.02402e-09	5.02209e-08
AC010226.4	5.16153	1.09532	0.000188789	0.00296679
RP11-24M17.4	5.18381	1.09425	0.00182618	0.021582
TOPORS-AS1	5.78336	1.09055	0.00186178	0.0127436
RP11-206L10.9	9.12515	1.0878	4.33768e-17	6.22482e-15
RP11-93K22.6	6.48627	1.08762	9.87592e-07	2.60019e-05
RP11-660L16.2	9.14087	1.08684	3.34734e-13	2.82019e-11
RP11-10K17.6	4.4828	1.08429	0.00331441	0.0358599
SNHG10	9.27088	1.08251	3.36573e-12	1.27257e-10
LINC00877	5.20656	1.07671	0.00100811	0.0129672
RP11-480A16.1	6.99691	1.07231	2.47025e-06	6.04102e-05
RP11-324I22.4	11.0777	1.07157	5.86204e-33	5.88864e-30
RP11-554F20.1	9.11839	1.06827	2.61509e-14	2.5677e-12
RP11-345M22.1	4.88835	1.06817	0.00344369	0.0369829
HMGN3-AS1	7.63974	1.06614	4.68309e-11	2.77855e-09
RAB30-AS1	12.5816	1.06593	4.16329e-30	3.39803e-27
AC099850.1	8.18528	1.06569	2.24274e-12	1.62729e-10
RP11-676J12.4	4.30065	1.06247	0.00542204	0.0535195
RP11-770J1.3	7.1303	1.06228	3.01937e-06	4.79476e-05
LINC00886	7.39935	1.06055	6.06545e-10	2.84923e-08
BDNF-AS	10.1924	1.06034	2.82438e-16	1.8688e-14
RP11-346I3.4	4.68181	1.05478	0.0046806	0.0478653
LINC00574	5.42281	1.04998	0.00157167	0.0113446
AP000487.5	10.5285	1.04525	2.48659e-20	5.90407e-18
LINC01004	12.1779	1.04482	1.06105e-21	3.01222e-19
CTB-161M19.4	5.80927	1.04206	4.87615e-05	0.000894349
RP11-646I6.5	6.07764	1.04165	0.00187596	0.0221103
RP1-244F24.1	4.59429	1.03767	0.00559994	0.0549846
RP11-57H12.3	5.75005	1.03456	0.000231621	0.00354185
RP11-351D16.3	5.53797	1.03421	0.00096991	0.0125842
RP11-269F19.2	5.86614	1.03394	0.00273884	0.0305696
AC009312.1	4.87758	1.03381	0.00480286	0.0488859
AC053503.4	4.76873	1.03256	0.0034642	0.037142
RP11-31F15.2	5.67367	1.03236	0.000130441	0.00213463
AC079807.2	5.2589	1.03055	0.00154282	0.0187709
AC007228.11	7.26032	1.02749	7.89134e-08	2.6767e-06
RP11-138J23.1	9.43794	1.02439	9.01511e-15	9.41827e-13
RP11-679C8.2	9.14327	1.02309	2.64052e-13	2.28361e-11
CTD-2517O10.6	5.80147	1.02189	0.000437901	0.00620232
RP11-73K9.2	6.701	1.02109	0.000745741	0.00998835
RP11-386G11.10	6.09813	1.01585	2.07535e-05	0.00041377
RP5-882C2.2	5.3077	1.01439	0.00242256	0.0275098
RP11-396C23.4	5.99413	1.01194	1.60311e-05	0.000329685
RP1-93I3.1	8.46047	1.0113	2.15575e-10	6.33952e-09
AP000662.4	8.27353	1.01082	4.24039e-14	4.04199e-12
RP11-85G18.6	6.55313	1.0106	1.55202e-05	0.000320458
RP11-85L21.4	6.19762	1.01036	0.00778581	0.0432303
AC009299.2	5.45964	1.01018	0.000190056	0.00297952
SAP30L-AS1	9.03226	1.00975	1.93746e-15	2.21941e-13
RP11-119B16.2	5.46587	1.00655	0.000358502	0.00520765
CTC-338M12.5	5.84905	1.0008	6.52914e-05	0.00115066
RP11-174G6.5	7.04528	0.997021	1.53942e-07	4.87945e-06
AC074138.3	7.50239	0.996819	1.96031e-07	6.03766e-06
AC009961.3	6.11598	0.99612	0.00011248	0.00186169
AC012442.5	6.00651	0.995707	5.19561e-05	0.000943665
RP11-272P10.2	7.47647	0.995526	1.03902e-07	3.43509e-06
RP5-834N19.1	5.9641	0.994767	9.34181e-05	0.00157412
RP1-234P15.4	8.30846	0.99148	6.35186e-13	5.02721e-11
RP11-239H6.2	4.94876	0.98766	0.00470154	0.0480367
RP13-582O9.5	7.09826	0.983934	1.20643e-06	3.1384e-05
RP11-382A20.4	8.09687	0.983016	1.31788e-11	8.51987e-10
AC092614.2	6.65705	0.982347	5.75751e-05	0.00102855
CTD-2325M2.1	5.54036	0.981484	0.00122577	0.015318
RP11-179B2.2	4.85405	0.981196	0.00180985	0.0214667
RP11-563N4.1	5.25088	0.980272	0.00252663	0.0285388
RP3-476K8.3	6.13087	0.980016	0.000223741	0.0034415
CTA-212D2.2	5.01116	0.978813	0.00259044	0.0290874
RP11-85K15.2	8.08948	0.974691	3.11796e-09	1.3263e-07
RP11-15E18.1	7.47762	0.973914	1.99256e-10	1.00856e-08
AC092295.7	10.0238	0.973471	2.57251e-15	2.89607e-13
RP11-166B2.8	8.69827	0.973245	4.30295e-10	2.0553e-08
RP11-72I8.1	5.50817	0.970416	0.000448789	0.00632226
CTD-2287O16.5	6.7597	0.968527	4.19986e-06	9.72445e-05
RP11-22P6.2	5.71219	0.966703	0.00115373	0.0145711
RP11-95I16.2	5.79161	0.966173	0.00181392	0.0214954
RP11-216B9.6	5.5624	0.962736	0.00211004	0.0244893
RP11-872J21.3	5.5911	0.961467	0.00178455	0.0212052
CTD-2162K18.5	9.88059	0.95802	3.68061e-18	6.32435e-16
RP4-758J18.13	8.29816	0.951731	2.14476e-09	9.27431e-08
CTC-329D1.2	7.14319	0.950087	8.53059e-07	2.27814e-05
RP11-432J22.2	10.3027	0.946361	5.60616e-12	3.81306e-10
MIR24-2	7.38055	0.946031	6.80531e-06	0.00015114
RP3-322G13.7	5.21739	0.943639	0.00239822	0.0272808
U73166.2	5.40895	0.943325	0.00108426	0.013814
RP11-629N8.3	5.61023	0.941888	0.00348117	0.0372934
NEXN-AS1	6.60284	0.940673	0.000327077	0.00298505
RP11-96H19.1	8.3318	0.939041	9.54095e-10	4.33341e-08
RP3-399L15.3	8.32626	0.937844	1.81844e-10	9.34922e-09
AC092295.4	8.28053	0.935105	9.19755e-08	3.06405e-06
RP11-439L18.1	6.19363	0.934844	0.000760971	0.0101715
RP11-98D18.9	6.48108	0.934315	0.000142482	0.00230853
RP4-756H11.3	9.91188	0.933567	5.01521e-14	4.67812e-12
RP4-794H19.2	5.24395	0.931525	0.0013198	0.0162751
MIR4500HG	7.82279	0.930718	1.46484e-07	4.70007e-06
RP11-567M16.3	8.95447	0.92975	5.18708e-13	4.20733e-11
RP11-299J3.8	9.76765	0.927001	3.38844e-18	5.89996e-16
RP11-304L19.5	7.14226	0.926452	0.000131006	0.00214119
WEE2-AS1	6.86622	0.923296	0.000199267	0.00188354
RP5-914P20.5	6.69822	0.920129	2.36001e-05	0.000464147
LINC00959	10.1299	0.917887	1.98462e-15	2.25366e-13
CTD-2013N24.2	7.16843	0.908196	4.01229e-06	9.37325e-05
RP11-82L2.1	6.77477	0.907473	4.32809e-05	0.00080399
AP001462.6	5.86475	0.906575	0.00035563	0.00518902
RP11-276H19.2	8.84884	0.904602	2.44389e-13	2.12765e-11
RP11-195F19.9	8.43159	0.904315	1.95827e-08	7.24449e-07
RP11-412D9.4	7.32614	0.897771	2.6146e-08	9.40607e-07
RP11-53O19.1	9.49575	0.896647	2.10412e-14	2.11367e-12
AATK-AS1	5.72911	0.89663	0.00611614	0.0354468
RP11-346L1.2	6.93524	0.896329	0.000705143	0.00953188
RN7SL832P	6.17823	0.894754	4.89673e-05	0.000896865
AC091878.1	5.90253	0.894389	0.0013345	0.0164408
RP11-214N9.1	5.84674	0.890684	0.00166738	0.0200685
RP11-27K13.3	7.91155	0.889555	1.3095e-08	5.02963e-07
RP5-1068E13.7	8.127	0.889013	1.5215e-07	4.83438e-06
AC090044.1	7.06403	0.887822	4.35706e-06	9.99981e-05
RP1-167A14.2	11.9766	0.885193	4.72516e-22	1.46919e-19
AP000442.1	5.72867	0.882905	0.00133741	0.0164611
RP11-6O2.3	6.52055	0.879443	0.00290274	0.0186049
RP11-366L5.1	5.81027	0.877508	0.000416884	0.00594333
RP11-550I24.2	7.23004	0.877148	3.10934e-06	7.40964e-05
CTB-129O4.1	8.2368	0.876945	1.58009e-07	4.99217e-06
RP11-611E13.2	8.58047	0.875644	1.49825e-10	7.82627e-09
AC144449.1	6.14133	0.874533	0.000272056	0.00410726
RP11-326I11.3	5.36027	0.872353	0.00420272	0.0440123
RP1-317E23.7	6.5868	0.872069	0.000357726	0.00520765
RP11-672L10.6	5.52344	0.870638	0.00190984	0.0224488
CTD-2021J15.1	6.69532	0.870605	0.000132083	0.00215609
RP11-689C9.1	5.44427	0.870493	0.00109538	0.0139149
RP11-141M1.3	7.02561	0.869243	1.715e-05	0.000349939
RP11-307C12.12	5.21806	0.868402	0.00313619	0.0342724
ZNF718	12.8627	0.865935	3.58597e-17	2.84726e-15
LINC00338	11.0641	0.865837	5.53192e-10	1.5146e-08
CTD-2007H13.3	9.28478	0.863007	2.80562e-12	2.02423e-10
ZNF674-AS1	9.71413	0.861899	5.40119e-12	3.71232e-10
RP11-146F11.5	5.84984	0.860475	0.000626107	0.00851701
RP11-83A24.2	8.75763	0.858778	1.39472e-08	5.31284e-07
RP11-680G24.5	6.39886	0.857942	0.00284117	0.0314965
WDR11-AS1	8.39601	0.857491	1.48241e-08	5.59504e-07
RP5-827C21.2	6.79014	0.857305	0.000375174	0.00541969
FLVCR1-AS1	6.81952	0.857015	0.00293627	0.0186512
RP11-126L15.4	6.21662	0.856924	0.00039877	0.00571628
CTB-31O20.2	7.94386	0.856229	1.90068e-06	4.79171e-05
RP11-111M22.3	9.35356	0.854576	4.89295e-12	3.41695e-10
RP11-544I20.2	8.59502	0.853045	2.1763e-10	1.09309e-08
RP11-98I9.4	9.52687	0.852705	5.2694e-13	4.24772e-11
ATP1A1OS	8.10805	0.852482	1.01772e-07	2.02018e-06
RP11-589P10.7	9.42067	0.850347	3.37895e-09	1.42341e-07
CTD-2349P21.9	6.6454	0.848749	0.000203244	0.00316349
HOXD-AS2	7.07835	0.845563	0.000743168	0.00596036
LINC00535	6.81508	0.844425	1.02065e-05	0.000218502
ILF3-AS1	9.89556	0.843151	3.21022e-07	9.42073e-06
RP11-506H20.1	6.39932	0.842809	0.000921008	0.0120443
CTA-204B4.2	7.96229	0.84192	5.54024e-05	0.00099793
RP11-344N10.5	6.73957	0.840166	7.0661e-05	0.00122058
RP11-120J1.1	7.75839	0.839644	2.33268e-07	7.06785e-06
RP11-440L14.1	11.7678	0.838238	6.06545e-19	1.18222e-16
AC133680.1	6.02881	0.835592	0.00341284	0.0366817
RP11-580I16.2	7.89021	0.834715	1.51078e-07	4.81203e-06
RP4-723E3.1	7.60065	0.829464	2.76492e-07	8.30047e-06
CTC-338M12.4	11.4343	0.829256	7.36875e-20	1.63099e-17
MIR31HG	9.05356	0.828455	2.62839e-11	1.58908e-09
LINC00351	7.74336	0.826633	1.8316e-06	4.63545e-05
RP11-108L7.15	8.20167	0.82419	6.97342e-09	2.79343e-07
RP11-539L10.3	6.4975	0.8239	0.000428735	0.00609233
RP11-267M23.4	7.30266	0.819883	1.12987e-05	0.000239918
RP11-739L10.1	6.42023	0.81891	0.00101298	0.0129691
RP11-38M8.1	5.80524	0.814705	0.00170389	0.0203765
RP4-541C22.5	5.51821	0.814383	0.00393044	0.0416282
MKLN1-AS1	8.17474	0.81434	2.64883e-07	4.67371e-06
RP11-817O13.8	5.77865	0.809608	0.0024912	0.0281911
RP11-55L4.2	7.13536	0.80765	4.24753e-06	9.80009e-05
AC074286.1	9.41336	0.80649	3.05571e-10	1.48344e-08
RP11-797A18.6	8.06231	0.802907	9.49154e-07	2.50404e-05
RP11-110G21.1	8.1032	0.800458	2.34567e-08	8.53262e-07
RP11-21L23.2	6.52849	0.800018	0.00014444	0.00233445
RP11-173B14.5	6.43486	0.797109	0.000446925	0.00630961
GNG12-AS1	6.59371	0.79642	0.000222231	0.00342231
AC005682.5	9.04352	0.793365	2.8175e-07	8.43894e-06
CTD-2337A12.1	6.09414	0.792359	0.000994929	0.012851
AF146191.4	7.05687	0.79014	2.62719e-05	0.000512067
DANCR	10.1529	0.789452	1.14941e-07	2.17293e-06
RP11-10L12.4	7.73855	0.784267	2.66903e-06	6.46657e-05
CTD-2540B15.9	7.11703	0.781393	2.09614e-05	0.000417278
RP11-282I1.1	7.9157	0.779482	4.24557e-06	9.80009e-05
RP11-18I14.10	10.3846	0.779356	2.99164e-10	1.45775e-08
RP11-500G22.2	7.69652	0.779133	4.87547e-06	0.000110921
GHc-362H12.3	6.35964	0.777266	0.000715148	0.0096379
RP11-57A19.2	8.67415	0.777068	9.56934e-09	3.78685e-07
BVES-AS1	7.31369	0.772814	0.00011547	0.00117543
ITPR1-AS1	6.0295	0.772329	0.00552472	0.0543278
LENG8-AS1	8.82337	0.771335	8.36229e-08	1.70248e-06
RP11-932O9.10	6.7596	0.771193	0.00425084	0.0444094
AL022341.3	6.09506	0.771158	0.00493808	0.0500282
PVRL3-AS1	5.85455	0.770376	0.00096	0.0124743
RP11-273G15.2	5.79234	0.770334	0.00169185	0.0202696
SEC24B-AS1	7.61065	0.768999	2.85319e-06	6.84924e-05
LINC00568	6.13799	0.768518	0.0041253	0.0433405
AC006273.5	8.12878	0.76823	1.92037e-06	4.832e-05
RP6-42F4.1	7.81496	0.766213	2.30339e-06	5.67872e-05
RP11-445H22.4	8.44848	0.764719	2.95721e-07	8.81695e-06
RP11-876N24.5	8.77552	0.764417	1.63855e-06	4.17111e-05
AC012309.5	9.59336	0.76413	4.88501e-11	2.87357e-09
RP11-99J16__A.2	6.98929	0.762607	6.89835e-05	0.00119906
ZEB1-AS1	10.4757	0.760716	3.97024e-09	9.27167e-08
RP11-286E11.1	6.56285	0.758118	0.000578872	0.00795736
LINC00883	10.4035	0.757383	1.55234e-12	1.16506e-10
RP11-10K16.1	7.15114	0.756369	1.62438e-05	0.000333534
LIPE-AS1	7.75858	0.755438	2.3158e-06	5.69529e-05
RP13-1032I1.7	8.40885	0.753136	0.000725244	0.00976388
RP11-799D4.4	5.58464	0.752139	0.00371139	0.039565
RP5-1007M22.2	7.92899	0.751281	2.61956e-06	6.37036e-05
AC007285.6	6.91952	0.749731	0.00016409	0.0026212
CTD-3018O17.3	8.92789	0.747816	2.60474e-06	6.34615e-05
RP11-14N7.2	10.1812	0.744924	2.52721e-08	9.11679e-07
MEIS1-AS3	6.98769	0.744067	3.14942e-05	0.000605664
CRYM-AS1	6.44838	0.736933	0.00813226	0.0445311
RP11-465L10.10	6.60667	0.736118	0.000736837	0.00989954
RP11-510H23.1	7.03222	0.73602	6.01992e-05	0.00106235
LINC01006	9.41986	0.734805	1.43133e-11	9.20772e-10
LINC00842	7.71207	0.734717	9.56017e-05	0.00160059
RP3-486I3.7	6.79984	0.733847	0.000254803	0.00387441
AC018737.1	9.06106	0.733707	2.38176e-08	8.63983e-07
RP11-97C16.1	7.3092	0.733395	4.97665e-05	0.000905154
KCNQ5-IT1	6.01062	0.732157	0.00541027	0.0534438
RP5-1050D4.5	5.99545	0.730672	0.00393558	0.0416489
CASC9	9.27355	0.721866	1.44117e-08	5.45513e-07
AC007040.7	7.33605	0.72014	0.000962203	0.00756425
AC007038.7	11.0836	0.717562	1.06946e-10	5.72382e-09
AC073283.4	7.15767	0.71623	4.14998e-05	0.000775316
AP001628.6	7.58672	0.712255	2.99879e-05	0.000579308
CTD-2037K23.2	8.77567	0.711204	1.05825e-07	3.48102e-06
KCNQ1OT1	12.9029	0.709675	1.12736e-12	4.9729e-11
RP11-752G15.3	6.68735	0.707187	0.00136182	0.01673
RP1-212P9.2	5.80097	0.705509	0.00335618	0.0362176
LINC00882	7.88814	0.705352	2.45623e-06	6.01799e-05
RP11-428C19.4	6.99604	0.694921	0.000295375	0.00441844
RP11-196G18.24	8.08409	0.685888	9.26565e-05	0.000994179
RP1-39G22.7	9.55118	0.684861	8.31801e-08	2.80684e-06
CTC-436P18.1	8.82012	0.676812	4.0586e-06	9.46451e-05
RP11-422P24.11	6.49034	0.673845	0.00200209	0.0234276
RP11-745O10.2	8.68753	0.673025	1.92857e-07	5.95395e-06
RP11-1038A11.3	8.10497	0.672936	4.58618e-06	0.000104888
SNHG3	11.8694	0.672496	2.52783e-07	4.56159e-06
RP11-390B4.5	7.62383	0.670631	0.00097039	0.0125842
XXyac-YX65C7_A.2	7.55136	0.670418	0.000140379	0.00227727
RP11-649G15.2	7.10139	0.666997	0.000358256	0.00520765
RP11-159F24.3	8.32228	0.664405	2.1326e-06	5.32497e-05
RP11-84G21.1	7.19137	0.662183	0.000169875	0.00270375
RP4-665J23.1	9.51601	0.65918	1.31858e-10	6.97138e-09
CTD-2006C1.2	9.19445	0.654575	1.51283e-09	6.67434e-08
CTC-232P5.1	7.75373	0.651158	9.21866e-05	0.00155941
RP11-390F4.6	8.33243	0.650767	5.29218e-05	0.000957211
RP11-154H23.3	7.46229	0.64955	0.000995879	0.012851
RP3-510D11.2	9.40217	0.645489	3.36174e-08	1.19948e-06
AC092159.2	6.67859	0.644981	0.00335856	0.0362176
AC068282.3	7.10559	0.64262	0.00165969	0.0199943
LINC00863	8.96003	0.641733	2.43958e-08	8.82506e-07
PTOV1-AS1	8.6082	0.640177	9.38779e-06	0.00013077
PAXBP1-AS1	7.44007	0.635702	2.42823e-05	0.000476131
RP11-284M14.1	7.74296	0.635594	9.24872e-05	0.00156247
RP3-522D1.1	8.00376	0.633788	1.23839e-05	0.000261263
CTA-211A9.5	9.45853	0.632997	8.36742e-08	2.81624e-06
CTA-445C9.14	9.55838	0.622732	1.4978e-07	4.78235e-06
RP4-739H11.3	7.91636	0.622613	0.000316882	0.00470246
CTD-3184A7.4	7.78206	0.622339	0.00268374	0.030006
CTA-29F11.1	7.09721	0.622161	0.00512262	0.051183
RP11-473M20.14	10.4792	0.618702	3.23968e-06	7.69217e-05
RP11-108M12.3	8.71134	0.613949	8.01971e-07	2.16831e-05
FOXD2-AS1	8.2375	0.611854	0.0050433	0.0505841
RP11-154D6.1	6.35062	0.608895	0.00441289	0.0458091
AC002116.7	9.15099	0.605883	9.6704e-06	0.000207792
EMX2OS	10.5896	0.604424	4.60384e-06	7.16754e-05
RP11-297A16.2	7.03688	0.601845	0.00114553	0.0144957
DNAJC9-AS1	8.80244	0.601781	0.000351766	0.00317388
AC129929.5	8.22092	0.599524	0.000278264	0.0041913
RP11-77P16.4	7.24246	0.598678	0.00258811	0.0290862
RP1-309F20.3	8.59928	0.597194	2.53847e-05	0.000496255
RP4-605O3.4	8.52117	0.597075	3.15378e-05	0.000605664
RP11-85F14.5	7.26079	0.595579	0.000731852	0.00984269
RP11-1252I4.2	7.30965	0.594931	0.00109871	0.0139436
RP11-212P7.2	7.08286	0.59148	0.00422351	0.0441945
KCNIP2-AS1	6.94986	0.588491	0.00459819	0.0472817
RP11-267N12.3	10.5534	0.588402	1.10004e-09	4.97073e-08
RP11-68L18.1	7.72366	0.587364	0.000349894	0.00511635
RP11-435B5.4	9.89127	0.586673	2.90134e-06	6.95205e-05
AC092594.1	9.66013	0.579796	4.5161e-08	1.58964e-06
RP5-823G15.5	6.80117	0.575107	0.0014389	0.0175942
ASH1L-AS1	7.64034	0.570524	0.00142984	0.0174998
RP11-389O22.1	9.34747	0.56939	3.88109e-06	9.11568e-05
SPTY2D1-AS1	8.64611	0.562453	1.42272e-05	0.00029585
AC105760.2	7.52788	0.560009	0.000974999	0.0126235
MALAT1	13.322	0.557086	1.21178e-05	0.000163076
CTD-2201E18.3	9.21674	0.555331	7.36525e-07	2.00381e-05
RP11-268G12.1	10.6221	0.555116	4.00593e-08	1.41388e-06
SMC5-AS1	8.76764	0.554339	4.97244e-06	0.000112734
RP11-517O13.1	6.72512	0.551997	0.0024403	0.0276871
AC084018.1	10.1549	0.547365	5.41199e-05	0.000976177
RUSC1-AS1	7.31124	0.547305	0.00407393	0.0248823
UFL1-AS1	8.28954	0.540284	0.000307725	0.00457697
RP1-111C20.4	8.73525	0.539225	6.22594e-06	0.000138982
ZRANB2-AS2	8.20441	0.53673	3.99308e-05	0.000750296
SETD5-AS1	11.782	0.536671	2.64678e-10	1.29941e-08
RP5-1074L1.4	10.8571	0.522953	0.0002252	0.00345581
RP11-10C24.3	7.08999	0.520135	0.00543345	0.0535917
XXbac-BPG55C20.7	7.62035	0.520122	0.00118834	0.014893
LL22NC03-2H8.5	9.72138	0.520066	0.00178277	0.0212032
HOXD-AS1	8.60965	0.518176	0.000573362	0.0047921
RP11-576N17.5	7.75087	0.517412	0.000911915	0.0119445
RP5-886K2.3	8.74001	0.512063	7.30538e-05	0.00126025
MCM3AP-AS1	10.8927	0.507926	7.11691e-06	0.00010867
AD000090.2	11.5017	0.504565	2.95374e-05	0.000571451
RP11-227D2.3	7.6333	0.498023	0.00176394	0.0210176
RP11-152N13.5	7.94006	0.497838	0.00382316	0.0405908
RP11-46C24.7	8.77887	0.492778	5.96622e-05	0.00105573
LINC00938	9.15932	0.489136	0.000333922	0.00492176
AC023347.1	7.88989	0.488504	0.00156681	0.0189805
CTA-217C2.1	10.2753	0.483793	6.75129e-05	0.00118026
RP11-782C8.1	8.3861	0.483122	0.00252616	0.0285388
RP5-1103G7.4	7.87124	0.4772	0.00402791	0.042454
RP11-359E3.4	8.76799	0.476682	0.00127155	0.0157395
RP11-80H5.9	8.71099	0.474419	8.27234e-05	0.0014103
RP11-449H11.1	7.62866	0.468699	0.00414299	0.0434564
RP5-1057J7.6	10.7787	0.459462	0.000359527	0.00521674
CTC-260E6.6	10.5406	0.453722	0.000189243	0.00181035
RP11-504P24.4	11.3948	0.450254	4.58784e-07	1.31387e-05
KIF9-AS1	8.49756	0.450169	0.00279788	0.0311222
RP11-15A1.3	8.14312	0.444955	0.00169987	0.020347
RP11-1094M14.11	8.41188	0.444768	0.000754325	0.010093
RP11-15A1.2	9.26281	0.441069	0.000361975	0.00524642
RP11-152P17.2	10.2246	0.420797	6.7172e-05	0.00117587
RP11-108K3.1	8.66871	0.416938	0.000889615	0.0116876
CTD-2574D22.4	8.13527	0.408164	0.00556941	0.054726
RP11-148L24.1	8.306	0.403371	0.00530037	0.052517
TAPT1-AS1	10.5707	0.402425	1.27692e-05	0.000267642
RP11-348F1.2	10.6598	0.400201	0.00296148	0.018662
RP11-351M8.2	9.88913	0.400028	0.0019808	0.0232202
RP11-509J21.1	11.4334	0.395367	0.000121928	0.00200537
RP3-460G2.2	10.1685	0.393062	0.00515557	0.0513551
MIR4453	9.52982	0.391284	0.0020051	0.0234419
RP11-326A19.4	8.72552	0.387979	0.00323884	0.0351004
RP11-25H12.1	9.98461	0.384572	0.000580686	0.0079739
RP11-332H14.2	10.4394	0.382832	0.000106471	0.00177121
TP53TG1	9.17692	0.381965	0.00286407	0.0186049
RP4-694B14.5	9.58416	0.362989	0.000274798	0.00414387
LAMTOR5-AS1	9.43422	0.355361	0.00446131	0.046275
LINC00472	12.0898	0.309168	0.0055982	0.0331714
TPTEP1	11.0143	-0.290502	0.0022009	0.0253901
LINC00969	10.755	-0.302729	0.00266677	0.0298418
RP5-1043L13.1	10.5605	-0.309384	0.00170903	0.0204193
LINC00958	10.9152	-0.312917	0.00233709	0.0267251
CTD-2561J22.5	10.5714	-0.314108	0.00263809	0.0295461
CTC-228N24.3	9.7504	-0.321698	0.00206002	0.0240098
C17orf76-AS1	13.0121	-0.322398	0.00120983	0.00914861
LINC00491	9.1536	-0.323585	0.00527532	0.0523483
PLK1S1	11.7339	-0.326973	0.0011918	0.00909897
AC005307.3	10.7781	-0.33626	0.000311018	0.00462069
AC009120.6	10.6456	-0.338803	0.00206103	0.0240098
TMEM9B-AS1	10.1596	-0.349507	0.00751577	0.0420248
RP11-357C3.3	12.622	-0.350328	0.00145557	0.0107006
RP11-97O12.7	10.1123	-0.355998	0.000350257	0.00511635
RP3-368A4.5	11.3924	-0.358711	5.71115e-05	0.00102167
RP11-77K12.8	10.2736	-0.359362	0.00013451	0.00219296
TP73-AS1	12.1021	-0.362244	0.000417007	0.00359895
RP11-613M10.6	8.75609	-0.36304	0.0049626	0.0501211
AC007246.3	9.03836	-0.363229	0.00299563	0.0330126
RP11-8L2.1	10.3717	-0.366223	0.000123122	0.0020199
RP11-383C5.4	8.16533	-0.36693	0.0053743	0.0531287
MAPKAPK5-AS1	9.2755	-0.375829	0.0047084	0.0480367
MIR17HG	12.2666	-0.376999	0.00185143	0.0127436
CTC-559E9.4	10.8572	-0.377485	0.000211185	0.00327537
FENDRR	9.49788	-0.377618	0.00600174	0.0352991
RP11-33N16.3	9.06247	-0.379044	0.00236062	0.0268765
RP11-106M3.2	11.2336	-0.37983	5.7789e-05	0.00103097
ENTPD1-AS1	12.7009	-0.379936	2.06616e-06	5.16897e-05
AC005614.5	11.1247	-0.381389	0.00177991	0.0211886
AC006277.2	8.10642	-0.383549	0.0050532	0.0506056
DYX1C1-CCPG1	11.8228	-0.386504	0.00194823	0.0132214
RP11-453F18__B.1	11.6432	-0.390668	9.77668e-06	0.000209645
MIR600HG	9.59181	-0.390718	0.00609795	0.0354468
RP11-531A24.5	8.98931	-0.393219	0.000877937	0.0115574
RP11-357H14.17	9.33414	-0.396402	0.000567698	0.00781198
CTD-2314B22.3	10.8318	-0.397957	0.00332605	0.0359263
CTC-550B14.6	10.2392	-0.398703	0.00170951	0.0120119
AC009948.5	10.8472	-0.398967	0.0001139	0.00188281
HOTAIRM1	10.7565	-0.402696	0.0030732	0.0192136
RP11-499P20.2	8.24017	-0.40355	0.00211957	0.0245169
UBXN8	10.6652	-0.409649	0.00677032	0.0383974
MAP3K14	10.0582	-0.41377	0.00123168	0.00922601
RP11-212P7.3	9.91368	-0.414909	0.000254853	0.00387441
TBC1D3P1-DHX40P1	9.74847	-0.415731	0.00290555	0.0186049
AC025335.1	8.26188	-0.418475	0.00154807	0.0187709
SNHG8	8.85306	-0.420663	0.00791374	0.0436355
AF064860.5	8.37354	-0.42238	0.00231735	0.0265226
RSBN1L-AS1	9.48509	-0.422707	0.000152864	0.00245239
PVT1	10.7718	-0.424981	0.00027997	0.00258484
ZNF883	9.94909	-0.42536	0.00126849	0.015719
RP11-46A10.5	10.5351	-0.425862	0.000282854	0.00424574
ERVK13-1	11.1662	-0.428042	3.51062e-05	0.000669273
RP11-96D1.10	9.34891	-0.428514	0.000849522	0.0112514
RP11-122G18.5	9.81316	-0.431552	0.000356743	0.00519945
ZNF761	11.8461	-0.438659	6.7459e-05	0.000776619
AC006946.16	8.13883	-0.439741	0.00137787	0.0168795
HOTAIR	7.94416	-0.440641	0.00658581	0.0376197
ERVK3-1	12.0891	-0.441848	1.20106e-05	0.000163076
CTC-325J23.3	8.47356	-0.449304	0.0010088	0.0129672
FLG-AS1	9.87363	-0.455156	1.9691e-05	0.000396216
CTB-111H14.1	9.53001	-0.456705	0.000505511	0.00703781
CTC-297N7.8	9.32618	-0.457177	0.000198785	0.00309777
RP11-349A22.5	12.5776	-0.458165	1.85431e-07	5.75188e-06
CASP8AP2	13.1197	-0.458782	3.76019e-05	0.000473903
SNHG16	12.2828	-0.460027	9.22033e-06	0.00013077
XIST	18.9692	-0.466257	3.35973e-23	6.66906e-21
RP11-83M16.6	8.42172	-0.466265	0.00040348	0.00577114
AC012354.6	8.42306	-0.468714	0.000531298	0.00737675
NNT-AS1	11.1845	-0.471499	5.11491e-07	1.43956e-05
CTD-2571L23.8	9.28015	-0.472027	0.000548852	0.00758461
RP11-67A1.2	8.45115	-0.474566	0.0012666	0.015719
RP11-248G5.8	9.6162	-0.474933	4.53602e-06	0.000103923
LINC00843	8.99195	-0.475506	0.000656862	0.00543279
CTD-2619J13.8	6.93638	-0.481163	0.00522404	0.0519184
RP5-935K16.1	9.63102	-0.481831	0.0010935	0.0139046
CTC-301O7.4	8.64767	-0.483562	0.00336176	0.0362221
RP11-120M18.2	11.2186	-0.48699	2.69624e-07	8.11295e-06
AC007128.1	9.38466	-0.487627	9.63404e-05	0.0016109
RP5-837J1.2	9.47952	-0.494015	4.94928e-05	0.000902783
RP11-397A16.1	9.32888	-0.494478	2.23307e-06	5.53353e-05
NEFL	11.0261	-0.49547	0.00013709	0.00136061
LOXL1-AS1	7.91798	-0.496617	0.00192816	0.0226437
WDR7-UT1	8.69833	-0.497026	0.00395963	0.0418334
CTD-2369P2.2	7.49591	-0.498524	0.00059744	0.00818675
ANKRD10-IT1	11.4919	-0.500351	2.05871e-08	7.55187e-07
HOXA-AS4	8.8053	-0.500721	5.05286e-05	0.000607874
LINC00094	11.0089	-0.502712	6.56226e-05	0.000776619
RP11-373L24.1	9.9548	-0.504125	5.09889e-07	1.43815e-05
RP11-159D12.2	10.0648	-0.504772	8.94628e-06	0.000194392
ZBTB11-AS1	6.63587	-0.507426	0.00399249	0.0421147
SNHG5	11.5333	-0.508144	0.000364998	0.00325627
LL0XNC01-237H1.2	9.15468	-0.508931	3.98618e-05	0.00075008
RP11-67L2.2	9.65377	-0.509001	1.14294e-05	0.000242299
RP11-220I1.1	12.0282	-0.509115	1.0559e-07	3.48102e-06
RP11-152N13.16	7.40228	-0.509202	0.00318969	0.0346829
RP11-161I6.2	8.62208	-0.511038	1.93272e-05	0.000390099
CTC-512J12.4	10.4063	-0.515202	1.49153e-06	3.83423e-05
USP46-AS1	7.61188	-0.515374	0.00126018	0.0156581
LINC00630	10.12	-0.515708	2.30807e-05	0.000456683
AC007036.5	9.93038	-0.51672	1.27888e-05	0.000267642
RP11-509E16.1	7.89266	-0.516935	0.00181995	0.0215473
RP11-156E6.1	10.0804	-0.517493	0.00018643	0.00293679
RP11-618G20.1	12.1766	-0.519441	1.25876e-05	0.000264704
RP11-206L10.11	10.4485	-0.522046	3.14731e-07	9.25794e-06
TMEM254-AS1	7.69179	-0.523062	0.000337514	0.00495235
RP11-834C11.14	9.63179	-0.525508	8.38277e-07	2.24325e-05
DGCR11	7.38536	-0.526634	0.00643094	0.0370012
CTD-2044J15.2	8.58443	-0.527489	2.15263e-05	0.000427873
RP11-69E11.4	9.04789	-0.529362	0.000531822	0.00737675
CTD-2410N18.4	11.0832	-0.530869	4.50345e-05	0.00083301
CTB-92J24.2	7.48117	-0.532487	0.00235857	0.0268765
RP11-391L3.1	8.08287	-0.535451	0.000921377	0.0120443
RP11-298J20.4	9.39449	-0.538478	0.00126869	0.015719
RP5-894A10.2	8.91037	-0.540756	0.000444729	0.00379693
RP11-66N24.4	9.59274	-0.541093	1.0791e-05	0.000230262
RP11-714G18.1	8.22838	-0.543644	0.000101521	0.00169535
LINC00174	9.44731	-0.544225	9.02226e-05	0.000981326
LINC00657	14.7404	-0.54517	2.33127e-06	5.72256e-05
CTC-462L7.1	8.26287	-0.545358	0.00043631	0.00619323
RP11-227G15.3	11.9107	-0.546813	1.28994e-05	0.000269526
RP5-890O3.9	7.3994	-0.548661	0.00513611	0.0512004
GUSBP11	8.82445	-0.549105	0.00320789	0.0348228
RP11-11N9.4	8.30565	-0.549854	0.000532116	0.00737675
LINC00086	8.55132	-0.550656	0.000102497	0.00108511
SNHG6	10.6872	-0.551439	0.000110059	0.00114982
PDXDC2P	9.86601	-0.552119	5.25715e-05	0.000953516
RP11-341G23.4	8.06141	-0.552994	3.31103e-05	0.000634
RP11-311C24.1	9.70625	-0.55358	0.000251873	0.00384253
RP11-125B21.2	7.22069	-0.555491	0.00182547	0.021582
VIM-AS1	9.22744	-0.555855	3.90824e-07	1.12915e-05
RP11-659G9.3	8.77263	-0.556533	0.000446597	0.00630961
RP1-283E3.8	11.1265	-0.559133	4.13057e-05	0.000773325
RP4-758J24.5	6.79132	-0.559607	0.00527379	0.0523483
RP11-2C24.4	9.20545	-0.560859	6.19336e-06	0.000138492
RP11-150O12.1	6.78343	-0.560872	0.00280459	0.0311703
RP11-343N15.5	9.9171	-0.563356	0.000279643	0.00258484
SNHG12	9.79609	-0.564306	7.75933e-05	0.000867734
RP11-361F15.2	9.077	-0.564836	0.000348475	0.00510173
CTD-2339L15.3	8.02101	-0.566041	3.61383e-05	0.000685946
CTD-3234P18.2	7.47487	-0.567694	0.0015856	0.0191725
ZNF518A	13.369	-0.567799	1.12636e-07	2.17293e-06
RP11-94L15.2	7.66217	-0.567846	0.000215506	0.00333447
RP4-622L5.2	11.9351	-0.569372	5.42151e-08	1.87797e-06
RBFADN	9.61016	-0.571522	8.09426e-07	2.17944e-05
RP4-714D9.2	9.68973	-0.571715	0.0018785	0.0221202
SENP3-EIF4A1	15.533	-0.572524	2.14956e-17	2.13344e-15
STAG3L5P-PVRIG2P-PILRB	11.3178	-0.573479	8.05848e-07	2.17429e-05
CTD-3092A11.2	7.28157	-0.57445	0.000450259	0.00633613
RP11-705C15.3	7.86245	-0.575375	0.000390428	0.00562508
RP5-1024G6.8	8.05601	-0.575757	2.31876e-05	0.000458105
RP11-384K6.6	8.70475	-0.57623	0.00110318	0.0139868
RP11-316E14.6	7.71304	-0.576534	0.000206789	0.00321483
TRAM2-AS1	7.89927	-0.576761	8.28315e-05	0.0014103
RP11-556N21.1	6.97586	-0.579139	0.00281903	0.0313042
RP11-77H9.2	9.76537	-0.579719	0.000448074	0.00631901
GDNF-AS1	10.7879	-0.579915	8.71409e-06	0.000128129
CTC-444N24.8	7.46237	-0.580063	0.000565847	0.00779472
AC004702.2	10.4691	-0.580452	4.84292e-10	2.29144e-08
RP11-1072C15.4	7.68341	-0.581203	0.0010549	0.013453
JAG1	8.08295	-0.581959	0.000711001	0.00581995
RP11-379B8.1	6.94663	-0.58224	0.00513356	0.0512004
RP11-29G8.3	11.4374	-0.58227	1.92532e-09	8.43715e-08
RP11-175O19.4	9.543	-0.58236	3.49966e-05	0.000668159
LINC01088	6.83742	-0.584164	0.00217398	0.0251017
RP11-261C10.3	9.74658	-0.585955	4.35534e-05	0.000807903
GS1-259H13.2	6.61033	-0.589314	0.00273551	0.0305586
AC108488.3	7.81467	-0.590644	8.16167e-05	0.00139507
RP11-488C13.5	8.54267	-0.593677	2.79228e-05	0.000542625
C21orf91-OT1	10.2744	-0.594994	5.56608e-05	0.0010012
RP11-23J9.4	9.33739	-0.596313	3.04654e-07	9.02149e-06
AC005154.6	10.6568	-0.596877	1.75899e-11	1.10436e-09
CD27-AS1	6.89022	-0.597527	0.00408519	0.0429883
RP11-286H14.6	7.47513	-0.598449	0.00101102	0.0129672
RP11-1038A11.1	8.21508	-0.598473	3.12336e-05	0.000601592
RP11-736K20.5	7.38346	-0.599324	0.00042376	0.0060282
RP11-395B7.7	9.89303	-0.600019	1.76072e-07	5.52546e-06
LINC00205	9.93489	-0.600475	1.09425e-06	1.77314e-05
CTC-444N24.11	10.9069	-0.600864	9.3244e-05	0.00157322
AP003419.11	7.69194	-0.601813	0.000944192	0.012296
AC093323.3	10.2896	-0.601938	1.13304e-08	4.3876e-07
RP11-37C7.1	7.99257	-0.603632	0.000221772	0.00341927
CTD-2619J13.19	6.83384	-0.605351	0.000743329	0.00996625
RP11-552M11.4	11.2176	-0.606992	6.71567e-09	2.70679e-07
GAS5	13.2413	-0.607333	3.59108e-09	8.64036e-08
RP11-258C19.5	12.4874	-0.609842	1.90491e-10	5.81731e-09
NOP14-AS1	7.87688	-0.610223	0.000259246	0.00393662
AC009404.2	9.9761	-0.610799	2.01218e-07	6.18285e-06
AC004893.11	8.7772	-0.611713	1.44373e-07	4.64376e-06
CTB-96E2.3	9.43759	-0.615044	1.66953e-08	6.26506e-07
RP11-204M4.2	6.2845	-0.615159	0.00428393	0.0447192
SYNJ2BP-COX16	12.0918	-0.616719	3.28517e-09	1.38838e-07
RP11-342K6.2	6.87658	-0.618134	0.00147759	0.0180167
RP11-3D4.2	7.74712	-0.6192	4.6696e-05	0.000860089
RP11-566K11.7	9.73544	-0.619356	0.000413144	0.00589645
AC012501.2	7.79998	-0.620465	0.000289353	0.00433831
RP11-258C19.7	10.0873	-0.620718	6.29019e-07	1.0405e-05
AC007566.10	10.2192	-0.621865	5.42092e-07	1.51589e-05
AC004540.4	6.6898	-0.621975	0.00407149	0.0428787
PRKCQ-AS1	8.55084	-0.622847	8.55569e-07	2.28018e-05
KMT2B	12.2606	-0.624385	0.00018844	0.00181035
AC108488.4	7.12582	-0.627191	0.000946753	0.0123144
CTD-2286N8.2	6.22917	-0.628774	0.00497179	0.0501519
AC002116.8	8.93209	-0.629447	4.88932e-06	0.000111043
RP11-54O7.16	7.62556	-0.63254	0.00414086	0.0434564
CTC-479C5.10	8.45959	-0.633278	0.000370502	0.00536407
LINC00087	8.17992	-0.635682	8.45702e-06	0.000126696
hsa-mir-6080	8.2134	-0.636075	3.8177e-06	8.99917e-05
RP11-21J18.1	10.8225	-0.636414	1.01217e-08	3.99335e-07
RP11-473I1.10	11.6858	-0.638542	1.41555e-08	5.37373e-07
AC092620.2	10.3761	-0.639448	5.16373e-06	0.000116869
RP11-540B6.6	8.13837	-0.642395	0.000150856	0.00242615
CTD-2083E4.4	8.46226	-0.643822	1.68488e-05	0.000344872
AC083843.1	10.5467	-0.644653	1.49791e-08	5.63723e-07
RP11-20G6.3	8.46519	-0.644978	5.29071e-05	0.000957211
CTC-273B12.8	9.07591	-0.645394	4.15331e-06	9.65091e-05
AC005562.1	9.88476	-0.647685	4.31237e-10	2.0553e-08
RP11-32B11.2	9.22658	-0.650288	6.68649e-08	2.29786e-06
RP11-382A20.5	10.4132	-0.650479	2.30471e-06	5.67872e-05
RP11-592B15.3	10.7273	-0.651528	8.58719e-08	2.88278e-06
GS1-124K5.3	6.93358	-0.65156	0.000874952	0.0115414
OIP5-AS1	12.0519	-0.652469	8.9904e-10	4.10509e-08
RP11-819C21.1	8.16252	-0.654401	0.000144279	0.00233445
LINC00839	10.6216	-0.655433	5.76587e-11	3.31703e-09
RP11-206L10.2	9.20362	-0.656305	1.97316e-05	0.000396424
RP3-523K23.2	6.36031	-0.65789	0.00467118	0.0478258
TTN-AS1	12.2418	-0.658077	4.96771e-15	5.40611e-13
BX322557.10	8.97858	-0.658917	9.28958e-07	2.45572e-05
RP1-178F10.3	9.05476	-0.665604	2.08521e-07	6.37723e-06
AC093375.1	9.99229	-0.66716	1.81326e-08	6.78492e-07
AC005954.3	6.14888	-0.668802	0.00171483	0.0204698
AC009052.12	8.92353	-0.67238	9.54465e-05	0.00160005
MAGI2-AS3	12.2699	-0.680019	2.09221e-11	1.28273e-09
SPPL2B	10.6525	-0.680913	0.000724121	0.00586686
RP11-1149O23.3	7.88248	-0.682884	2.98166e-06	7.11837e-05
RP11-178G16.4	6.55433	-0.682912	0.00227301	0.0260837
RP11-690D19.3	9.60728	-0.683206	5.46134e-07	1.52392e-05
LINC00339	9.27425	-0.684827	1.35794e-06	3.51852e-05
CTD-2540B15.13	7.68428	-0.686747	3.555e-05	0.000676745
CTB-13L3.1	11.9157	-0.687119	3.09693e-08	1.10802e-06
BAIAP2-AS1	8.31309	-0.68724	4.73206e-05	0.000870366
RP11-363E7.4	7.50556	-0.687842	3.36446e-05	0.000643286
SNHG11	8.96193	-0.687849	3.4328e-07	5.82933e-06
RP11-413E1.4	6.64082	-0.688541	0.00260458	0.0292209
GHRLOS	6.83548	-0.690529	0.00168379	0.0119369
CTC-510F12.4	8.41132	-0.690868	9.62858e-08	3.19136e-06
RP11-264B17.3	10.2213	-0.691678	3.90892e-06	9.16456e-05
CTD-3220F14.2	6.03675	-0.692208	0.00317442	0.0345744
RP11-427H3.3	10.4268	-0.69253	2.17165e-13	1.91618e-11
BMS1P20	10.6402	-0.692702	1.62625e-11	1.02595e-09
RP11-161M6.2	7.33753	-0.693508	0.00295437	0.0325854
RP11-548H3.1	6.2668	-0.694769	0.00246318	0.0278982
SCARNA9	7.36533	-0.694926	0.00290076	0.0186049
RP11-251G23.5	7.44893	-0.695688	6.92816e-05	0.00120153
RP11-649A18.4	6.0359	-0.695905	0.000838195	0.0111127
RP11-517H2.6	12.2548	-0.696577	4.22365e-15	4.63501e-13
RP11-890B15.3	8.48828	-0.69749	9.20697e-07	2.44378e-05
RP11-701B16.2	9.28883	-0.69765	7.48188e-10	3.47708e-08
RP11-59H7.3	8.70925	-0.699322	2.05557e-07	6.30135e-06
RP11-686D22.8	9.07862	-0.699504	6.6567e-08	2.29366e-06
RP11-620J15.3	7.33278	-0.700805	0.000557386	0.00769441
AC000120.7	9.84615	-0.701319	1.05573e-08	4.12777e-07
LA16c-306E5.3	11.3769	-0.703189	2.12522e-10	1.07155e-08
RP11-68I3.2	9.46188	-0.703942	0.00011648	0.00192302
RASSF8-AS1	9.29391	-0.704795	5.23919e-11	3.02737e-09
RP11-122K13.12	5.91206	-0.705319	0.00506541	0.0506891
RP11-611D20.2	7.02242	-0.70627	2.58589e-05	0.00050477
ZFAS1	12.4871	-0.707248	5.21415e-11	1.80002e-09
LINC00641	10.8546	-0.708853	3.82075e-15	4.22841e-13
RP11-283I3.6	8.88348	-0.709875	8.24455e-07	2.21534e-05
RP11-53O19.3	10.482	-0.710035	3.41142e-13	2.85575e-11
RP11-484D2.4	10.0604	-0.711358	2.06886e-09	9.00575e-08
RP11-392E22.12	6.78804	-0.712244	0.000524347	0.00729228
LINC00982	5.74065	-0.714772	0.00291548	0.0321837
TRMT2B-AS1	7.99622	-0.718552	7.55578e-05	0.00130001
RP11-13K12.1	6.39838	-0.718642	0.000477262	0.00666584
RP11-431I8.1	6.79643	-0.719634	3.62976e-05	0.000687969
RP11-834C11.4	9.73686	-0.720406	1.20312e-06	3.13604e-05
RP11-617D20.1	6.16034	-0.721789	0.00261376	0.0292988
AC017099.3	8.44613	-0.723507	1.39544e-08	5.31284e-07
AC005519.4	9.29927	-0.724575	4.76094e-07	1.35159e-05
AC074289.1	5.89004	-0.726088	0.00137055	0.0168056
RP11-1186N24.5	8.55056	-0.728558	1.5955e-05	0.000328638
RP4-792G4.2	5.98546	-0.728654	0.00289521	0.032014
FGD5-AS1	12.1416	-0.729414	5.43522e-17	7.6321e-15
RP11-65J21.3	6.26072	-0.734401	0.00115355	0.0145711
RP3-462E2.5	7.20662	-0.735577	0.00039231	0.00564226
RP5-1126H10.2	8.0089	-0.7375	1.26186e-05	0.00026493
RP11-611L7.1	8.71226	-0.739268	0.00016781	0.00267573
RP11-1096G20.5	6.75291	-0.740687	5.89672e-05	0.00104912
PRKAG2-AS1	6.33195	-0.741206	0.000411072	0.0058733
AC007092.1	6.42276	-0.741383	0.000937685	0.012233
AP000472.2	11.8096	-0.742178	2.88151e-19	6.0693e-17
AC018766.5	7.23224	-0.742217	0.00255109	0.0287196
LA16c-313D11.12	6.86072	-0.742648	0.000439117	0.00621281
CTD-2002H8.2	10.6594	-0.743114	3.9358e-06	9.21104e-05
RP11-504P24.8	7.32541	-0.746043	0.000437535	0.00620232
CTD-2147F2.1	9.89788	-0.746565	3.67534e-11	2.21181e-09
RP11-34P13.14	7.58256	-0.746623	0.00162944	0.0196663
RP11-443B20.1	7.21585	-0.747984	2.83591e-06	6.83288e-05
RP11-884K10.7	7.91198	-0.750598	2.63329e-06	6.39185e-05
AC005224.2	6.45611	-0.751087	0.00198409	0.0232379
RP4-607J23.2	7.99568	-0.754283	4.51771e-05	0.000834466
FAM201A	9.33655	-0.755008	1.26221e-08	2.86341e-07
AP000525.9	9.15605	-0.755302	1.22279e-06	3.17463e-05
SNORA67	14.8479	-0.755349	3.02243e-19	6.18919e-17
RP11-861E21.2	7.00276	-0.755481	1.79366e-05	0.000363717
RP1-63G5.5	9.63119	-0.756095	1.10839e-05	0.000235741
RP11-142I20.1	9.45925	-0.756132	5.77165e-13	4.59586e-11
NR2F1-AS1	9.01814	-0.756172	1.91496e-10	9.80686e-09
C11orf95	10.9038	-0.756232	6.05565e-11	3.45331e-09
CTD-2619J13.16	6.05416	-0.756879	0.00235002	0.0268025
RP11-400F19.8	9.51864	-0.75864	1.80563e-07	5.61421e-06
RP11-95D17.1	8.02068	-0.759412	4.41095e-07	1.26878e-05
RP11-815I9.4	7.79967	-0.760022	1.7858e-06	4.5283e-05
RP11-57H14.4	8.78041	-0.760663	4.93731e-08	1.72859e-06
RP11-139H15.1	6.52334	-0.762937	6.63588e-05	0.00116319
AC097382.5	7.74385	-0.764224	2.9474e-05	0.000571069
AC115115.2	7.36682	-0.764977	6.57738e-05	0.00115604
CTD-3195I5.1	8.37691	-0.765191	2.93949e-07	8.78416e-06
AC106786.1	6.28483	-0.765545	0.00196108	0.0230097
RP11-458F8.4	7.70909	-0.766788	0.000171635	0.00272516
CTB-25B13.12	9.27879	-0.767503	1.85403e-09	8.15213e-08
AL136419.6	9.63062	-0.767906	2.01621e-11	1.24197e-09
RP11-342K6.1	9.40133	-0.769675	2.27049e-09	9.78559e-08
RP11-50B3.4	6.38647	-0.772329	7.83978e-05	0.00134533
RP11-473I1.9	10.4767	-0.774164	3.18625e-09	1.35095e-07
RP11-429B14.1	9.46036	-0.774752	7.24979e-08	2.4784e-06
FEZF1-AS1	6.89185	-0.775197	9.53323e-06	0.000205776
VPS9D1-AS1	9.5677	-0.775523	6.34777e-06	0.00014146
RP11-359J14.2	9.44951	-0.77933	1.50675e-09	6.67005e-08
RP11-552M11.8	8.08492	-0.779698	7.83564e-07	2.12294e-05
WAC-AS1	11.5248	-0.780713	3.22283e-12	2.31247e-10
XXbac-B461K10.4	10.8155	-0.7809	1.59855e-10	8.31693e-09
TEN1-CDK3	8.47453	-0.784884	6.97164e-07	1.90865e-05
RP11-282O18.3	9.85118	-0.785102	8.15393e-10	3.76262e-08
GS1-358P8.4	12.3467	-0.789522	1.22911e-08	4.73481e-07
LINC00265	8.76248	-0.793103	1.34971e-09	6.01564e-08
RP11-485G4.2	9.44438	-0.794392	6.15575e-11	3.49513e-09
RP1-59M18.2	9.51603	-0.795366	5.2291e-11	3.02737e-09
AC012358.7	6.05499	-0.795705	0.000126745	0.00207675
RP11-649A18.5	6.85822	-0.796463	7.87515e-06	0.000173132
RP11-417L19.4	5.38149	-0.797447	0.00500212	0.0503645
CTD-2006C1.12	10.8461	-0.799522	4.87489e-17	6.91969e-15
CASC7	12.4376	-0.800891	8.34336e-20	1.81593e-17
RP11-197N18.2	10.9993	-0.801046	1.61718e-11	1.02518e-09
AC096772.6	7.42194	-0.801282	8.80409e-05	0.00149509
RP11-164P12.4	8.24254	-0.803338	1.91689e-08	7.13181e-07
RP11-700J17.2	8.18036	-0.804366	9.67439e-06	0.000207792
RP11-383J24.6	9.38767	-0.805226	1.71271e-10	8.84043e-09
RP11-361L15.4	9.70346	-0.805448	6.53845e-11	3.66462e-09
RP4-564F22.5	6.59957	-0.805602	2.15418e-06	5.36859e-05
AP000320.7	12.8942	-0.806579	5.38072e-12	3.71232e-10
CTD-2196E14.9	9.6784	-0.8068	3.75156e-12	2.6482e-10
RP11-968A15.8	15.98	-0.807604	1.14822e-13	1.03199e-11
RP4-773N10.4	9.1805	-0.808928	1.18799e-07	3.8882e-06
RP11-44N21.4	7.93645	-0.812251	4.12729e-06	9.60755e-05
RP11-390K5.6	6.58263	-0.812301	7.88831e-06	0.000173132
RP4-668J24.2	5.76471	-0.812612	0.00412343	0.0433405
RP11-145M9.4	10.4499	-0.812792	1.06478e-11	6.98741e-10
ZBTB40-IT1	5.99447	-0.813265	0.00109149	0.0138925
CTD-2540L5.5	9.36806	-0.813545	1.53912e-05	0.000319039
RP11-391M1.4	6.38849	-0.81553	0.0012535	0.0156011
RP11-506M12.1	8.75442	-0.817617	4.88776e-07	1.38458e-05
SNHG15	11.5779	-0.819107	6.16102e-11	2.03827e-09
CTA-390C10.10	7.61963	-0.819424	3.72466e-07	1.0809e-05
CTD-2196E14.4	9.92215	-0.820536	2.69576e-14	2.62716e-12
RP1-239B22.5	10.053	-0.821157	1.28326e-15	1.49625e-13
RP11-303E16.8	10.7321	-0.821392	2.66652e-16	3.38079e-14
HM13-IT1	7.0583	-0.822489	5.51407e-06	0.000123938
RP11-53I6.2	9.5335	-0.822789	6.68253e-07	1.84497e-05
LINC00963	7.51253	-0.823437	1.76072e-07	5.52546e-06
CTC-503J8.6	10.3467	-0.826895	2.54759e-06	6.2185e-05
CTB-89H12.4	12.2584	-0.828109	1.15573e-15	1.3597e-13
AC092755.4	11.3018	-0.828394	4.06176e-11	2.43314e-09
RP11-518L10.5	11.0601	-0.82953	3.68822e-13	3.0678e-11
CTD-2620I22.1	8.4404	-0.829697	3.40766e-09	1.43089e-07
RP11-203J24.9	9.63786	-0.830682	4.99707e-13	4.10419e-11
RP11-252A24.7	9.07118	-0.834017	3.99412e-10	1.92469e-08
RP11-6N17.9	10.9711	-0.835347	3.30506e-16	4.11055e-14
RP3-508I15.14	8.63863	-0.835698	4.37542e-07	1.26134e-05
CYP4A22-AS1	7.2518	-0.835933	1.4226e-07	4.58711e-06
RP11-622K12.1	10.2202	-0.83761	8.59147e-11	4.67484e-09
RP11-305E6.4	9.3402	-0.837665	1.93625e-10	9.83873e-09
RP11-896J10.3	5.96134	-0.837857	0.0024147	0.0274444
RP4-813F11.4	6.77319	-0.840292	0.0016902	0.0202684
SEMA3B	6.63521	-0.842847	0.00110135	0.00849002
RP11-497H16.9	9.25706	-0.844853	8.04847e-09	3.21422e-07
RP11-403I13.4	6.48959	-0.845652	0.00557551	0.0331714
RP11-395P17.3	6.76874	-0.845926	4.33732e-06	9.97202e-05
RP11-464F9.1	7.54359	-0.846408	3.42752e-07	1.00134e-05
RP11-767N6.7	7.06303	-0.847431	2.07125e-05	0.000413586
AP001372.2	8.0066	-0.847764	1.06547e-08	4.14869e-07
SNHG17	10.8735	-0.848109	3.8783e-14	3.75161e-12
RP11-73M18.8	7.51165	-0.848874	1.13918e-06	2.9753e-05
RP11-395I6.3	5.63177	-0.848936	0.00380537	0.0404484
RP11-215G15.5	12.0917	-0.849934	5.11513e-13	4.17491e-11
CTC-246B18.8	7.4527	-0.850028	3.0036e-05	0.00057938
RP5-1068B5.3	5.52517	-0.850424	0.00234538	0.0267731
RP11-98D18.3	9.11436	-0.850546	0.000395958	0.00568846
RP11-902B17.1	6.6999	-0.852689	7.14563e-06	0.000158429
CTC-360G5.9	7.76723	-0.852848	2.32713e-09	9.99671e-08
RP11-807G9.2	6.05609	-0.852898	0.000383374	0.00553202
CTD-2323K18.1	9.97456	-0.853064	8.13257e-13	6.35948e-11
RP11-299M14.2	6.35327	-0.853535	0.000192116	0.00300821
RP11-253E3.3	9.42987	-0.853766	1.48635e-09	6.60214e-08
RP11-793H13.8	13.4595	-0.855732	3.55821e-17	5.22098e-15
RP11-73M18.7	8.15429	-0.856532	8.76381e-11	4.74882e-09
CTB-25B13.13	5.84168	-0.8581	0.000975353	0.0126235
RP11-478C19.2	12.8768	-0.858823	7.53462e-11	4.15167e-09
RP11-254F7.2	7.1324	-0.859315	9.25516e-06	0.000200769
AC226119.5	7.37042	-0.85974	7.44828e-08	2.53961e-06
RP11-566E18.3	8.42655	-0.859847	1.45889e-10	7.65129e-09
AF129075.5	6.39299	-0.861127	0.000390685	0.00562508
RP11-321C24.1	8.17587	-0.862009	1.35542e-07	4.40308e-06
RP11-307E17.8	8.27612	-0.862455	1.45692e-06	3.75263e-05
RP11-977G19.5	12.2602	-0.862641	2.13797e-14	2.13128e-12
RP11-707G14.7	5.28798	-0.86733	0.00323108	0.0350454
RP11-196O16.1	5.85801	-0.868919	0.00058694	0.00805131
LINC00624	4.84382	-0.871338	0.00502683	0.0505743
RP11-176D17.3	11.7958	-0.871716	1.13068e-15	1.34232e-13
FAM157C	6.46149	-0.872881	0.000147155	0.0023754
RP11-173M1.8	5.46703	-0.873005	0.000802327	0.0106696
RP11-247L20.4	6.33405	-0.873548	0.000228513	0.00350252
CTA-256D12.11	10.2819	-0.876569	4.86201e-13	4.01854e-11
THAP9-AS1	12.0317	-0.877057	7.90637e-22	2.34658e-19
RP11-350F4.2	10.6817	-0.877703	2.32761e-13	2.04002e-11
AC015849.13	12.2474	-0.879617	6.32653e-08	1.32191e-06
RP11-4O1.2	7.55678	-0.881805	1.13562e-08	4.3876e-07
RP11-214L13.1	4.68891	-0.882339	0.00481223	0.0489431
RP11-383G6.3	9.38836	-0.884022	9.71032e-13	7.41562e-11
AC016995.3	5.85139	-0.889045	0.000603642	0.00826307
SPON1	12.613	-0.890395	3.18103e-14	1.66794e-12
RP11-809N15.2	7.02419	-0.891721	5.47532e-07	1.52457e-05
RP4-785G19.5	11.9713	-0.892578	2.92929e-23	1.03388e-20
RP11-727A23.4	10.6001	-0.894889	8.32447e-13	6.47079e-11
RP11-326C3.13	5.90792	-0.895065	0.00307422	0.033708
RP11-390P2.4	7.78858	-0.898158	4.30153e-09	1.77765e-07
UHRF1	13.3373	-0.901614	1.33593e-14	7.57662e-13
RP11-553L6.5	5.68021	-0.902733	0.00033698	0.00495008
CTD-2303H24.2	12.1301	-0.904442	2.00671e-23	7.27935e-21
RP11-612B6.2	7.36123	-0.905063	4.61067e-06	0.000105264
RP11-66N24.3	8.67221	-0.906017	2.47245e-10	1.22767e-08
CTB-180A7.6	10.412	-0.916026	6.61623e-10	3.08576e-08
RP11-119K6.6	12.668	-0.916627	4.34301e-18	7.36563e-16
RP1-257I20.14	5.47785	-0.91682	0.00904321	0.0491802
RP1-178F15.5	8.32015	-0.916956	1.16825e-09	5.26076e-08
RP11-13J10.1	8.1104	-0.918759	2.10365e-11	1.28372e-09
RP11-690G19.3	7.24162	-0.919141	2.93989e-05	0.000570461
RP4-614O4.11	10.0999	-0.920068	1.97274e-16	2.5507e-14
CTB-175P5.4	4.68596	-0.928412	0.00503477	0.050575
AC079610.1	7.72009	-0.929843	1.41098e-10	7.42986e-09
RP11-271K21.11	8.89783	-0.932346	3.10352e-13	2.63175e-11
RP11-309G3.3	8.51117	-0.933942	4.846e-08	1.70118e-06
RP11-384F7.2	5.00868	-0.935158	0.00466287	0.0477962
RP11-1246C19.1	6.72784	-0.935749	0.000322738	0.00477308
RP11-255A11.21	11.6767	-0.939053	5.45851e-06	0.000123114
RP11-242C19.2	9.00169	-0.940419	1.83287e-14	1.86996e-12
BRWD1-IT1	7.61687	-0.946818	6.34628e-08	2.19249e-06
RP11-288H12.4	7.0575	-0.947815	1.77994e-06	4.52224e-05
RP11-392E22.11	12.1888	-0.947963	4.56892e-07	1.31133e-05
RP11-178F10.1	7.23484	-0.950892	2.04976e-08	7.54024e-07
RP11-216L13.18	11.4456	-0.952169	4.85227e-09	1.99264e-07
RP11-572C15.6	5.19077	-0.95517	0.00348409	0.0372941
CTC-425O23.2	7.6537	-0.956996	7.52424e-06	0.000166259
RP11-1006G14.4	6.54081	-0.958947	1.77016e-05	0.000360181
SOS1-IT1	7.33219	-0.959125	1.19512e-05	0.000252542
CTD-3216D2.5	10.2485	-0.959226	3.14766e-07	9.25794e-06
KB-1732A1.1	6.29049	-0.96173	7.54037e-05	0.00129907
AC106782.20	8.85925	-0.963404	0.000281475	0.00422991
XXbac-B444P24.13	6.72662	-0.963826	3.63859e-07	1.05827e-05
RP11-285F7.2	7.68479	-0.964974	9.23558e-07	2.4464e-05
RP11-723O4.2	6.7655	-0.966708	1.61171e-06	4.1108e-05
AP001062.8	5.10581	-0.972381	0.0020683	0.0240731
AC090587.2	6.46442	-0.973287	2.18181e-05	0.000433014
RP11-54O7.14	9.55422	-0.97671	1.76754e-07	5.52546e-06
RP11-325K4.2	4.26055	-0.978972	0.00157367	0.019046
PINK1-AS	9.77507	-0.980208	8.01729e-17	1.07936e-14
CTD-2538C1.2	7.34873	-0.984166	6.73832e-09	2.70756e-07
RP11-384O8.1	6.49731	-0.984377	3.46074e-07	1.00879e-05
RP11-722E23.2	6.16996	-0.984453	0.000944399	0.012296
RP11-498E2.7	6.84577	-0.993097	2.40469e-07	7.26918e-06
AC091729.9	6.97059	-0.99431	1.24849e-09	5.60276e-08
RP11-263K19.6	5.41125	-0.996002	0.00277588	0.0309038
CTA-445C9.15	6.86056	-0.999876	1.76862e-07	5.52546e-06
RP11-259N19.1	5.56918	-1.00313	0.000278782	0.00419426
RP11-119F7.5	8.69522	-1.00596	1.06743e-08	4.14869e-07
RP5-1024G6.5	4.9166	-1.00694	0.00446954	0.0462979
AP001469.9	7.61223	-1.00805	2.65694e-05	0.000517094
AC013394.2	10.9779	-1.00842	7.40541e-11	4.09776e-09
RP1-64K7.4	6.7741	-1.01898	7.07636e-07	1.93327e-05
RP1-170O19.22	9.56415	-1.02069	7.42923e-17	1.01061e-14
SOX21-AS1	6.98093	-1.02179	2.15197e-08	7.84988e-07
RP3-512B11.3	5.84862	-1.0224	8.16024e-05	0.00139507
CTD-2085J24.4	7.09523	-1.02457	2.08818e-08	7.63854e-07
RP11-517B11.7	8.30457	-1.02668	2.97308e-09	1.2688e-07
NAPA-AS1	5.27638	-1.02731	0.00437493	0.0265167
RP11-96D1.11	6.60047	-1.02955	8.28299e-07	2.2211e-05
RP11-762I7.4	4.8729	-1.02963	0.00145008	0.0177085
CTC-756D1.2	6.65191	-1.0301	2.02024e-05	0.000404636
RP11-304L19.3	6.52941	-1.03284	0.000472681	0.00663022
CTB-36H16.2	7.08665	-1.03592	1.58263e-07	4.99217e-06
RP11-66B24.8	5.75634	-1.04516	0.000105532	0.00175784
MNX1-AS1	6.71409	-1.04934	2.41199e-07	7.27439e-06
RP11-760H22.2	5.64705	-1.05029	0.000306246	0.00456538
RP11-13N13.2	7.82566	-1.05154	1.15377e-13	1.03199e-11
RP11-488L18.10	7.50377	-1.05179	1.86114e-06	4.7011e-05
RP11-231L11.3	5.47425	-1.05866	0.000139499	0.00226581
RP11-685N10.1	8.72563	-1.05915	4.82792e-19	9.55269e-17
RP11-9M16.2	4.87731	-1.06016	0.00135117	0.0166148
CTD-2619J13.9	4.59055	-1.06179	0.00136779	0.0167875
RP11-84A19.4	12.8192	-1.06795	1.8352e-28	1.1983e-25
RP11-159F24.6	4.55411	-1.07587	0.0021383	0.0247116
RP11-16E18.3	5.56518	-1.07595	0.000985357	0.0127404
RP5-1042I8.7	5.47517	-1.08309	0.000487516	0.00679452
RP1-90J20.11	5.30137	-1.08512	0.000657921	0.00893118
CTD-3148I10.15	13.6423	-1.08721	1.98632e-06	4.97876e-05
MAFG-AS1	6.17741	-1.0882	1.62653e-05	0.000211716
RP11-353N14.2	4.95529	-1.10336	0.000791138	0.0105423
AC004019.18	7.8976	-1.11535	5.33309e-15	5.66218e-13
RP11-359K18.4	5.18618	-1.12297	1.99748e-05	0.000400693
XXbac-BPG300A18.13	10.0028	-1.12532	8.77064e-07	2.3327e-05
SCARNA10	4.99316	-1.12612	0.00726374	0.0409036
RP11-496I9.1	5.13367	-1.1344	0.000538686	0.00745991
RP11-166B2.3	7.16683	-1.13516	5.18121e-08	1.8043e-06
RP11-90B9.2	5.65903	-1.13614	4.4496e-05	0.000824218
RP11-399O19.9	5.14781	-1.1442	3.7368e-05	0.000704168
AC005484.5	6.82108	-1.1494	3.24724e-10	1.57058e-08
RP11-283G6.4	5.03303	-1.15286	0.00337123	0.0362942
CTA-293F17.1	4.49374	-1.16855	0.00229281	0.0262878
CTC-523E23.4	8.02511	-1.16881	3.0943e-16	3.88543e-14
RP11-649A18.7	6.02316	-1.17364	2.85208e-06	6.84924e-05
RP11-428J1.5	6.29403	-1.17458	1.01282e-06	2.65591e-05
SOX2-OT	9.11384	-1.17586	1.80787e-17	2.05064e-15
RP3-327A19.5	7.45525	-1.17593	4.92415e-10	2.32146e-08
CTC-524C5.2	7.38934	-1.18002	2.28211e-07	6.93071e-06
RP11-339B21.10	4.44301	-1.18769	0.00116407	0.0146592
RP11-140H17.1	8.26367	-1.18798	1.96898e-11	1.21862e-09
RP11-617F23.1	6.02171	-1.18951	4.1334e-05	0.000773325
AC018890.6	4.96178	-1.21547	0.00455566	0.0469553
RP11-420L9.4	5.32996	-1.22436	0.000174725	0.00276653
RP11-1000B6.3	4.4841	-1.22696	0.00530532	0.0525263
RP11-350J20.5	3.57483	-1.25894	0.00462855	0.047519
H19	5.60286	-1.26517	0.00252028	0.0169585
RP11-509J21.3	6.73187	-1.2753	2.48205e-10	1.22777e-08
RP13-735L24.1	5.03622	-1.27958	1.55333e-05	0.000320458
RP11-61L19.3	4.86242	-1.28942	8.84505e-05	0.0015001
KB-318B8.7	4.6954	-1.28977	0.00245729	0.0278557
RP11-488C13.7	8.10131	-1.2901	5.34023e-13	4.27841e-11
RP11-393M11.2	4.14909	-1.29131	0.0015289	0.0186249
RP11-121C2.2	8.86264	-1.29678	1.78964e-20	4.32794e-18
ARID4B-IT1	4.18782	-1.3125	0.00308355	0.033782
AL133168.3	8.04529	-1.31458	3.1132e-21	8.65006e-19
GS1-393G12.12	4.15093	-1.3295	0.00440822	0.0457971
AC004257.3	5.76053	-1.3316	2.17009e-06	5.39794e-05
RP11-543D5.2	6.29383	-1.33504	1.19694e-07	3.90771e-06
RP11-307L14.1	3.84696	-1.33762	0.00204744	0.0238941
Z83307.3	4.05009	-1.35605	0.00440098	0.0457583
RP11-449J1.1	3.99714	-1.36577	0.00289811	0.032019
RP5-1172N10.4	9.71829	-1.37049	2.53012e-18	4.52614e-16
RP11-343H19.2	7.05243	-1.37942	1.71078e-10	8.84043e-09
CTB-131B5.5	5.10856	-1.38271	0.000180545	0.00285095
HAS2-AS1	3.68095	-1.38965	0.00998949	0.0535923
LINC00562	5.15416	-1.39901	0.000928242	0.0121219
AC073046.25	4.91914	-1.40839	0.00117062	0.0147274
RP11-431N15.2	4.16717	-1.41436	0.00277235	0.0308909
AC009228.1	4.27702	-1.42135	0.00211268	0.0244893
AC084117.3	4.57012	-1.42721	3.1745e-05	0.000608749
RP4-740C4.6	6.04607	-1.42881	1.30534e-10	6.92942e-09
RP11-137H2.6	6.87843	-1.47806	4.57188e-16	5.57983e-14
SLIT2-IT1	6.4326	-1.48955	7.28492e-11	4.04825e-09
CTD-2240H23.2	5.62087	-1.49381	7.22221e-07	1.96899e-05
RP11-127B20.2	4.13876	-1.51058	0.00101119	0.0129672
RP11-378A13.1	3.78199	-1.51901	0.00303012	0.0333364
CTC-205M6.5	5.29011	-1.52825	8.53871e-06	0.000186155
RP11-399K21.11	9.88395	-1.54294	1.87938e-39	4.09046e-36
AP000692.9	5.5417	-1.55079	5.28279e-07	1.48361e-05
RP11-498C9.15	6.75832	-1.57133	8.68341e-14	7.92983e-12
KDM5C-IT1	5.32187	-1.57386	1.31065e-05	0.000173442
AC093627.10	4.02954	-1.57515	0.000268742	0.00406664
RP11-332H18.3	3.53698	-1.58579	0.00116015	0.014624
RP11-153K16.2	4.05767	-1.58984	0.000147861	0.00238386
CTD-2308L22.1	3.73409	-1.59638	0.000740918	0.00994414
AC005329.7	5.15033	-1.59651	7.06093e-05	0.00122058
RP11-783K16.13	5.4949	-1.63604	0.000769088	0.010259
RP11-428C19.5	4.08757	-1.6424	0.000137338	0.00223628
CTD-2297D10.2	6.12565	-1.65332	2.40327e-10	1.19787e-08
RP11-474G23.2	4.31924	-1.65902	0.000163366	0.00261446
AC004448.5	6.66391	-1.70371	0.00125439	0.0156011
AC016582.2	3.84073	-1.71201	0.000171744	0.00272516
RP11-511I2.2	7.4475	-1.71635	1.38443e-26	7.69653e-24
AC003682.16	4.05406	-1.78197	6.96275e-07	1.90865e-05
RP3-461P17.10	3.96995	-1.83393	0.000451708	0.00634968
RP1-193H18.2	5.62948	-2.22895	4.70219e-11	2.77855e-09

## Sheet: 4-Overlap_DEGs(UP)
siPAP-Totl(723)	siPAP-Ins(808)	LALA-Ins (796)	siPAP-Tot + siPAP-Ins (620)	siPAP-Tot+LALA-ins (434)	siPAP-Ins+LALA-Ins (503)	siPAP-Tot+siPAP-Ins+LALA-Ins (408)	siPAP-Tot Only (77)	siPAP-Ins Only (93)	LALA-Ins Only (267)	siPAP-Tot+siPAP Ins Only (212)	siPAP-Tot+LALA Ins Only (26)	siPAP-Ins + LALA-Ins Only (95)
RP13-131K19.6	AC005592.2	AC005592.2	RP13-131K19.6	RP11-1391J7.1	AC005592.2	RP11-1391J7.1	BZRAP1-AS1	LINC00304	RP11-120I21.2	RP13-131K19.6	RP11-242J7.1	AC005592.2
RP11-1391J7.1	RP11-1391J7.1	RP11-463P17.1	RP11-1391J7.1	AC092839.4	RP11-1391J7.1	AC092839.4	RP11-535A19.2	RP11-338N10.1	RP11-106M3.3	LNX1-AS2	AC124861.1	RP11-146I2.1
AC092839.4	RP13-131K19.6	RP11-290F20.2	AC092839.4	RP11-242J7.1	RP11-146I2.1	RP11-638L3.1	RP11-575L7.4	RP11-82L18.2	RP11-126O1.4	RP11-54O7.17	AC006129.1	RP11-463P17.1
LNX1-AS2	RP11-146I2.1	RP11-146I2.1	LNX1-AS2	RP11-638L3.1	AC092839.4	LINC00702	RP11-142M10.2	AC067968.3	RP11-505P4.7	AC017116.11	RP11-277B15.3	RP5-827C21.6
RP11-54O7.17	AC092839.4	RP11-638L3.1	RP11-54O7.17	LINC00702	RP11-463P17.1	RP11-167N4.2	AC003986.7	RP1-313L4.3	LINC00431	AC006538.1	LINC00237	AP000640.10
BZRAP1-AS1	RP11-463P17.1	ACTN1-AS1	RP11-638L3.1	RP11-167N4.2	RP5-827C21.6	CTD-2562J17.4	RP11-81H14.2	RP11-399K21.13	RP11-1348G14.4	AC012074.2	RP11-1E4.1	ACTN1-AS1
RP11-242J7.1	RP5-827C21.6	RP4-811H24.9	AC017116.11	CTD-2562J17.4	AP000640.10	RP11-343H19.1	AP000255.6	RP11-1148O4.2	RP11-510M2.2	RP11-241G9.3	XXbac-BPG299F13.17	RP1-167G20.1
RP11-638L3.1	LINC00304	AP000640.10	LINC00702	AC124861.1	RP5-855D21.3	RP11-390B4.5	DOCK9-AS2	AC019118.2	RP11-79E3.3	AC008746.3	KANSL1-AS1	RP11-399D6.2
AC017116.11	AP000640.10	AC092839.4	RP11-167N4.2	AC006129.1	RP4-811H24.9	KRTAP5-AS1	RP11-179B15.5	AC000068.9	RP11-467J12.4	RP11-1246C19.1	RP11-672L10.6	MIR1302-10
LINC00702	RP5-855D21.3	RP11-120I21.2	AC006538.1	RP11-277B15.3	RP11-290F20.2	RP1-244F24.1	RP11-339B21.13	LA16c-381G6.1	RP11-102M11.2	RP11-283G6.4	RP11-22P6.2	AC006129.4
RP11-167N4.2	RP4-811H24.9	RP11-106M3.3	CTD-2562J17.4	RP11-343H19.1	LINC00702	RP11-519C12.1	RP11-490O6.2	RP11-38G5.2	CTB-91J4.1	RP11-363J20.1	LINC00574	FGF13-AS1
RP11-535A19.2	RP11-290F20.2	MIR1302-10	RP11-343H19.1	RP11-390B4.5	ACTN1-AS1	RP11-1109F11.3	CTD-2540F13.2	RP11-425D10.10	RP11-119D9.1	RP11-93I21.3	RP5-1073O3.7	AC019118.3
RP11-575L7.4	RP11-338N10.1	AC006129.4	RP11-390B4.5	KRTAP5-AS1	RP11-638L3.1	RP11-85L21.4	RP3-406P24.3	RP11-1057B6.1	RP11-138I17.1	KB-1410C5.5	CTB-161M19.4	FMR1-AS1
AC006538.1	LINC00702	RP11-126O1.4	KRTAP5-AS1	RP1-244F24.1	RP1-167G20.1	RP11-290F20.2	RP11-46F15.2	RP11-230C9.4	ZFX-AS1	AC123768.4	RP11-245P10.4	LA16c-325D7.2
CTD-2562J17.4	ACTN1-AS1	RP5-827C21.6	AC012074.2	RP11-519C12.1	RP11-399D6.2	RP11-85G18.6	CTD-2587M2.1	RP4-769N13.7	LINC00473	RP5-1007H16.1	RP1-317E23.7	AC021188.4
AC124861.1	RP11-638L3.1	RP11-399D6.2	RP1-244F24.1	RP11-1109F11.3	MIR1302-10	MANEA-AS1	LINC01023	RP11-797D24.4	SNORD3A	LINC00936	LL09NC01-251B2.3	LL09NC01-139C3.1
AC006129.1	RP1-167G20.1	RP11-505P4.7	RP11-519C12.1	RP11-85L21.4	CTD-3214K23.1	MIR4453	AF064858.8	RP11-44N22.3	RP11-224O19.2	U91328.22	RP11-16N11.2	CTD-3126B10.1
RP11-142M10.2	RP11-399D6.2	LINC00431	RP11-241G9.3	RP11-290F20.2	RP11-38L15.2	RP4-758J18.13	RP11-309L24.9	RP11-313P13.5	HDAC11-AS1	RP11-479G22.8	RP11-31F15.2	RP11-314A20.2
RP11-277B15.3	AC012074.2	RP11-1348G14.4	RP11-1109F11.3	RP11-85G18.6	MANEA-AS1	RP11-712L6.7	KB-1460A1.5	RP11-408H20.2	RP11-115J23.1	RP13-401N8.1	CTD-2021J15.1	RP11-536G4.2
RP11-343H19.1	RP11-54O7.17	RP11-510M2.2	AC008746.3	LINC00237	AC006129.4	AC004549.6	RP11-56F10.3	RP4-548D19.3	AC104389.28	CAHM	RP5-882C2.2	AC010884.1
RP11-390B4.5	MIR1302-10	RP11-79E3.3	RP11-85L21.4	MANEA-AS1	RP11-814H16.2	RP11-7O11.3	RP11-634H22.1	MIR296	RP11-384J4.2	CTD-2653M23.3	CTD-2616J11.14	RP11-613C6.2
KRTAP5-AS1	AC017116.11	RP11-467J12.4	RP11-290F20.2	MIR4453	RP11-430H10.1	LINC01004	CTD-2324F15.2	RP11-363E6.4	RP11-260O18.1	RP11-316M21.7	RP11-798K3.4	ENO1-AS1
AC012074.2	CTD-3214K23.1	LINC00702	RP11-85G18.6	RP4-758J18.13	RP11-1299A16.3	RP11-154H23.3	L29074.3	AC003991.3	AP000251.3	RP11-166N6.2	CTD-2574D22.4	RP1-118J21.25
RP1-244F24.1	RP11-38L15.2	RP11-102M11.2	MANEA-AS1	RP11-712L6.7	FGF13-AS1	AC007391.2	AC104532.4	CTA-363E19.2	XX-FW83128A1.2	RP11-339B21.11	RP11-432J22.2	OSGEPL1-AS1
RP11-519C12.1	RP11-82L18.2	RP11-1391J7.1	MIR4453	AC004549.6	RP11-167N4.2	RP11-406O23.2	RP11-661A12.14	CTB-58E17.3	GRPEL2-AS1	AC091133.1	RP11-389O22.1	RP11-778D9.13
RP11-241G9.3	MANEA-AS1	CTB-91J4.1	RP4-758J18.13	RP11-7O11.3	LINC00115	RP4-739H11.4	GS1-114I9.1	RP11-129K12.4	CTC-429C10.2	RP11-651P23.5	RP11-299J3.8	RP11-219B4.7
RP11-1109F11.3	AC006129.4	RP11-119D9.1	RP11-1246C19.1	LINC01004	AC019118.3	RNF139-AS1	CTD-2006H14.2	RP11-10C24.2	CTD-2369P2.8	CTD-2541M15.4		RP11-857B24.1
AC008746.3	RP11-814H16.2	RP1-167G20.1	RP11-283G6.4	RP11-154H23.3	RP11-73K9.2	CTC-303L1.2	RP4-676J13.2	RP11-398C13.6	CTC-435M10.10	RP11-1055B8.4		RP5-1110E20.1
RP11-85L21.4	AC067968.3	RP11-138I17.1	RP11-712L6.7	AC007391.2	SSSCA1-AS1	LL0XNC01-7P3.1	RP4-545K15.5	HYI-AS1	RP11-615I2.2	RP11-35O15.1		TCEAL3-AS1
AC003986.7	RP11-430H10.1	ZFX-AS1	AC004549.6	RP11-406O23.2	RP11-383I23.2	RP5-1068E13.7	CTB-118N6.3	RP11-305L7.7	RP11-344P13.6	RP1-140K8.5		LINC01011
RP11-290F20.2	RP11-1299A16.3	RP11-430H10.1	RP11-363J20.1	RP4-739H11.4	KRTAP5-AS1	MIR181A2HG	CACTIN-AS1	AC007383.3	CTC-367J11.1	RP11-309L24.4		RP11-310P5.1
RP11-85G18.6	FGF13-AS1	LINC00473	RP11-7O11.3	RP11-1E4.1	CTD-2023M8.1	CTD-3214K23.1	RP5-1069C8.2	RP3-523C21.2	RP11-235C23.5	RP11-188D8.1		RP11-603J24.5
LINC00237	RP11-167N4.2	RP11-519C12.1	RP11-93I21.3	RNF139-AS1	RP11-519C12.1	RP11-110I1.14	RP11-486O13.4	RP11-307C19.2	RP5-1021I20.1	RP11-16E12.1		AP001412.1
RP11-81H14.2	LINC00115	RP11-1299A16.3	LINC01004	CTC-303L1.2	AC007391.2	CAPN10-AS1	RP1-93H18.1	LINC00623	AC010733.4	RP11-191G24.1		RP11-573D15.9
AP000255.6	AC019118.3	RP11-576I22.2	RP11-154H23.3	LL0XNC01-7P3.1	RP5-1068E13.7	RP11-334E6.3	AP006621.8	HLA-AS1	RP4-539M6.21	RP4-813F11.4		RP1-8B1.4
MANEA-AS1	RP11-73K9.2	SNORD3A	AC007391.2	RP5-1068E13.7	LINC01004	LINC00115	RP11-305L7.3	RAPGEF4-AS1	RP4-682C21.5	RP11-464F9.22		AC004053.1
MIR4453	SSSCA1-AS1	FGF13-AS1	RP11-406O23.2	MIR181A2HG	RNF139-AS1	RP11-439L18.1	AP001469.7	RP11-353B9.1	RP1-30G7.2	RP5-940J5.3		RP4-635E18.7
RP4-758J18.13	RP11-383I23.2	RP11-224O19.2	RP4-739H11.4	CTD-3214K23.1	RP11-37C7.3	RP1-212G6.7	RP3-462E2.5	RP11-105N14.1	RP11-848P1.5	RP11-710C12.1		AC092614.2
RP11-1246C19.1	KRTAP5-AS1	HDAC11-AS1	RNF139-AS1	RP11-110I1.14	RP11-199F11.2	CTC-453G23.8	RP11-360F5.3	RP11-30L8.1	LINC00482	RP11-725P16.2		RP11-464F9.20
RP11-283G6.4	CTD-2023M8.1	RP11-343H19.1	KB-1410C5.5	CAPN10-AS1	RP4-758J18.13	RP4-739H11.3	AC026150.5	ZFHX4-AS1	RP5-977B1.11	RP5-1086K13.1		RP11-442N24__B.1
RP11-712L6.7	RP11-519C12.1	CTD-2023M8.1	CTC-303L1.2	RP11-334E6.3	RP11-646I6.6	RP11-197P3.4	RP11-152P23.2	RP5-994D16.3	AC003104.1	RP11-111M22.4		MRVI1-AS1
DOCK9-AS2	AC007391.2	RP11-115J23.1	AC123768.4	LINC00115	CAPN10-AS1	CTD-2227E11.1	CTC-366B18.4	RP11-686D22.5	CTD-2314G24.2	RP11-87F15.2		RP11-646I6.5
AC004549.6	RP5-1068E13.7	RP11-38L15.2	LL0XNC01-7P3.1	RP11-439L18.1	FMR1-AS1	ZNF252P-AS1	AC015933.2	AC011747.7	MIRLET7DHG	RP11-91P24.7		RP11-576I22.2
RP11-363J20.1	LINC01004	ENO1-AS1	RP5-1068E13.7	RP1-212G6.7	RP11-1109F11.3	MORF4L2-AS1	RP11-49K24.4	RP11-104D21.3	CTD-2530H12.4	RP11-390E23.6		RP11-78F17.1
RP11-7O11.3	RNF139-AS1	RP11-406O23.2	MIR181A2HG	CTC-453G23.8	RP11-154J22.1	XXbac-B444P24.14	CTD-2044J15.1	RP1-80N2.3	CTD-2302E22.4	LA16c-380H5.5		RP11-640M9.1
RP11-93I21.3	RP11-37C7.3	AC104389.28	RP5-1007H16.1	RP4-739H11.3	RP11-578F21.6	RP11-546J1.1	RP11-345P4.10	RP11-77E14.2	RP11-977B10.2	RP11-226L15.5		RP11-352D13.6
LINC01004	RP11-199F11.2	RP11-384J4.2	CTD-3214K23.1	RP11-197P3.4	LA16c-325D7.2	RP5-855D21.3	CTD-2589H19.6	RP11-429J17.2	RP11-110H1.9	AC004112.4		RP11-325L7.1
RP11-154H23.3	RP4-758J18.13	RP11-417O11.5	LINC00936	CTD-2227E11.1	RP11-712L6.7	CTD-2287O16.5	IPO9-AS1	RP11-99E15.2	AC096559.1	RP1-151F17.1		RP11-112L6.4
AC007391.2	RP11-646I6.6	RP11-260O18.1	RP11-110I1.14	ZNF252P-AS1	RP4-739H11.4	RP11-355O1.11	AC114813.1	LINC00610	RP1-92O14.3	XXbac-B476C20.9		MIS18A-AS1
RP11-406O23.2	CAPN10-AS1	AP000251.3	CAPN10-AS1	MORF4L2-AS1	MIR181A2HG	AC004463.6	RP11-809N8.4	CTD-2319I12.1	RP11-469L4.1	RP11-10C24.1		RP11-157I4.4
RP4-739H11.4	AC008746.3	XX-FW83128A1.2	RP11-334E6.3	XXbac-B444P24.14	RP11-355O1.11	RP11-38L15.3	RP11-715J22.4	ARHGAP31-AS1	RP11-495P10.3	RP11-375N15.2		CTD-2589M5.5
RP11-1E4.1	FMR1-AS1	GRPEL2-AS1	LINC00115	RP11-546J1.1	RP11-55K13.1	RP11-326I11.4	RP11-452K12.4	RP11-798M19.3	CTD-2043I16.1	RP1-151F17.2		KMT2E-AS1
RNF139-AS1	RP11-1109F11.3	CTC-429C10.2	RP11-439L18.1	RP5-855D21.3	RP11-390B4.5	RP11-18H7.1	RP11-159H10.3	RP11-54A4.2	RP11-484D2.2	RP11-554J4.1		RP11-214K3.21
KB-1410C5.5	RP11-154J22.1	BSN-AS2	RP1-212G6.7	CTD-2287O16.5	RP11-486O13.2	RP11-149I2.4	RP11-288H12.4	AC006000.5	LINC00971	MEF2C-AS1		CTD-2517O10.6
CTC-303L1.2	RP11-802E16.3	CTD-2369P2.8	CTC-453G23.8	RP11-355O1.11	AC021188.4	RP11-285J16.1	CLRN1-AS1	RP11-655M14.13	RP11-317J10.2	RP11-802E16.3		AP000704.5
AC123768.4	RP11-578F21.6	RP11-425A23.1	U91328.22	AC004463.6	MIR4453	RP11-383I23.2	AC093627.12	RP13-270P17.3	RP11-360L9.4	C6orf3		TOPORS-AS1
LL0XNC01-7P3.1	LA16c-325D7.2	CTC-435M10.10	RP11-479G22.8	RP11-38L15.3	CTC-303L1.2	RP11-351A11.1	RP4-758J24.5	RP11-290F24.6	RP11-977G19.11	RP11-533E19.7		CTD-2165H16.4
RP5-1068E13.7	RP11-712L6.7	RP11-615I2.2	RP13-401N8.1	RP11-326I11.4	RP11-285J16.1	RP11-563N4.1	RP11-395G23.3	CTD-2313N18.5	RP11-344E13.3	AC068039.4		RP11-653J6.1
MIR181A2HG	RP4-739H11.4	RP11-344P13.6	RP4-739H11.3	RP11-18H7.1	LL09NC01-139C3.1	RP11-474G23.3	CTB-152G17.6	CTC-241F20.3	AC104076.3	RP11-27G24.1		RP11-629O1.2
RP5-1007H16.1	MIR181A2HG	CTC-367J11.1	RP11-197P3.4	RP11-149I2.4	RP11-230B22.1	RP11-425A23.1	BACH1-IT1	CTC-428G20.3	RP11-875H7.5	AC002456.2		RP11-525K10.3
CTD-3214K23.1	RP11-355O1.11	RP11-613C6.2	CAHM	RP11-285J16.1	RP11-253M7.4	CPEB2-AS1	RP11-225B17.2	MIR22HG	RP11-138H8.6	AC009518.4		RP11-399K21.14
LINC00936	RP1-313L4.3	RP11-235C23.5	CTD-2227E11.1	RP11-383I23.2	RP11-425A23.1	CTD-2023M8.1	LINC01024	RP11-130F10.1	RP11-98G7.1	RP5-855D21.2		RP11-276E15.4
RP11-110I1.14	RP11-55K13.1	CTC-453G23.8	ZNF252P-AS1	RP11-351A11.1	RP11-110I1.14	CTD-2013N24.2	JAZF1-AS1	RP11-295D4.1	RP11-175P13.2	AC093627.9		RP11-45P15.4
CAPN10-AS1	RP11-390B4.5	RP5-1021I20.1	MORF4L2-AS1	RP11-563N4.1	RP11-546J1.1	BSN-AS2	HOXA11-AS	AC005307.1	CTD-2588J6.2	RP11-445F12.1		AC008174.3
RP11-334E6.3	RP11-486O13.2	AC010733.4	XXbac-B444P24.14	RP11-474G23.3	RP11-197P3.4	ZNF674-AS1	CTD-2196E14.4	RP11-96C23.15	AC007879.5	AC010883.5		RP11-179B2.2
LINC00115	AC021188.4	RP4-539M6.21	RP11-546J1.1	RP11-425A23.1	RP11-334E6.3	RP1-43E13.2	RP5-894A10.2	RP11-277P12.20	RP1-34M23.5	AC074117.10		RP11-506H20.1
RP11-439L18.1	MIR4453	hsa-mir-125a	RP5-855D21.3	CPEB2-AS1	RP11-351A11.1	Z83851.1	LINC00954	RP11-458D21.1	RP11-173P15.7	RP11-426L16.8		HOXD-AS2
RP1-212G6.7	CTC-303L1.2	RP4-682C21.5	CTD-2653M23.3	CTD-2023M8.1	RP11-343H19.1	RP11-214N9.1	RP11-67L2.2	GS1-124K5.11	RP11-727F15.9	LINC00629		RP11-214K3.18
CTC-453G23.8	RP11-285J16.1	RP11-387H17.4	RP11-316M21.7	CTD-2013N24.2	AC004463.6	RP11-37C7.3	LINC00478	H1FX-AS1	RP11-3L8.3	RP11-361H10.3		RP1-223E5.4
U91328.22	LL09NC01-139C3.1	RP11-55K13.1	CTD-2287O16.5	BSN-AS2	LL0XNC01-7P3.1	RP11-153F1.1	U82695.10	CTD-2026D20.2	RP11-1081L13.4	RP11-77I22.2		HEXA-AS1
RP11-479G22.8	RP11-651P23.5	RP5-855D21.3	RP11-355O1.11	ZNF674-AS1	RP11-63A1.1	RP11-660L16.2	INTS6-AS1	AC108142.1	RP11-755B10.4	RP11-343L5.2		AP000442.1
RP13-401N8.1	AP001062.7	CTD-2616J11.14	RP11-166N6.2	RP1-43E13.2	RP11-38L15.3	RP11-7F18.2	RP1-257A7.4	RP11-384L8.1	AP000438.2	U47924.30		RP11-539L10.3
RP4-739H11.3	RP11-230B22.1	HIF1A-AS2	AC004463.6	Z83851.1	RP11-154H23.3	RP11-646I6.6	KTN1-AS1	RP3-467N11.1	STK24-AS1	RP11-134G8.7		AC091878.1
RP11-197P3.4	RP11-253M7.4	CTD-2293H3.2	RP11-38L15.3	RP11-214N9.1	CTC-453G23.8	CTB-31O20.2	AC009404.2	AC026188.1	AC002310.7	RP11-51J9.6		AC006116.21
CAHM	CTD-2653M23.3	RP11-653J6.1	RP11-326I11.4	RP11-37C7.3	CTD-2293H3.2	RP11-77P6.2	LINC00958	SATB2-AS1	RP11-603J24.14	DDX11-AS1		HCG25
CTD-2227E11.1	RP11-425A23.1	LL09NC01-139C3.1	RP11-18H7.1	RP11-153F1.1	CTB-31O20.2	RP11-435O5.4	RP1-239B22.5	RP11-158H5.7	RP11-478B9.1	RP11-244O19.1		RP11-169E6.1
ZNF252P-AS1	RP11-110I1.14	RP1-30G7.2	RP11-339B21.11	XXbac-BPG299F13.17	ITPR1-AS1	RP3-329A5.8	LINC00342	TMEM44-AS1	RP11-269F21.3	AF131217.1		AL773604.8
MORF4L2-AS1	RP11-399K21.13	RP11-242J7.1	RP11-149I2.4	RP11-660L16.2	hsa-mir-125a	RP11-1299A16.3		CTC-462L7.1	HTT-AS	GABPB1-AS1		UBAC2-AS1
XXbac-B444P24.14	RP11-546J1.1	AC006129.1	RP11-285J16.1	RP11-7F18.2	RP11-435O5.4	AC079305.8		RP11-66N24.3	TERC	RP11-406D1.2		RP11-304L19.5
RP11-179B15.5	RP11-197P3.4	RP11-848P1.5	RP11-383I23.2	RP11-646I6.6	RP11-206L10.9	RP11-120J1.1		CTD-3099C6.9	AC026202.3	RP11-166O4.6		LINC00470
RP11-546J1.1	RP11-334E6.3	LINC00482	RP11-351A11.1	CTB-31O20.2	CSTF3-AS1	CTA-204B4.2		RP11-510J16.5	RP11-28H5.2	RP11-817O13.6		RP11-387D10.2
RP5-855D21.3	RP11-351A11.1	SSSCA1-AS1	AC091133.1	RP11-77P6.2	ZNF674-AS1	CECR5-AS1		KCTD21-AS1	CTD-3194G12.2	AP001062.7		GNG12-AS1
RP11-339B21.13	RP11-1246C19.1	RP5-977B1.11	RP11-563N4.1	RP11-435O5.4	RP11-16B13.1	CCDC39-AS1		ZNF571-AS1	RP11-665G4.1	RP11-146F11.1		RP11-1252I4.2
CTD-2653M23.3	RP11-1148O4.2	RP11-486O13.2	RP11-474G23.3	RP3-329A5.8	CTD-3126B10.1	AL022341.3		DYNLL1-AS1	RP11-404I7.2	XXbac-BPG181B23.7		AC009120.4
RP11-316M21.7	RP11-343H19.1	LA16c-325D7.2	RP11-425A23.1	RP11-1299A16.3	RP11-15B17.1	RP11-253M7.4		RP11-798G7.5	MYO16-AS1	CTD-2203K17.1		XXyac-YX65C7_A.2
CTD-2287O16.5	AC004463.6	RP13-766D20.2	CPEB2-AS1	KANSL1-AS1	RP11-314A20.2	CTC-338M12.4		AC034220.3	RP11-50D9.3	RP11-368I23.2		CTC-550B14.7
RP11-355O1.11	LL0XNC01-7P3.1	AC003104.1	CTD-2023M8.1	AC079305.8	RP11-18H7.1	RP11-410L14.2		STX18-AS1	AC069277.2	AC062029.1		RP11-15A1.3
RP11-166N6.2	RP11-63A1.1	RP11-646I6.6	RP11-651P23.5	RP11-120J1.1	RP11-439L18.1	RP11-199F11.2		RP11-696N14.1	RP11-152H18.3	RP13-516M14.1		RP11-97C16.1
AC004463.6	RP11-38L15.3	RP11-253M7.4	CTD-2541M15.4	CTA-204B4.2	RP11-351I24.1	CTD-3131K8.2		CRNDE	RP11-34F13.3	RP4-655J12.4		CASC9
RP11-38L15.3	RP11-316M21.7	CTD-2314G24.2	RP11-1055B8.4	CECR5-AS1	RP11-346C20.3	RP11-230C9.2		LINC00491	AF129408.17	MAMDC2-AS1		RP4-723E3.1
RP11-326I11.4	RP11-154H23.3	MIRLET7DHG	CTD-2013N24.2	CCDC39-AS1	RP11-945C19.4	RP11-600F24.7		RP11-398K22.12	AC079610.2	RP11-166O4.5		RP11-1038A11.3
RP11-18H7.1	CTC-453G23.8	RP11-277B15.3	BSN-AS2	AL022341.3	MORF4L2-AS1	RP11-346L1.2		ZNF667-AS1	KLHL7-AS1	AL592494.5		LINC00882
RP11-339B21.11	CTD-2293H3.2	CTD-2530H12.4	ZNF674-AS1	RP11-253M7.4	RP11-112J3.16	RP11-195C7.1		RP11-158I13.2	AC079630.4	RP11-326G21.1		RP3-522D1.1
RP11-149I2.4	AC019118.2	RP11-778D9.13	RP1-43E13.2	CTC-338M12.4	CTD-2287O16.5	CTD-2127H9.1			RP4-537K23.4	Y_RNA		RP3-460G2.2
RP11-490O6.2	CTB-31O20.2	CTD-2302E22.4	Z83851.1	RP11-672L10.6	RP11-660L16.2	RP11-346C20.4			AC006994.2	AC007551.3		CTD-2006C1.2
CTD-2540F13.2	ITPR1-AS1	RP11-314A20.2	RP11-214N9.1	RP11-410L14.2	RP11-406O23.2	RP11-351I24.1			RP5-1073O3.2	RP11-486G15.2
RP11-285J16.1	hsa-mir-125a	RP11-977B10.2	RP11-37C7.3	RP11-199F11.2	ZNF252P-AS1	RP11-775H9.2			AC006160.5	RP11-61E11.2
RP11-383I23.2	RP11-435O5.4	RP11-110H1.9	RP11-35O15.1	CTD-3131K8.2	RP11-572O17.1	RP11-206L10.9			RP11-860B13.1	RAD51-AS1
RP11-351A11.1	RP11-206L10.9	RP11-78F17.1	RP11-153F1.1	RP11-230C9.2	RP11-153F1.1	RP11-16B13.1			RNF219-AS1	RP11-499F3.1
AC091133.1	CSTF3-AS1	CTD-3214K23.1	RP11-660L16.2	RP11-600F24.7	RP11-85G18.6	U91328.19			RP11-348F1.3	HAND2-AS1
RP11-563N4.1	ZNF674-AS1	RP11-38L15.3	RP11-7F18.2	RP11-346L1.2	RP11-536G4.2	RP11-359E3.4			RP11-141B14.1	RP11-396B14.2
RP11-474G23.3	AC006538.1	RP5-1110E20.1	RP11-646I6.6	RP11-195C7.1	AC010884.1	AC067945.4			RP11-1035H13.2	RP6-65G23.3
RP11-425A23.1	RP11-16B13.1	AC096559.1	CTB-31O20.2	CTD-2127H9.1	RP11-613C6.2	AC011290.4			RP11-177H13.2	AC147651.3
CPEB2-AS1	AC000068.9	RP1-92O14.3	RP11-77P6.2	RP11-346C20.4	ENO1-AS1	RP11-267A15.1			RP11-495P10.2	RP11-757F18.5
CTD-2023M8.1	RP11-479G22.8	RP11-573D15.9	RP11-435O5.4	RP11-351I24.1	RP11-679C8.2	RP6-109B7.4			AC003075.4	RP11-196G18.22
RP3-406P24.3	CTD-3126B10.1	RP11-469L4.1	RP3-329A5.8	RP11-775H9.2	BSN-AS2	RP4-680D5.2			AC007106.1	AC005534.8
RP11-651P23.5	RP11-15B17.1	MIR181A2HG	RP11-1299A16.3	RP11-206L10.9	CTD-2562J17.4	RP1-167F1.2			AP000640.2	RP11-391M1.4
CTD-2541M15.4	RP11-314A20.2	ZNF252P-AS1	AC079305.8	RP11-16B13.1	RP13-582O9.5	CTA-445C9.14			RP11-543C4.1	RP11-16P6.1
RP11-1055B8.4	RP11-18H7.1	FMR1-AS1	RP11-120J1.1	U91328.19	RP11-346C20.4	RP11-336K24.12			AC008074.3	HCG17
CTD-2013N24.2	RP11-439L18.1	RP11-495P10.3	CTA-204B4.2	RP11-359E3.4	RP11-267A15.1	AC007038.7			HECW1-IT1	PAXIP1-AS1
BSN-AS2	RP11-351I24.1	RP4-635E18.7	CECR5-AS1	AC067945.4	RP11-462L8.1	AC012146.7			AC142528.1	RP11-165F24.5
ZNF674-AS1	RP11-346C20.3	SCARNA17	CCDC39-AS1	AC011290.4	CTD-2227E11.1	AC129929.5			RP11-121A14.3	FBXL19-AS1
RP1-43E13.2	RP11-945C19.4	CTD-2043I16.1	AL022341.3	RP11-267A15.1	RP11-554F20.1	RP11-15B17.1			XXbac-BPG154L12.4	RP11-847H18.3
Z83851.1	RP11-188D8.1	RP11-1E4.1	RP1-140K8.5	RP6-109B7.4	AC067945.4	RP11-486O13.2			AC104820.2	AC012363.4
RP11-214N9.1	MORF4L2-AS1	RP11-484D2.2	RP11-253M7.4	RP4-680D5.2	RP11-82L2.1	RP11-63A1.1			ANKRD44-IT1	RP11-389C8.3
RP11-46F15.2	RP11-112J3.16	RP11-154J22.1	RP11-309L24.4	RP1-167F1.2	RP11-345P4.9	RP11-509J21.1			RP11-355B11.2	JRK
RP11-37C7.3	CTD-2287O16.5	LINC00971	CTC-338M12.4	CTA-445C9.14	CTD-2127H9.1	AP001258.4			RP11-515E23.1	RP11-395B7.7
RP11-35O15.1	RP11-660L16.2	RP11-317J10.2	RP11-188D8.1	RP11-336K24.12	RP11-326I11.4	RP11-402C9.1			RP11-486O12.2	CTB-55O6.12
RP11-153F1.1	RP11-406O23.2	RP11-578F21.6	RP11-410L14.2	AC007038.7	RP1-118J21.25	RP11-154J22.1			RP3-466P17.1	RP11-732A19.2
XXbac-BPG299F13.17	ZNF252P-AS1	RP3-329A5.8	RP11-199F11.2	AC012146.7	RP11-486A14.2	DPH6-AS1			CTD-2012K14.6	RP11-123K19.1
RP11-660L16.2	LA16c-381G6.1	RP11-360L9.4	CTD-3131K8.2	AC129929.5	RP11-85L21.4	RP11-195F19.9			RP11-390F4.10	RP11-439E19.10
RP11-7F18.2	RP11-572O17.1	AC073043.1	RP11-230C9.2	RP11-15B17.1	RP11-77P6.2	RP11-230B22.1			RP11-145A3.1	RP5-1061H20.4
RP11-646I6.6	RP11-153F1.1	RP11-977G19.11	RP11-600F24.7	RP11-486O13.2	AC079305.8	RP11-430H10.1			RP5-884C9.2	RP11-677M14.7
CTD-2587M2.1	RP5-1086K13.1	RP11-344E13.3	RP11-346L1.2	RP11-63A1.1	OSGEPL1-AS1	RP11-441O15.3			RP11-1085N6.2	RP11-503E24.2
CTB-31O20.2	RP5-940J5.3	AC104076.3	RP11-195C7.1	RP11-509J21.1	RP1-43E13.2	RP11-496B10.3			AC092168.2	RP11-31F15.1
LINC01023	RP11-85G18.6	RP11-37C7.3	CTD-2127H9.1	AP001258.4	RP11-441O15.3	RP1-101K10.6			RP11-77K12.3	OSER1-AS1
RP11-77P6.2	RP11-536G4.2	RP11-402C9.1	RP11-346C20.4	RP11-402C9.1	DPH6-AS1	CTD-3018O17.3			AC097721.2	MIR4458HG
RP11-435O5.4	AC010884.1	RP11-875H7.5	RP11-351I24.1	RP11-154J22.1	RP11-359E3.4	RP1-39G22.7			RP1-265C24.8	UBL7-AS1
RP3-329A5.8	RP11-613C6.2	RP11-310P5.1	RP11-775H9.2	DPH6-AS1	RP11-778D9.13	RP11-98D18.9			CTD-2651B20.1	RP11-624M8.1
RP11-1299A16.3	LNX1-AS2	CAPN10-AS1	RP11-206L10.9	RP11-22P6.2	CECR5-AS1	RP5-1007M22.2			RP11-746B8.1	RP11-584P21.2
KANSL1-AS1	RP11-38G5.2	RP11-138H8.6	RP11-16B13.1	RP11-195F19.9	RP11-219B4.7	RP11-387H17.4			RP4-816N1.6	RP11-169K16.9
AC079305.8	RP11-425D10.10	RP11-712L6.7	U91328.19	RP11-230B22.1	XXbac-B444P24.14	CTD-2383M3.1			AC090505.6	RP11-485G7.5
RP11-120J1.1	RP11-1057B6.1	RP11-98G7.1	RP11-16E12.1	RP11-430H10.1	RP11-346L1.2	MIR4500HG			DNAJC27-AS1	CTD-2536I1.1
AF064858.8	ENO1-AS1	RP11-530C5.1	RP11-359E3.4	RP11-441O15.3	CPEB2-AS1	AC005037.3			RP11-292F22.7	RP4-651E10.4
CTA-204B4.2	RP11-679C8.2	PAN3-AS1	AC067945.4	RP11-496B10.3	RP3-329A5.8	RP13-582O9.5			AC074363.1	RP4-639F20.1
CECR5-AS1	BSN-AS2	RP11-175P13.2	AC011290.4	RP1-101K10.6	RP11-120J1.1	RP11-611E13.2			RP11-950C14.7	RP11-108L7.4
CCDC39-AS1	CTD-2562J17.4	CTD-2588J6.2	RP11-267A15.1	CTD-3018O17.3	RP1-101K10.6	KB-1991G8.1			RP11-203B9.4	TUG1
AL022341.3	RP11-230C9.4	AC007879.5	RP6-109B7.4	RP1-39G22.7	RP11-141M1.3	CPB2-AS1			UBXN7-AS1	CDKN2B-AS1
RP1-140K8.5	RP5-1007H16.1	MIS18A-AS1	RP4-680D5.2	RP11-98D18.9	CTA-445C9.14	RP11-685M7.3			CTD-2126E3.1	MLLT4-AS1
RP11-309L24.9	LA16c-380H5.5	AC087294.2	RP1-167F1.2	RP5-1007M22.2	RP11-195C7.1	RP4-811H24.9			RP11-23F23.2	RP11-356O9.1
RP11-253M7.4	RP13-582O9.5	RP1-34M23.5	RP11-191G24.1	RP11-387H17.4	RP11-76N22.2	RP11-57G10.8			AF196972.9	RP11-403I13.8
RP11-309L24.4	RP11-346C20.4	RP11-110I1.14	CTA-445C9.14	CTD-2383M3.1	RP11-685M7.3	RP11-814H16.2			RP11-115D19.1	RP11-631N16.2
CTC-338M12.4	RP11-267A15.1	CTD-2555K7.2	RP11-336K24.12	MIR4500HG	RP11-196G18.24	RP11-572O17.1			RP1-125I3.2	RP5-1074L1.1
RP11-188D8.1	RP1-140K8.5	RP11-536G4.2	AC007038.7	AC005037.3	RP11-932O9.7	RP11-462L8.1			RP11-363J20.2	PSMG3-AS1
RP11-672L10.6	RP11-462L8.1	RP11-112J3.16	RP4-813F11.4	RP13-582O9.5	RP11-857B24.1	SSSCA1-AS1			RP11-736K20.6	RP11-385F5.4
RP11-410L14.2	CTD-2227E11.1	CTD-3126B10.1	RP11-464F9.22	RP11-611E13.2	RP3-388M5.9	RP3-388M5.9			CTD-2031P19.3	RP1-179N16.6
RP11-199F11.2	RP11-554F20.1	RP11-346C20.4	AC012146.7	KB-1991G8.1	PAN3-AS1	RP11-705O1.8			RP11-305E17.6	ADIRF-AS1
CTD-3131K8.2	AC067945.4	RP11-708J19.1	RP5-940J5.3	CPB2-AS1	RP5-1110E20.1	HMGN3-AS1			AC002117.1	RP11-242D8.1
RP11-230C9.2	RP11-82L2.1	RP11-336K24.12	AC129929.5	RP11-685M7.3	RP11-149I2.4	RP11-436D10.3			RP4-584D14.5	RP11-448G15.3
RP11-600F24.7	RP11-345P4.9	RP11-267A15.1	RP11-710C12.1	RP4-811H24.9	TCEAL3-AS1	RP11-440L14.1			CTB-171A8.1	LINC00894
RP11-346L1.2	RP4-769N13.7	CSTF3-AS1	RP11-15B17.1	RP11-57G10.8	LINC01011	RP11-752G15.3			LINC00412	RP11-379H18.1
RP11-195C7.1	CTD-2127H9.1	RP11-7O11.3	RP11-725P16.2	RP11-814H16.2	RP11-230C9.2	RP4-756H11.3			RP11-315I20.1	ZSWIM8-AS1
CTD-2127H9.1	CTD-2541M15.4	RP11-173P15.7	RP11-486O13.2	RP11-572O17.1	CPB2-AS1	RP4-613B23.1			RP11-318E3.9	RP11-690D19.3
RP11-346C20.4	RP11-797D24.4	RP11-727F15.9	RP11-63A1.1	RP11-462L8.1	RP11-336K24.12	LINC00842			GRIP2	MIR600HG
RP11-351I24.1	RP4-813F11.4	RP13-137A17.4	RP11-509J21.1	SSSCA1-AS1	RP11-410L14.2	RP11-346C20.3			AC098820.3	RP11-71H17.9
RP11-775H9.2	RP11-326I11.4	RP11-546J1.1	AP001258.4	RP3-388M5.9	RP11-214K3.20	RP11-332H14.2			CTD-2540M10.1	TMEM161B-AS1
RP11-206L10.9	RP1-118J21.25	RP11-462L8.1	RP11-402C9.1	RP11-705O1.8	RP11-310P5.1	RP11-73K9.2			LINC00471	LINC01003
RP11-16B13.1	RP11-486A14.2	AC019118.3	RP11-154J22.1	HMGN3-AS1	CTA-29F11.1	RP13-15E13.1			BRWD1-AS1	CKMT2-AS1
U91328.19	RP11-85L21.4	RP11-3L8.3	DPH6-AS1	RP11-436D10.3	AC092159.2	RP11-679C8.2			RP11-1020A11.1	RP11-475N22.4
RP11-16E12.1	RP11-241G9.3	RP11-1109F11.3	RP5-1086K13.1	RP11-440L14.1	RP1-39G22.7	RP13-1032I1.7			RP11-467D6.1	NR2F2-AS1
RP11-359E3.4	RP11-93I21.3	CTD-2165H16.4	RP11-111M22.4	RP11-752G15.3	RP11-195F19.9	hsa-mir-125a			PRC1-AS1	COX10-AS1
AC067945.4	RP11-77P6.2	RP11-1081L13.4	RP11-195F19.9	RP4-756H11.3	AP001258.4	RP11-196G18.24			RP11-420A6.2	LINC00667
AC011290.4	AC079305.8	RP11-219B4.7	RP11-87F15.2	LINC00574	RP4-680D5.2	RP11-315D16.4			RP11-1017G21.5	RP11-658F2.8
RP11-267A15.1	OSGEPL1-AS1	CTD-2319I12.4	RP11-230B22.1	RP4-613B23.1	RP11-57G10.8	AP001462.6			AC114765.1	SRP14-AS1
RP6-109B7.4	RP1-43E13.2	RNF139-AS1	RP11-430H10.1	LINC00842	CTD-2541M15.1	LINC00938			AC003665.1	RP11-258C19.7
RP4-680D5.2	RP11-441O15.3	RP11-755B10.4	RP11-441O15.3	RP11-346C20.3	CTC-338M12.4	RP11-567M16.3			RP1-315G1.3	LINC00476
RP1-167F1.2	DPH6-AS1	CTD-2319I12.2	RP11-496B10.3	RP11-332H14.2	RP11-21B21.4	SNHG3			RP13-941N14.1	LINC00649
RP11-191G24.1	RP11-359E3.4	RP11-21B21.4	RP1-101K10.6	RP11-73K9.2	RP11-775H9.2	CTC-444N24.6			IL12A-AS1	LINC00240
CTA-445C9.14	RP11-778D9.13	AP000438.2	CTD-3018O17.3	RP13-15E13.1	KCNIP2-AS1	CTC-329D1.2			CTD-3064H18.1	TTC28-AS1
RP11-336K24.12	CECR5-AS1	AC010884.1	RP1-39G22.7	RP11-679C8.2	RP11-603J24.5	RP11-480A16.1			CTD-3074O7.5	HOXA-AS2
AC007038.7	RP11-219B4.7	STK24-AS1	RP11-91P24.7	RP13-1032I1.7	RP11-7O11.3	RPL34-AS1			RP11-761E20.1	TMEM9B-AS1
RP4-813F11.4	XXbac-B444P24.14	CTC-303L1.2	RP11-98D18.9	hsa-mir-125a	AL022341.3	CTD-2293H3.2			AC010226.4	RP1-266L20.4
RP11-464F9.22	RP11-1055B8.4	AC002310.7	RP11-390E23.6	RP11-196G18.24	RP11-600F24.7	RP11-46C24.7			RP11-24M17.4	RP11-182L21.6
AC012146.7	RP11-346L1.2	RP11-603J24.14	LA16c-380H5.5	RP11-315D16.4	RP11-752G15.3	RP11-752G15.6			RP11-93K22.6	RP11-689P11.2
RP5-940J5.3	C6orf3	RP11-945C19.4	RP11-226L15.5	AP001462.6	AP001412.1	RP11-10C24.3			RP11-10K17.6	EPB41L4A-AS1
AC129929.5	CPEB2-AS1	AC008174.3	RP5-1007M22.2	LINC00938	Z83851.1	RP5-864K19.4			LINC00877	CTC-297N7.8
RP11-710C12.1	RP3-329A5.8	RP4-613B23.1	RP11-387H17.4	RP11-567M16.3	AC004549.6	AATK-AS1			RP11-345M22.1	RP11-421L21.3
RP11-15B17.1	RP11-120J1.1	AC007773.2	CTD-2383M3.1	SNHG3	RP11-573D15.9	RP11-141M1.3			RP11-676J12.4	RP11-698N11.4
RP11-725P16.2	RP1-101K10.6	RP11-478B9.1	AC004112.4	CTC-444N24.6	RP1-8B1.4	RP11-284M14.1			RP11-770J1.3	RP5-1092A3.4
RP11-486O13.2	RP11-141M1.3	RP11-269F21.3	MIR4500HG	CTC-329D1.2	RP6-42F4.1	RP11-282I1.1			RP11-346I3.4	RP11-383J24.6
RP11-63A1.1	CTA-445C9.14	HTT-AS	AC005037.3	RP11-480A16.1	AC005037.3	RP11-10L12.4			RP11-269F19.2	RP11-81H3.2
RP11-509J21.1	RP11-195C7.1	TERC	RP13-582O9.5	RPL34-AS1	CTD-2319I12.2	RP11-932O9.7			AC009312.1	AC016629.8
AP001258.4	RP11-76N22.2	AC026202.3	RP1-151F17.1	CTD-2293H3.2	RP11-509J21.1	RP11-214K3.20			AC053503.4	RP11-53O19.3
RP11-402C9.1	RP11-685M7.3	RP11-28H5.2	RP11-611E13.2	RP11-46C24.7	AC004053.1	RP11-68L18.1			AC079807.2	LINC00657
RP11-154J22.1	RP11-196G18.24	RP11-525K10.3	KB-1991G8.1	RP11-752G15.6	AC007038.7	RP11-76N22.2			RP11-386G11.10	ZNF33B
DPH6-AS1	RP11-932O9.7	RP5-864K19.4	CPB2-AS1	RP11-10C24.3	RP11-611E13.2	AC092295.4			RP11-396C23.4	RP11-2B6.3
RP11-22P6.2	RP11-44N22.3	CTD-3194G12.2	RP11-685M7.3	RP5-864K19.4	RP11-752G15.6	RP11-55K13.1			AP000662.4	PCBP1-AS1
RP5-1086K13.1	RP11-390E23.6	AC005037.3	RP4-811H24.9	AATK-AS1	RP4-635E18.7	AP001619.2			AC009299.2	RP5-1180C10.2
RP11-111M22.4	RP11-857B24.1	RP11-665G4.1	RP11-57G10.8	RP11-141M1.3	AC090044.1	RP11-38L15.2			RP11-119B16.2	AF131215.2
RP11-195F19.9	RP3-388M5.9	RP11-404I7.2	XXbac-B476C20.9	RP11-284M14.1	RP11-739L10.1	RAB30-AS1			CTC-338M12.5	RP11-373N22.3
RP11-87F15.2	PAN3-AS1	MYO16-AS1	RP11-10C24.1	RP11-282I1.1	RP11-474G23.3	RP11-1007O24.3			RP11-174G6.5	CTC-365E16.1
KB-1460A1.5	RP5-1110E20.1	RP11-857B24.1	RP11-814H16.2	RP11-10L12.4	AC011290.4	RP11-21B21.4			AC012442.5	RP11-552M11.8
RP11-230B22.1	RP11-149I2.4	RP11-50D9.3	RP11-572O17.1	RP11-932O9.7	RP11-69I8.3	RP11-415J8.5			RP5-834N19.1	RP4-678D15.1
RP11-430H10.1	TCEAL3-AS1	AC069277.2	RP11-462L8.1	RP11-214K3.20	CTD-2319I12.4	CTD-2037K23.2			RP11-239H6.2	RP11-155D18.12
RP11-441O15.3	LINC01011	LINC00237	SSSCA1-AS1	RP5-1073O3.7	AC092614.2	RP11-554F20.1			CTD-2325M2.1	RP11-298P3.4
RP11-496B10.3	RP11-230C9.2	RP11-326I11.4	RP3-388M5.9	RP11-68L18.1	RP11-387H17.4	CTD-2007H13.3			RP3-476K8.3	RP11-57H14.4
RP1-101K10.6	RP11-326G21.1	RP11-152H18.3	RP11-705O1.8	RP11-76N22.2	ZSCAN16-AS1	AP000487.5			CTA-212D2.2	RP11-37B2.1
CTD-3018O17.3	CPB2-AS1	RP11-34F13.3	HMGN3-AS1	AC092295.4	RP11-464F9.20	RP11-351D16.3			RP11-85K15.2	MIR4435-1HG
RP1-39G22.7	RP11-336K24.12	AC004053.1	RP11-436D10.3	RP11-55K13.1	RP11-705O1.8	RP11-10N16.3			RP11-72I8.1	TPTEP1
RP11-91P24.7	RP11-410L14.2	AF129408.17	RP11-440L14.1	AP001619.2	RP4-613B23.1	ITPR1-AS1			RP11-216B9.6	AP001347.6
RP11-98D18.9	RP11-313P13.5	AC079610.2	RP11-375N15.2	RP11-38L15.2	RP11-402C9.1	KCNIP2-AS1			RP3-322G13.7	XIST
RP11-390E23.6	RP11-214K3.20	KLHL7-AS1	RP11-752G15.3	RAB30-AS1	MIR4500HG	ZSCAN16-AS1			U73166.2	SNHG1
RP11-56F10.3	RP11-310P5.1	AP001258.4	RP4-756H11.3	RP11-1007O24.3	AP001619.2	RP6-42F4.1			RP11-629N8.3	RP4-717I23.3
LA16c-380H5.5	RP11-408H20.2	AC079630.4	RP1-151F17.2	RP11-21B21.4	LINC00842	RP11-530C5.1			NEXN-AS1	RP11-122G18.5
RP11-634H22.1	CTA-29F11.1	RP11-415J8.5	RP4-613B23.1	RP11-415J8.5	AC068282.3	CTC-436P18.1			RP4-794H19.2	DLX6-AS1
RP11-226L15.5	AC092159.2	RP11-63A1.1	LINC00842	CTD-2037K23.2	AP000487.5	CTD-2319I12.4			RP5-914P20.5	RP11-822E23.8
RP5-1007M22.2	RP1-39G22.7	RP1-167F1.2	RP11-554J4.1	RP11-554F20.1	HIF1A-AS2	RP11-267M23.4			RN7SL832P	PTCHD3P1
RP11-387H17.4	RP11-195F19.9	RP5-901A4.1	RP11-346C20.3	CTD-2007H13.3	MIAT	LINC00886			AC144449.1	RP3-331H24.5
CTD-2383M3.1	AP001258.4	RP4-537K23.4	RP11-332H14.2	AP000487.5	RP11-267M23.4	RP11-324I22.4			RP11-326I11.3	RP11-418J17.1
AC004112.4	RP4-680D5.2	AC006994.2	RP11-73K9.2	RP11-351D16.3	RP11-214N9.1	RP11-578F21.6			RP11-689C9.1	RP11-156P1.3
MIR4500HG	RP11-57G10.8	RP5-1073O3.2	MEF2C-AS1	CTB-161M19.4	RP11-442N24__B.1	RP11-84G21.1			RP11-307C12.12	RP1-184J9.2
AC005037.3	RP4-548D19.3	AC004463.6	RP11-802E16.3	RP11-10N16.3	LINC00938	RP11-370I10.6			RP11-146F11.5	HNRNPU-AS1
RP13-582O9.5	CTD-2541M15.1	AF196970.3	RP13-15E13.1	ITPR1-AS1	AC092295.4	RP1-234P15.4			RP11-680G24.5
RP1-151F17.1	CTC-338M12.4	AC006160.5	RP11-679C8.2	KCNIP2-AS1	MRVI1-AS1	WEE2-AS1			FLVCR1-AS1
RP11-611E13.2	RP11-21B21.4	RP11-705O1.8	C6orf3	ZSCAN16-AS1	MYLK-AS1	ASH1L-AS1			RP11-126L15.4
KB-1991G8.1	RP11-775H9.2	RP11-352D13.6	RP11-533E19.7	RP6-42F4.1	RP11-646I6.5	AC092159.2			ATP1A1OS
CPB2-AS1	KCNIP2-AS1	RP11-860B13.1	RP13-1032I1.7	RP11-530C5.1	RP11-576I22.2	RP11-57H12.3			RP11-344N10.5
CTD-2324F15.2	RP11-603J24.5	RNF219-AS1	hsa-mir-125a	CTC-436P18.1	SNHG10	RP11-412D9.4			AC133680.1
L29074.3	RP11-7O11.3	RP11-441O15.3	AC068039.4	CTD-2319I12.4	RP11-415J8.5	RP11-214K3.22			RP11-580I16.2
RP11-685M7.3	AL022341.3	RP11-348F1.3	RP11-196G18.24	RP11-267M23.4	AC012146.7	RP3-486I3.7			RP11-38M8.1
RP4-811H24.9	RP11-600F24.7	RP3-388M5.9	RP11-315D16.4	LINC00886	AC074138.3	AC090044.1			MKLN1-AS1
RP11-57G10.8	RP11-752G15.3	RP11-933H2.4	AP001462.6	RP11-324I22.4	CTD-2013N24.2	RP11-544I20.2			RP11-817O13.8
XXbac-B476C20.9	AP001412.1	MANEA-AS1	LINC00938	RP11-578F21.6	RP11-78F17.1	RP11-166B2.8			RP11-55L4.2
RP11-10C24.1	Z83851.1	RP11-141B14.1	RP11-27G24.1	RP11-84G21.1	RP11-332H14.2	RP11-345P4.9			RP11-797A18.6
RP11-814H16.2	AC004549.6	AC124861.1	RP11-567M16.3	RP11-370I10.6	RP11-640M9.1	KB-226F1.2			CTD-2337A12.1
RP11-572O17.1	RP11-573D15.9	RP11-57G10.8	SNHG3	RP1-234P15.4	RP11-666A8.8	MIR24-2			CTD-2540B15.9
RP11-462L8.1	RP1-8B1.4	AL773604.8	CTC-444N24.6	WEE2-AS1	RP5-864K19.4	SCARNA17			RP11-57A19.2
SSSCA1-AS1	RP6-42F4.1	RP11-727A23.5	AC002456.2	ASH1L-AS1	RP13-766D20.2	GHc-362H12.3			LENG8-AS1
RP3-388M5.9	AC005037.3	RP11-1035H13.2	AC009518.4	RP11-245P10.4	RP11-352D13.6	RP11-739L10.1			RP11-932O9.10
RP11-705O1.8	CTD-2319I12.2	RP11-149I2.4	CTC-329D1.2	AC092159.2	RP1-167F1.2	RP11-299G20.2			PVRL3-AS1
HMGN3-AS1	RP11-509J21.1	LL0XNC01-7P3.1	RP11-480A16.1	RP11-57H12.3	U91328.19	RP11-214K3.19			RP11-273G15.2
RP11-436D10.3	MIR296	RP11-143J12.2	RP5-855D21.2	RP11-412D9.4	RP6-109B7.4	HIF1A-AS2			LINC00568
RP11-440L14.1	RP11-554J4.1	RP11-7F18.2	RPL34-AS1	RP1-317E23.7	RP1-212G6.7	RP11-876N24.5			LIPE-AS1
RP11-375N15.2	AC004112.4	RP11-775H9.2	CTD-2293H3.2	RP11-214K3.22	RP11-166B2.8	LINC00338			RP11-799D4.4
RP11-752G15.3	AC004053.1	RP11-177H13.2	RP11-46C24.7	RP3-486I3.7	RP11-282I1.1	AC079145.4			CRYM-AS1
RP4-756H11.3	AC007038.7	HCG25	RP11-752G15.6	AC090044.1	RP11-325L7.1	RP11-933H2.4			RP11-465L10.10
LINC00574	RP11-611E13.2	RP11-495P10.2	AC093627.9	LL09NC01-251B2.3	RP4-756H11.3	RP11-15A1.2			RP11-510H23.1
RP1-151F17.2	RP11-363J20.1	AC004549.6	RP11-445F12.1	RP11-544I20.2	RP11-563N4.1	RP11-272P10.2			KCNQ5-IT1
RP4-613B23.1	RP11-752G15.6	RP11-214K3.20	RP11-10C24.3	RP11-166B2.8	RP11-112L6.4	RP11-129K12.3			AC007040.7
LINC00842	RP4-635E18.7	AC003075.4	RP5-864K19.4	RP11-345P4.9	RP11-68L18.1	LINC00959			AC073283.4
RP11-554J4.1	RP11-363E6.4	KB-226F1.2	AATK-AS1	KB-226F1.2	RP11-10C24.3	RP11-782C8.1			RP1-212P9.2
RP11-346C20.3	AC090044.1	LL09NC01-251B2.3	AC010883.5	MIR24-2	CTD-2037K23.2	AP001628.6			RP11-159F24.3
RP11-332H14.2	RP1-151F17.1	HEXA-AS1	RP11-141M1.3	SCARNA17	RP1-234P15.4	CTD-2349P21.9			RP11-390F4.6
RP11-73K9.2	RP11-739L10.1	RP1-43E13.2	AC074117.10	GHc-362H12.3	MIS18A-AS1	RP1-93I3.1			RP3-510D11.2
MEF2C-AS1	RP11-474G23.3	AC007106.1	RP11-284M14.1	RP11-739L10.1	AC129929.5	NEAT1			PAXBP1-AS1
RP11-802E16.3	AC011290.4	CTD-2562J17.4	RP11-282I1.1	RP11-299G20.2	RP5-827C21.2	RP11-112J3.16			RP11-154D6.1
RP13-15E13.1	RP13-516M14.1	AP000640.2	RP11-10L12.4	RP11-214K3.19	ASH1L-AS1	RP11-448A19.1			AC002116.7
RP11-679C8.2	RP11-69I8.3	RP1-8B1.4	RP11-426L16.8	HIF1A-AS2	RP11-98D18.9	DNAJC3-AS1			RP11-77P16.4
C6orf3	CTD-2319I12.4	RP11-543C4.1	RP11-932O9.7	RP11-876N24.5	RP11-440L14.1	RP11-428C19.4			RP4-605O3.4
RP11-533E19.7	AC092614.2	TCEAL3-AS1	RP11-214K3.20	LINC00338	RP11-157I4.4	RP11-745O10.2			RP11-85F14.5
RP13-1032I1.7	RP11-387H17.4	AC008074.3	LINC00629	AC079145.4	RP11-567M16.3	RP11-83A24.2			RP11-212P7.2
hsa-mir-125a	ZSCAN16-AS1	HECW1-IT1	RP11-68L18.1	RP11-933H2.4	RP11-21L23.2	RP11-486A14.2			RP5-823G15.5
AC068039.4	RP11-464F9.20	AC021188.4	RP11-76N22.2	RP11-15A1.2	CCDC39-AS1	CTB-129O4.1			MALAT1
RP11-196G18.24	RP13-401N8.1	AC007391.2	RP11-361H10.3	RP11-272P10.2	CTD-2589M5.5	RP11-53O19.1			CTD-2201E18.3
RP11-315D16.4	RP11-705O1.8	CTD-3131K8.2	RP11-77I22.2	RP11-129K12.3	AC007228.11	AC068282.3			RP11-517O13.1
AP001462.6	RP4-613B23.1	AC009120.4	AC092295.4	LINC00959	KMT2E-AS1	RP11-95I16.2			RUSC1-AS1
LINC00938	RP11-402C9.1	RP13-15E13.1	RP11-55K13.1	RP11-782C8.1	RP11-84G21.1	RP4-541C22.5			RP1-111C20.4
RP11-27G24.1	RP5-855D21.2	RP11-466F5.8	RP11-343L5.2	AP001628.6	RP11-95I16.2	RP11-666A8.8			ZRANB2-AS2
RP11-567M16.3	MIR4500HG	AC142528.1	U47924.30	CTD-2349P21.9	RP11-10L12.4	AF196970.3			RP11-576N17.5
SNHG3	AP001619.2	RP11-157I4.4	AP001619.2	RP1-93I3.1	RP11-480A16.1	ILF3-AS1			RP5-886K2.3
CTC-444N24.6	LINC00842	AC079305.8	RP11-38L15.2	NEAT1	RP11-214K3.21	RP11-99J16__A.2			RP5-1103G7.4
AC002456.2	AC068282.3	SDCBP2-AS1	RAB30-AS1	RP11-112J3.16	RP11-276H19.2	RP5-890E16.2			RP11-449H11.1
AC009518.4	AP000487.5	RP11-121A14.3	RP11-1007O24.3	RP11-448A19.1	RP11-284M14.1	RP11-872J21.3			KIF9-AS1
AC104532.4	RP11-375N15.2	RP11-600F24.7	RP11-21B21.4	DNAJC3-AS1	SCARNA17	XXbac-BPG55C20.7			RP11-1094M14.11
CTC-329D1.2	HIF1A-AS2	RP1-212G6.7	RP11-415J8.5	RP11-428C19.4	CTD-2517O10.6	CTD-3184A7.4			TP53TG1
RP11-480A16.1	AC003991.3	AC067945.4	CTD-2037K23.2	RP11-745O10.2	RP11-399E6.1	CSTF3-AS1			RP4-694B14.5
RP5-855D21.2	MIAT	XXbac-BPG154L12.4	RP11-554F20.1	RP11-83A24.2	AC079145.4	RP13-766D20.2			LAMTOR5-AS1
RPL34-AS1	RP11-267M23.4	ZSCAN16-AS1	RP11-134G8.7	RP11-486A14.2	AC009961.3	RP11-143J12.2
CTD-2293H3.2	RP11-214N9.1	LINC00470	RP11-51J9.6	CTB-129O4.1	CTC-329D1.2	RP11-27K13.3
RP11-46C24.7	RP11-442N24__B.1	RP11-45P15.4	CTD-2007H13.3	RP11-53O19.1	RP11-324I22.4	RP11-504P24.4
RP11-752G15.6	LINC00938	RP11-932O9.7	AP000487.5	AC068282.3	RP11-553A21.3	RP5-827C21.2
AC093627.9	AC092295.4	RP11-346C20.3	RP11-351D16.3	RP11-95I16.2	AP000704.5	ZEB1-AS1
RP11-661A12.14	AC009518.4	KB-1991G8.1	DDX11-AS1	RP4-541C22.5	RP11-544I20.2	RP11-366L5.1
RP11-445F12.1	MRVI1-AS1	RP11-496B10.3	RP11-10N16.3	RP11-666A8.8	CTD-2349P21.9	RASAL2-AS1
RP11-10C24.3	RP1-151F17.2	RP11-18H7.1	ITPR1-AS1	AF196970.3	RP11-933H2.4	MEIS1-AS3
RP5-864K19.4	MYLK-AS1	AC104820.2	KCNIP2-AS1	ILF3-AS1	AP001628.6	CTD-2555K7.2
AATK-AS1	RP11-646I6.5	RP1-122P22.2	ZSCAN16-AS1	RP11-99J16__A.2	RP11-7F18.2	CTD-2541M15.1
AC010883.5	RP11-576I22.2	RP11-572O17.1	RP6-42F4.1	RP5-890E16.2	LINC00959	RP11-173B14.5
RP11-141M1.3	SNHG10	RP11-685M7.3	RP11-530C5.1	RP11-872J21.3	RAB30-AS1	AC007228.11
AC074117.10	RP11-415J8.5	RP11-10N16.3	CTC-436P18.1	XXbac-BPG55C20.7	CTC-444N24.6	LINC00351
RP11-284M14.1	AC012146.7	ANKRD44-IT1	RP11-244O19.1	CTD-3184A7.4	CTD-3018O17.3	RP1-122P22.2
RP11-282I1.1	CTA-363E19.2	RP11-16B13.1	AF131217.1	CSTF3-AS1	SNHG3	RP11-82L2.1
RP11-10L12.4	CTB-58E17.3	RP11-355B11.2	GABPB1-AS1	RP13-766D20.2	RP4-739H11.3	RP11-417O11.5
RP11-426L16.8	AC074138.3	RP11-515E23.1	CTD-2319I12.4	RP11-16N11.2	TOPORS-AS1	RP11-553A21.3
RP11-932O9.7	CTD-2013N24.2	RP11-76N22.2	RP11-267M23.4	RP11-143J12.2	RP11-708J19.1	RP11-21L23.2
RP11-214K3.20	RP11-78F17.1	TMEM72-AS1	LINC00886	RP11-27K13.3	DNAJC3-AS1	RP11-945C19.4
LINC00629	RP11-332H14.2	RP11-486O12.2	RP11-324I22.4	RP11-504P24.4	RP13-137A17.4	RP11-692D12.1
RP5-1073O3.7	RP11-640M9.1	XXbac-B444P24.14	RP11-578F21.6	RP5-827C21.2	RP11-530C5.1	RP3-399L15.3
RP11-68L18.1	RP11-666A8.8	RP11-727A23.10	RP11-84G21.1	ZEB1-AS1	RP11-496B10.3	MIAT
RP11-76N22.2	RP11-129K12.4	RP3-466P17.1	RP11-370I10.6	RP11-31F15.2	KB-1991G8.1	RP11-967K21.1
RP11-361H10.3	RP5-864K19.4	RP11-325L7.1	RP1-234P15.4	RP11-366L5.1	CTD-2165H16.4	RP11-69I8.3
RP11-77I22.2	RP13-766D20.2	MORF4L2-AS1	WEE2-AS1	RASAL2-AS1	HMGN3-AS1	RP11-445H22.4
AC092295.4	RP11-352D13.6	CTD-2012K14.6	ASH1L-AS1	MEIS1-AS3	NEAT1	LINC00271
RP11-55K13.1	RP1-167F1.2	CTD-2227E11.1	AC092159.2	CTD-2555K7.2	RP5-1007M22.2	RP1-309F20.3
RP11-343L5.2	RP11-27G24.1	RP11-390F4.10	RP11-57H12.3	CTD-2541M15.1	CTD-2007H13.3	RP5-901A4.1
U47924.30	U91328.19	RP11-276E15.4	RP11-406D1.2	RP11-173B14.5	RASAL2-AS1	SEC24B-AS1
AP001619.2	RP6-109B7.4	RP11-145A3.1	RP11-412D9.4	AC007228.11	RP11-53O19.1	CTA-29F11.1
RP11-38L15.2	RP11-10C24.2	RP11-77P6.2	RP11-214K3.22	LINC00351	CTC-436P18.1	RP11-589P10.7
RAB30-AS1	RP1-212G6.7	RP5-884C9.2	RP3-486I3.7	RP1-122P22.2	RP13-15E13.1	AC007285.6
RP11-1007O24.3	KB-1410C5.5	CPEB2-AS1	AC090044.1	RP11-82L2.1	CTD-2555K7.2	RP11-708J19.1
RP11-21B21.4	RP11-166B2.8	RP11-486A14.2	RP11-166O4.6	RP11-417O11.5	RP11-653J6.1	RP11-351M8.2
RP11-415J8.5	RP11-282I1.1	RP11-1085N6.2	RP11-544I20.2	RP11-553A21.3	RP11-629O1.2	MYLK-AS1
CTD-2037K23.2	RP11-325L7.1	MRVI1-AS1	RP11-817O13.6	RP11-21L23.2	AC087294.2	AC009961.3
RP11-554F20.1	RP11-244O19.1	CTD-2589M5.5	AP001062.7	RP11-945C19.4	RP1-244F24.1	RP11-656D10.3
RP11-134G8.7	RP11-445F12.1	AC092168.2	RP11-146F11.1	RP11-692D12.1	RP11-10N16.3	RP11-727A23.10
RP11-51J9.6	RP4-756H11.3	MYLK-AS1	XXbac-BPG181B23.7	RP3-399L15.3	RP3-399L15.3	SDCBP2-AS1
CTD-2007H13.3	RP11-563N4.1	RP11-383I23.2	RP11-166B2.8	MIAT	RP11-214K3.22	RP11-6O2.3
AP000487.5	RP11-112L6.4	LINC01011	CTD-2203K17.1	RP11-967K21.1	RP11-253M7.1	MCM3AP-AS1
RP11-351D16.3	RP11-68L18.1	RP1-118J21.25	RP11-345P4.9	RP11-69I8.3	RP11-525K10.3	TMEM72-AS1
DDX11-AS1	RP11-10C24.3	RP11-629O1.2	RP11-368I23.2	CTD-2021J15.1	AF196970.3	MIR31HG
CTB-161M19.4	CTD-2037K23.2	RP11-230B22.1	AC062029.1	RP5-882C2.2	RP11-448A19.1	RP11-367N14.2
RP11-10N16.3	RP11-398C13.6	RP11-77K12.3	KB-226F1.2	RP11-445H22.4	RP11-299G20.2	RP11-98I9.4
ITPR1-AS1	RP1-234P15.4	UBAC2-AS1	MIR24-2	LINC00271	RP11-1007O24.3	CTC-559E9.6
KCNIP2-AS1	MIS18A-AS1	AC097721.2	RP13-516M14.1	RP1-309F20.3	RP11-214K3.19	RP11-253M7.1
ZSCAN16-AS1	AC129929.5	RP1-265C24.8	SCARNA17	RP5-901A4.1	RP11-399K21.14	AC105760.2
RP6-42F4.1	RP5-827C21.2	RP11-640M9.1	GHc-362H12.3	SEC24B-AS1	RP1-309F20.3	RP11-111M22.3
GS1-114I9.1	ASH1L-AS1	RP11-399E6.1	RP11-739L10.1	CTA-29F11.1	RP11-27K13.3	RP11-466F5.8
RP11-530C5.1	RP11-146F11.1	RP11-230C9.2	RP11-299G20.2	RP11-589P10.7	RP11-351D16.3	SETD5-AS1
CTC-436P18.1	RP11-98D18.9	RP11-214K3.18	RP4-655J12.4	AC007285.6	LINC00271	SPTY2D1-AS1
RP11-244O19.1	RP11-440L14.1	CTD-2651B20.1	RP11-214K3.19	RP11-708J19.1	ZEB1-AS1	RP11-14N7.2
AF131217.1	RP11-157I4.4	DPH6-AS1	MAMDC2-AS1	RP11-351M8.2	RP11-649G15.2	WDR11-AS1
GABPB1-AS1	RP11-567M16.3	RP11-746B8.1	HIF1A-AS2	MYLK-AS1	RP11-276E15.4	CTD-2319I12.2
CTD-2319I12.4	RP11-87F15.2	RP11-153F1.1	RP11-166O4.5	AC009961.3	CTB-129O4.1	RP11-727A23.5
RP11-267M23.4	RP11-21L23.2	RP4-816N1.6	AL592494.5	RP11-656D10.3	LINC00338	FOXD2-AS1
LINC00886	U91328.22	AC090505.6	RP11-876N24.5	RP11-727A23.10	RP11-417O11.5	CTA-292E10.6
RP11-324I22.4	CCDC39-AS1	RP11-214K3.22	LINC00338	SDCBP2-AS1	RP11-45P15.4	RP11-10K16.1
CTD-2006H14.2	RP11-533E19.7	RP4-680D5.2	RP11-326G21.1	CTD-2616J11.14	RP5-1050D4.5	SAP30L-AS1
RP11-578F21.6	CTD-2589M5.5	DNAJC27-AS1	AC079145.4	RP11-6O2.3	LINC00886	CTA-217C2.1
RP11-84G21.1	AC007228.11	MIAT	RP11-933H2.4	MCM3AP-AS1	AC008174.3	SNHG10
RP11-370I10.6	KMT2E-AS1	AC012146.7	RP11-15A1.2	TMEM72-AS1	RP11-436D10.3	AC073043.1
RP1-234P15.4	HYI-AS1	RP11-410L14.2	RP11-272P10.2	MIR31HG	MIR31HG	ZNF718
WEE2-AS1	RP11-84G21.1	RP11-435O5.4	Y_RNA	RP11-367N14.2	RP11-286E11.1	RP11-399E6.1
ASH1L-AS1	RP11-95I16.2	RP11-292F22.7	RP11-129K12.3	RP11-98I9.4	RP11-876N24.5	RP11-108L7.15
RP11-245P10.4	RP11-10L12.4	RP11-370I10.6	LINC00959	CTC-559E9.6	RP11-550I24.2	RP13-137A17.4
AC092159.2	RP11-480A16.1	RP11-1007O24.3	AC007551.3	RP11-253M7.1	RP11-370I10.6	CTA-211A9.5
RP11-57H12.3	RP11-16P6.1	AC074363.1	RP11-486G15.2	AC105760.2	WEE2-AS1	PAN3-AS1
RP11-406D1.2	RP11-214K3.21	RP11-950C14.7	RP11-782C8.1	RP11-111M22.3	RP11-366L5.1	RP5-1050D4.5
RP11-412D9.4	RP11-276H19.2	RP11-214K3.19	AP001628.6	RP11-466F5.8	RP11-179B2.2	AD000090.2
RP1-317E23.7	RP11-284M14.1	RP11-656D10.3	CTD-2349P21.9	SETD5-AS1	CTA-204B4.2	BVES-AS1
RP11-214K3.22	RP11-10C24.1	RP5-890E16.2	RP11-61E11.2	SPTY2D1-AS1	RP11-152N13.5	RP11-422P24.11
RP3-486I3.7	CAHM	RP5-1073O3.7	RP1-93I3.1	RP11-14N7.2	RP11-129K12.3	AC084018.1
AC090044.1	SCARNA17	RP11-203B9.4	RAD51-AS1	WDR11-AS1	RP11-506H20.1	RP11-138J23.1
RP11-166O4.6	CTD-2517O10.6	CTC-444N24.6	NEAT1	CTD-2319I12.2	RP11-504P24.4	RP11-473M20.14
LL09NC01-251B2.3	RP11-399E6.1	UBXN7-AS1	RP11-112J3.16	RP11-727A23.5	RP11-727A23.10	RP11-80H5.9
RP11-544I20.2	AC079145.4	RP11-474G23.3	RP11-448A19.1	FOXD2-AS1	RP4-541C22.5	EMX2OS
RP11-817O13.6	AC009961.3	RP11-345P4.9	DNAJC3-AS1	CTA-292E10.6	MIR24-2	RP11-297A16.2
AP001062.7	CTC-329D1.2	RP11-69I8.3	RP11-428C19.4	RP11-10K16.1	HOXD-AS2	UFL1-AS1
RP11-146F11.1	RP11-305L7.7	CTD-2541M15.1	RP11-745O10.2	SAP30L-AS1	AC073043.1	RP11-276H19.2
XXbac-BPG181B23.7	RP11-324I22.4	KRTAP5-AS1	RP11-83A24.2	CTA-217C2.1	RP11-15A1.2	AF146191.4
RP11-166B2.8	RP11-553A21.3	CTD-2126E3.1	RP11-486A14.2	SNHG10	RP11-99J16__A.2	RP11-550I24.2
CTD-2203K17.1	RP11-486G15.2	CECR5-AS1	CTB-129O4.1	AC073043.1	RP11-745O10.2	LINC00535
RP11-345P4.9	AP000704.5	RP6-109B7.4	RP11-53O19.1	RP11-798K3.4	RP11-328M4.2	RP11-152N13.5
RP4-676J13.2	RP11-544I20.2	RP4-739H11.4	AC068282.3	ZNF718	RP11-214K3.18	RP11-15E18.1
RP11-368I23.2	RP11-191G24.1	RP11-23F23.2	RP11-95I16.2	RP11-399E6.1	RP11-872J21.3	LINC00883
AC062029.1	CTD-2349P21.9	RP11-155G15.2	RP11-499F3.1	RP11-108L7.15	CTD-2383M3.1	CTC-232P5.1
KB-226F1.2	DDX11-AS1	AF196972.9	HAND2-AS1	RP13-137A17.4	SDCBP2-AS1	RP11-155G15.2
MIR24-2	RP11-933H2.4	XXbac-BPG299F13.17	RP4-541C22.5	CTA-211A9.5	CTC-232P5.1	AC087294.2
RP13-516M14.1	AP001628.6	RP11-115D19.1	RP11-666A8.8	PAN3-AS1	DNM1P35	RP11-25H12.1
SCARNA17	Y_RNA	RP1-125I3.2	AF196970.3	RP5-1050D4.5	RP11-315D16.4	RP11-156K13.1
GHc-362H12.3	RP11-35O15.1	RP11-798K3.4	RP11-396B14.2	AD000090.2	RP11-967K21.1	DNM1P35
RP11-739L10.1	RP11-7F18.2	RP11-363J20.2	ILF3-AS1	BVES-AS1	RP5-890E16.2	PTOV1-AS1
RP11-299G20.2	LINC00959	RP11-169E6.1	RP11-99J16__A.2	RP11-422P24.11	RP11-46C24.7	AC012309.5
RP4-655J12.4	RAB30-AS1	RP11-442N24__B.1	RP5-890E16.2	AC084018.1	RP11-367N14.2	RP11-286E11.1
RP11-214K3.19	CTC-444N24.6	KMT2E-AS1	RP11-872J21.3	RP11-138J23.1	CTC-559E9.6	CTC-260E6.6
MAMDC2-AS1	CTD-3018O17.3	OSGEPL1-AS1	XXbac-BPG55C20.7	RP11-473M20.14	SPTY2D1-AS1	AC074138.3
HIF1A-AS2	RP11-111M22.4	CPB2-AS1	CTD-3184A7.4	RP11-80H5.9	RP11-589P10.7	RP11-96H19.1
RP11-166O4.5	SNHG3	DNAJC3-AS1	RP6-65G23.3	EMX2OS	CTD-3184A7.4	RP11-110G21.1
AL592494.5	RP4-739H11.3	RP11-195C7.1	CSTF3-AS1	RP11-297A16.2	RP1-122P22.2	RP11-328M4.2
RP11-876N24.5	RP11-725P16.2	RP11-448A19.1	RP13-766D20.2	UFL1-AS1	RP11-412D9.4	AC018737.1
RP4-545K15.5	TOPORS-AS1	RP11-814H16.2	AC147651.3	RP11-276H19.2	CTA-292E10.6	RP11-744I24.2
LINC00338	RP11-708J19.1	RP11-245P10.4	RP11-757F18.5	AF146191.4	RP11-782C8.1	SMC5-AS1
RP11-326G21.1	DNAJC3-AS1	RP11-692D12.1	RP11-143J12.2	RP11-550I24.2	SEC24B-AS1	DNAJC9-AS1
AC079145.4	RP13-137A17.4	RP11-351I24.1	RP11-27K13.3	LINC00535	LINC00351	AC006273.5
RP11-933H2.4	RP11-51J9.6	RP11-603J24.5	RP11-504P24.4	RP11-152N13.5	AC007285.6	AC092295.7
RP11-15A1.2	RP11-530C5.1	RP11-744I24.2	RP5-827C21.2	RP11-15E18.1	LINC00883	LL22NC03-2H8.5
RP11-272P10.2	LINC00629	CTD-2383M3.1	RP11-196G18.22	LINC00883	RP11-692D12.1	RP11-148L24.1
Y_RNA	AC007383.3	RP11-15B17.1	ZEB1-AS1	CTC-232P5.1	RP1-223E5.4	AC099850.1
RP11-129K12.3	RP11-496B10.3	RP11-736K20.6	RP11-366L5.1	RP11-155G15.2	CTD-3131K8.2	RP5-1057J7.6
LINC00959	KB-1991G8.1	RP11-315D16.4	AC005534.8	AC087294.2	KB-226F1.2	RP11-649G15.2
AC007551.3	CTD-2165H16.4	CTC-559E9.6	RASAL2-AS1	RP11-25H12.1	TMEM72-AS1	RP5-1074L1.4
RP11-486G15.2	HMGN3-AS1	NEAT1	MEIS1-AS3	RP11-156K13.1	RP11-272P10.2	RP11-348F1.2
CTB-118N6.3	NEAT1	RP11-129K12.3	CTD-2555K7.2	DNM1P35	AC084018.1	RP11-382A20.4
RP11-782C8.1	RP3-523C21.2	DNM1P35	CTD-2541M15.1	PTOV1-AS1	RP11-111M22.3	RP11-500G22.2
CACTIN-AS1	RP5-1007M22.2	RP11-666A8.8	RP11-173B14.5	AC012309.5	AC105760.2	RP11-227D2.3
AP001628.6	CTD-2007H13.3	KANSL1-AS1	AC007228.11	RP11-286E11.1	CTA-211A9.5	RP11-435B5.4
RP5-1069C8.2	RASAL2-AS1	AP001412.1	LINC00351	CTC-260E6.6	HEXA-AS1	RP11-326A19.4
CTD-2349P21.9	RP11-77I22.2	RP11-355O1.11	RP11-391M1.4	AC074138.3	AP000442.1	LINC01006
RP11-61E11.2	AC093627.9	RPL34-AS1	RP11-16P6.1	RP11-96H19.1	RP11-57H12.3	AC007773.2
RP1-93I3.1	RP11-53O19.1	RP1-101K10.6	HCG17	RP11-110G21.1	DNAJC9-AS1	AC005682.5
RAD51-AS1	CTC-436P18.1	CTD-2031P19.3	RP1-122P22.2	RP11-328M4.2	RP11-539L10.3	RP1-167A14.2
NEAT1	RP13-15E13.1	RP11-305E17.6	RP11-82L2.1	AC018737.1	RP11-445H22.4	RP11-267N12.3
RP11-112J3.16	CTD-2555K7.2	RP11-253M7.1	RP11-417O11.5	RP11-744I24.2	RP11-98I9.4	RP11-108K3.1
RP11-448A19.1	RP11-307C19.2	CTD-2127H9.1	RP11-553A21.3	SMC5-AS1	SETD5-AS1	KCNQ1OT1
DNAJC3-AS1	RP11-653J6.1	AC006116.21	RP11-21L23.2	DNAJC9-AS1	RP11-138J23.1	AC023347.1
RP11-428C19.4	RP11-629O1.2	CTC-550B14.7	RP11-945C19.4	AC006273.5	RP13-1032I1.7	RP11-18I14.10
RP11-745O10.2	AC087294.2	AC002117.1	PAXIP1-AS1	AC092295.7	RP11-14N7.2	AC092594.1
RP11-83A24.2	LINC00623	RP4-584D14.5	RP11-692D12.1	LL22NC03-2H8.5	FOXD2-AS1	RP11-108M12.3
RP11-486A14.2	RP1-244F24.1	RP11-553A21.3	RP3-399L15.3	RP11-148L24.1	RP11-500G22.2	DANCR
CTB-129O4.1	RP11-710C12.1	AP000704.5	MIAT	AC099850.1	AATK-AS1	BDNF-AS
RP11-53O19.1	RP11-10N16.3	CTB-171A8.1	RP11-967K21.1	RP5-1057J7.6	AC091878.1	CTD-2162K18.5
AC068282.3	RP3-399L15.3	RP11-285J16.1	RP11-69I8.3	RP11-649G15.2	ILF3-AS1	RP11-268G12.1
RP11-95I16.2	RP11-214K3.22	RP11-112L6.4	RP11-165F24.5	RP5-1074L1.4	ZNF718	LINC00472
RP11-499F3.1	RP11-123K19.1	RP11-16N11.2	RP11-445H22.4	RP11-348F1.2	WDR11-AS1	LINC00863
HAND2-AS1	RP11-817O13.6	RP11-399K21.14	LINC00271	RP11-382A20.4	RPL34-AS1	AC074286.1
RP4-541C22.5	RP11-253M7.1	AC079145.4	FBXL19-AS1	RP11-500G22.2	RP11-143J12.2	HOXD-AS1
RP11-666A8.8	RP11-464F9.22	LINC00412	RP1-309F20.3	RP11-227D2.3	AP001462.6	RP4-665J23.1
AF196970.3	RP11-525K10.3	RP11-197P3.4	RP11-847H18.3	RP11-435B5.4	RP5-901A4.1	RP11-152P17.2
RP11-486O13.4	AF196970.3	RP11-315I20.1	RP5-901A4.1	RP11-326A19.4	RP11-25H12.1	TAPT1-AS1
RP11-396B14.2	AC147651.3	RP11-318E3.9	AC012363.4	LINC01006	AC006116.21
RP1-93H18.1	RP11-448A19.1	GRIP2	SEC24B-AS1	AC007773.2	RP11-173B14.5
ILF3-AS1	HAND2-AS1	U91328.19	CTA-29F11.1	AC005682.5	RP11-351M8.2
AP006621.8	RP11-299G20.2	AC098820.3	RP11-589P10.7	RP1-167A14.2	GHc-362H12.3
RP11-305L7.3	RP11-226L15.5	CCDC39-AS1	RP11-389C8.3	RP11-267N12.3	RP11-155G15.2
RP11-99J16__A.2	RP11-196G18.22	LINC00115	AC007285.6	RP11-108K3.1	AC006273.5
RP5-890E16.2	RP11-1007O24.3	CTD-2540M10.1	RP11-708J19.1	KCNQ1OT1	HCG25
RP11-872J21.3	RP11-214K3.19	RASAL2-AS1	RP11-351M8.2	AC023347.1	CTA-217C2.1
XXbac-BPG55C20.7	GABPB1-AS1	RP11-387D10.2	MYLK-AS1	RP11-18I14.10	RP11-169E6.1
CTD-3184A7.4	RP11-399K21.14	LINC00471	AC009961.3	AC092594.1	AD000090.2
RP6-65G23.3	RP1-309F20.3	RP11-214K3.21	JRK	RP11-108M12.3	RP11-466F5.8
CSTF3-AS1	HLA-AS1	BRWD1-AS1	RP11-395B7.7	CTD-2574D22.4	XXbac-BPG55C20.7
RP13-766D20.2	RP11-361H10.3	RP11-334E6.3	RP11-656D10.3	DANCR	MEIS1-AS3
AC147651.3	RP11-27K13.3	RP11-1020A11.1	CTB-55O6.12	BDNF-AS	RP11-473M20.14
AP001469.7	RP11-351D16.3	RP11-351A11.1	RP11-727A23.10	CTD-2162K18.5	AL773604.8
RP11-16N11.2	LINC00271	RP11-467D6.1	SDCBP2-AS1	RP11-268G12.1	AC099850.1
RP11-757F18.5	ZEB1-AS1	RP11-328M4.2	RP11-6O2.3	LINC00472	UBAC2-AS1
RP11-143J12.2	RP11-649G15.2	LINC00271	MCM3AP-AS1	RP11-432J22.2	RP11-304L19.5
RP11-27K13.3	RP11-276E15.4	RP11-367N14.2	TMEM72-AS1	RP11-389O22.1	EMX2OS
RP11-504P24.4	AC002456.2	PRC1-AS1	MIR31HG	LINC00863	RP11-297A16.2
RP3-462E2.5	CTB-129O4.1	RP11-299G20.2	RP11-367N14.2	RP11-299J3.8	RP11-6O2.3
RP5-827C21.2	LINC00338	RP11-156K13.1	RP11-732A19.2	AC074286.1	RP11-148L24.1
RP11-360F5.3	RP11-417O11.5	RP11-420A6.2	RP11-98I9.4	HOXD-AS1	DANCR
RP11-196G18.22	RP11-45P15.4	AP001619.2	CTC-559E9.6	RP4-665J23.1	RP1-93I3.1
AC026150.5	RP5-1050D4.5	RP11-1017G21.5	RP11-253M7.1	RP11-152P17.2	RP11-656D10.3
ZEB1-AS1	LINC00886	RP11-967K21.1	AC105760.2	TAPT1-AS1	LINC01006
RP11-31F15.2	AC123768.4	AC114765.1	RP11-111M22.3		RP3-486I3.7
RP11-366L5.1	AC008174.3	Z83851.1	RP11-123K19.1		RP11-96H19.1
AC005534.8	RAPGEF4-AS1	AC003665.1	RP11-466F5.8		RP11-10K16.1
RASAL2-AS1	RP11-436D10.3	RP1-223E5.4	RP11-439E19.10		SMC5-AS1
MEIS1-AS3	RP11-353B9.1	RP11-752G15.6	SETD5-AS1		RP11-108M12.3
CTD-2555K7.2	MIR31HG	RP11-436D10.3	SPTY2D1-AS1		RP11-422P24.11
RP11-152P23.2	MEF2C-AS1	RP11-199F11.2	RP5-1061H20.4		LINC00470
CTD-2541M15.1	RP11-286E11.1	AC011290.4	RP11-677M14.7		RP11-387D10.2
RP11-173B14.5	RP11-876N24.5	RP1-315G1.3	RP11-14N7.2		SAP30L-AS1
AC007228.11	RAD51-AS1	RP13-941N14.1	WDR11-AS1		GNG12-AS1
LINC00351	RP11-550I24.2	IL12A-AS1	CTD-2319I12.2		RP11-428C19.4
CTC-366B18.4	RP11-389C8.3	CTD-3064H18.1	RP11-727A23.5		AF146191.4
RP11-391M1.4	RP11-370I10.6	CTD-3074O7.5	FOXD2-AS1		MCM3AP-AS1
RP11-16P6.1	WEE2-AS1	CTA-292E10.6	RP11-503E24.2		RP11-227D2.3
HCG17	RP11-91P24.7	RP11-167N4.2	CTA-292E10.6		RP5-1057J7.6
RP1-122P22.2	RP11-309L24.4	RP11-464F9.20	RP11-31F15.1		LINC00535
RP11-82L2.1	AC010883.5	RP11-761E20.1	RP11-10K16.1		AC074286.1
RP11-417O11.5	RP11-366L5.1	AC010226.4	SAP30L-AS1		RP11-83A24.2
RP11-553A21.3	AC062029.1	RP11-24M17.4	CTA-217C2.1		RP11-727A23.5
RP11-21L23.2	RP11-499F3.1	TOPORS-AS1	SNHG10		RP11-1252I4.2
RP11-945C19.4	RP11-179B2.2	RP11-206L10.9	OSER1-AS1		RP11-110G21.1
AC015933.2	CTA-204B4.2	RP11-93K22.6	MIR4458HG		RP11-435B5.4
PAXIP1-AS1	RP11-152N13.5	RP11-660L16.2	AC073043.1		AC009120.4
RP11-49K24.4	RP11-129K12.3	RP11-10K17.6	UBL7-AS1		RP11-267N12.3
RP11-692D12.1	RP11-506H20.1	SNHG10	ZNF718		HOXD-AS1
RP3-399L15.3	CTD-2203K17.1	LINC00877	RP11-624M8.1		AC005682.5
MIAT	RP11-504P24.4	RP11-480A16.1	RP11-584P21.2		RP11-744I24.2
RP11-967K21.1	RP11-727A23.10	RP11-324I22.4	RP11-399E6.1		CTD-2162K18.5
RP11-69I8.3	RP11-105N14.1	RP11-554F20.1	RP11-108L7.15		RP5-1074L1.4
CTD-2021J15.1	RP4-541C22.5	RP11-345M22.1	RP13-137A17.4		BVES-AS1
RP5-882C2.2	RP11-166O4.6	HMGN3-AS1	CTA-211A9.5		RP11-108K3.1
RP11-165F24.5	MIR24-2	RAB30-AS1	PAN3-AS1		XXyac-YX65C7_A.2
RP11-445H22.4	HOXD-AS2	AC099850.1	RP5-1050D4.5		RP11-80H5.9
LINC00271	AC073043.1	RP11-676J12.4	AD000090.2		CTC-550B14.7
FBXL19-AS1	RP11-396B14.2	RP11-770J1.3	BVES-AS1		AC018737.1
RP1-309F20.3	RP11-15A1.2	LINC00886	RP11-169K16.9		AC092295.7
CTD-2044J15.1	RP11-99J16__A.2	BDNF-AS	RP11-485G7.5		RP11-15A1.3
RP11-847H18.3	RP11-30L8.1	RP11-346I3.4	RP11-422P24.11		AC092594.1
RP5-901A4.1	RP11-745O10.2	LINC00574	AC084018.1		LL22NC03-2H8.5
AC012363.4	RP11-328M4.2	AP000487.5	RP11-138J23.1		RP11-97C16.1
SEC24B-AS1	RP11-214K3.18	LINC01004	CTD-2536I1.1		RP11-348F1.2
CTA-29F11.1	ZFHX4-AS1	CTB-161M19.4	RP11-473M20.14		LINC00863
RP11-589P10.7	RP11-872J21.3	RP11-646I6.5	RP11-80H5.9		CASC9
RP11-389C8.3	RP4-655J12.4	RP1-244F24.1	EMX2OS		RP4-723E3.1
AC007285.6	CTD-2383M3.1	RP11-57H12.3	RP4-651E10.4		UFL1-AS1
RP11-708J19.1	SDCBP2-AS1	RP11-351D16.3	RP11-297A16.2		RP11-15E18.1
RP11-351M8.2	RP5-994D16.3	RP11-269F19.2	UFL1-AS1		RP11-18I14.10
MYLK-AS1	AC074117.10	AC009312.1	RP4-639F20.1		PTOV1-AS1
AC009961.3	CTC-232P5.1	AC053503.4	RP11-276H19.2		RP11-156K13.1
JRK	DNM1P35	RP11-31F15.2	RP11-108L7.4		RP11-108L7.15
RP11-395B7.7	AC091133.1	AC079807.2	AF146191.4		AC012309.5
RP11-656D10.3	AC007551.3	AC007228.11	RP11-550I24.2		RP11-326A19.4
RP11-345P4.10	UBL7-AS1	RP11-138J23.1	LINC00535		AC023347.1
CTB-55O6.12	RP11-315D16.4	RP11-679C8.2	RP11-152N13.5		RP11-1038A11.3
RP11-727A23.10	RP11-967K21.1	CTD-2517O10.6	RP11-15E18.1		BDNF-AS
SDCBP2-AS1	RP5-890E16.2	RP11-73K9.2	TUG1		RP11-382A20.4
CTD-2616J11.14	RP11-686D22.5	RP11-386G11.10	LINC00883		RP1-167A14.2
RP11-6O2.3	RP11-46C24.7	RP5-882C2.2	CTC-232P5.1		CTC-260E6.6
MCM3AP-AS1	RP11-367N14.2	RP11-396C23.4	CDKN2B-AS1		LINC00882
CTD-2589H19.6	CTC-559E9.6	RP1-93I3.1	RP11-155G15.2		RP3-522D1.1
TMEM72-AS1	SPTY2D1-AS1	AP000662.4	MLLT4-AS1		LINC00472
MIR31HG	RP11-166N6.2	RP11-85G18.6	AC087294.2		RP11-268G12.1
RP11-367N14.2	RP11-589P10.7	RP11-85L21.4	RP11-356O9.1		AC007773.2
RP11-732A19.2	RP11-439E19.10	AC009299.2	RP11-25H12.1		RP3-460G2.2
IPO9-AS1	RP11-339B21.11	SAP30L-AS1	RP11-403I13.8		KCNQ1OT1
AC114813.1	CTD-3184A7.4	RP11-119B16.2	RP11-156K13.1		RP4-665J23.1
RP11-98I9.4	RP1-122P22.2	CTC-338M12.5	RP11-631N16.2		TAPT1-AS1
CTC-559E9.6	RP11-412D9.4	RP11-174G6.5	DNM1P35		RP11-152P17.2
RP11-253M7.1	RP11-391M1.4	AC074138.3	RP5-1074L1.1		CTD-2006C1.2
AC105760.2	XXbac-B476C20.9	AC009961.3	PSMG3-AS1
RP11-111M22.3	RP11-283G6.4	AC012442.5	PTOV1-AS1
RP11-809N8.4	MAMDC2-AS1	RP11-272P10.2	RP11-385F5.4
RP11-123K19.1	CTA-292E10.6	RP5-834N19.1	AC012309.5
RP11-466F5.8	AC011747.7	RP1-234P15.4	RP11-286E11.1
RP11-439E19.10	RP11-782C8.1	RP11-239H6.2	CTC-260E6.6
SETD5-AS1	SEC24B-AS1	RP13-582O9.5	RP1-179N16.6
SPTY2D1-AS1	LINC00351	RP11-382A20.4	AC074138.3
RP5-1061H20.4	MIR4458HG	AC092614.2	ADIRF-AS1
RP11-677M14.7	RP5-1074L1.1	CTD-2325M2.1	RP11-242D8.1
RP11-14N7.2	AC007285.6	RP11-179B2.2	RP11-96H19.1
WDR11-AS1	LINC00936	RP11-563N4.1	RP11-110G21.1
CTD-2319I12.2	RP11-104D21.3	RP3-476K8.3	RP11-448G15.3
RP11-727A23.5	LINC00883	CTA-212D2.2	RP11-328M4.2
FOXD2-AS1	RP11-692D12.1	RP11-85K15.2	AC018737.1
RP11-503E24.2	RP1-223E5.4	RP11-15E18.1	RP11-744I24.2
CTA-292E10.6	JRK	AC092295.7	SMC5-AS1
RP11-715J22.4	RP5-1061H20.4	RP11-166B2.8	LINC00894
RP11-31F15.1	CTD-3131K8.2	RP11-72I8.1	DNAJC9-AS1
RP11-10K16.1	RP11-368I23.2	CTD-2287O16.5	RP11-379H18.1
RP11-452K12.4	KB-226F1.2	RP11-22P6.2	AC006273.5
RP11-159H10.3	TMEM72-AS1	RP11-95I16.2	AC092295.7
SAP30L-AS1	RP11-108L7.4	RP11-216B9.6	ZSWIM8-AS1
CTA-217C2.1	LINC01003	RP11-872J21.3	RP11-690D19.3
SNHG10	RP11-272P10.2	CTD-2162K18.5	MIR600HG
OSER1-AS1	AC084018.1	RP4-758J18.13	RP11-71H17.9
MIR4458HG	RP11-111M22.3	CTC-329D1.2	LL22NC03-2H8.5
AC073043.1	AC105760.2	RP11-432J22.2	RP11-148L24.1
UBL7-AS1	CTA-211A9.5	MIR24-2	AC099850.1
RP11-798K3.4	RP1-80N2.3	RP3-322G13.7	TMEM161B-AS1
ZNF718	RP11-166O4.5	U73166.2	LINC01003
RP11-624M8.1	HEXA-AS1	RP11-629N8.3	RP5-1057J7.6
RP11-584P21.2	CTB-55O6.12	NEXN-AS1	CKMT2-AS1
RP11-399E6.1	AP000442.1	RP11-96H19.1	RP11-475N22.4
RP11-108L7.15	RP11-57H12.3	RP3-399L15.3	NR2F2-AS1
RP13-137A17.4	DNAJC9-AS1	AC092295.4	RP11-649G15.2
CTA-211A9.5	RP11-539L10.3	RP11-439L18.1	COX10-AS1
PAN3-AS1	RP11-77E14.2	RP11-98D18.9	LINC00667
RP5-1050D4.5	RP11-445H22.4	RP4-756H11.3	RP11-658F2.8
AD000090.2	RP11-98I9.4	RP4-794H19.2	RP5-1074L1.4
BVES-AS1	RP11-429J17.2	MIR4500HG	RP11-348F1.2
RP11-288H12.4	SETD5-AS1	RP11-567M16.3	RP11-382A20.4
RP11-169K16.9	RP11-99E15.2	RP11-299J3.8	SRP14-AS1
RP11-485G7.5	RP11-138J23.1	RP11-304L19.5	RP11-258C19.7
RP11-422P24.11	RP13-1032I1.7	WEE2-AS1	RP11-500G22.2
AC084018.1	RP11-14N7.2	RP5-914P20.5	LINC00476
RP11-138J23.1	FOXD2-AS1	LINC00959	RP11-227D2.3
CTD-2536I1.1	RP11-500G22.2	CTD-2013N24.2	LINC00649
RP11-473M20.14	RP11-485G7.5	RP11-82L2.1	RP11-435B5.4
CLRN1-AS1	AATK-AS1	AP001462.6	LINC00240
RP11-80H5.9	AC068039.4	RP11-276H19.2	TTC28-AS1
EMX2OS	AC091878.1	RP11-195F19.9	RP11-326A19.4
RP4-651E10.4	ILF3-AS1	RP11-412D9.4	LINC01006
RP11-297A16.2	RP11-134G8.7	RP11-53O19.1	HOXA-AS2
UFL1-AS1	ZNF718	AATK-AS1	TMEM9B-AS1
RP4-639F20.1	WDR11-AS1	RP11-346L1.2	RP1-266L20.4
RP11-276H19.2	RPL34-AS1	RN7SL832P	AC007773.2
RP11-108L7.4	RP11-143J12.2	AC091878.1	RP11-182L21.6
AC093627.12	AP001462.6	RP11-214N9.1	RP11-689P11.2
RP4-758J24.5	RP5-901A4.1	RP11-27K13.3	EPB41L4A-AS1
AF146191.4	RP11-25H12.1	RP5-1068E13.7	CTC-297N7.8
RP11-550I24.2	AC006116.21	AC090044.1	AC005682.5
LINC00535	RP11-503E24.2	RP1-167A14.2	RP11-421L21.3
RP11-152N13.5	LINC00610	AP000442.1	RP11-698N11.4
RP11-15E18.1	RP11-173B14.5	RP11-6O2.3	RP1-167A14.2
TUG1	RP1-179N16.6	RP11-366L5.1	RP11-267N12.3
LINC00883	RP4-651E10.4	RP11-550I24.2	RP11-108K3.1
CTC-232P5.1	RP11-351M8.2	CTB-129O4.1	KCNQ1OT1
CDKN2B-AS1	GHc-362H12.3	RP11-611E13.2	RP5-1092A3.4
RP11-155G15.2	RP11-155G15.2	AC144449.1	RP11-383J24.6
MLLT4-AS1	AC006273.5	RP11-326I11.3	RP11-81H3.2
AC087294.2	HCG25	RP1-317E23.7	AC016629.8
RP11-356O9.1	EPB41L4A-AS1	RP11-672L10.6	AC023347.1
RP11-25H12.1	CTD-2319I12.1	CTD-2021J15.1	RP11-18I14.10
RP11-403I13.8	RP11-732A19.2	RP11-689C9.1	RP11-53O19.3
RP11-156K13.1	RP11-169K16.9	RP11-141M1.3	AC092594.1
RP11-631N16.2	ARHGAP31-AS1	RP11-307C12.12	LINC00657
DNM1P35	RP11-798M19.3	ZNF718	ZNF33B
RP5-1074L1.1	CTD-2536I1.1	LINC00338	RP11-2B6.3
PSMG3-AS1	AC005534.8	CTD-2007H13.3	PCBP1-AS1
PTOV1-AS1	MLLT4-AS1	ZNF674-AS1	RP5-1180C10.2
RP11-385F5.4	CTA-217C2.1	RP11-146F11.5	RP11-108M12.3
AC012309.5	RP11-61E11.2	RP11-83A24.2	AF131215.2
RP11-286E11.1	RP11-169E6.1	RP11-680G24.5	RP11-373N22.3
CTC-260E6.6	AD000090.2	WDR11-AS1	CTC-365E16.1
RP1-179N16.6	RP11-757F18.5	RP5-827C21.2	DANCR
AC074138.3	RP11-54A4.2	FLVCR1-AS1	RP11-552M11.8
ADIRF-AS1	RP11-466F5.8	RP11-126L15.4	BDNF-AS
RP11-242D8.1	AC006000.5	CTB-31O20.2	CTD-2162K18.5
RP11-96H19.1	RP11-16E12.1	RP11-111M22.3	RP4-678D15.1
RP11-395G23.3	XXbac-BPG55C20.7	RP11-544I20.2	RP11-155D18.12
CTB-152G17.6	MEIS1-AS3	RP11-98I9.4	RP11-298P3.4
BACH1-IT1	RP11-473M20.14	ATP1A1OS	RP11-57H14.4
RP11-110G21.1	RP11-655M14.13	RP11-589P10.7	RP11-37B2.1
RP11-448G15.3	RP11-406D1.2	CTD-2349P21.9	MIR4435-1HG
RP11-328M4.2	AL773604.8	HOXD-AS2	RP11-268G12.1
AC018737.1	AC099850.1	LINC00535	LINC00472
RP11-744I24.2	RP11-343L5.2	ILF3-AS1	TPTEP1
SMC5-AS1	UBAC2-AS1	RP11-506H20.1	AP001347.6
LINC00894	HCG17	CTA-204B4.2	XIST
DNAJC9-AS1	RP11-304L19.5	RP11-344N10.5	LINC00863
RP11-379H18.1	EMX2OS	RP11-120J1.1	SNHG1
AC006273.5	RP11-297A16.2	RP11-440L14.1	RP4-717I23.3
RP11-225B17.2	RP13-270P17.3	AC133680.1	AC074286.1
AC092295.7	RP11-6O2.3	RP11-580I16.2	RP11-122G18.5
ZSWIM8-AS1	RP4-639F20.1	RP4-723E3.1	HOXD-AS1
RP11-690D19.3	RP11-148L24.1	CTC-338M12.4	RP4-665J23.1
MIR600HG	DANCR	MIR31HG	DLX6-AS1
RP11-71H17.9	RP1-93I3.1	LINC00351	RP11-822E23.8
LINC01024	CDKN2B-AS1	RP11-108L7.15	PTCHD3P1
LL22NC03-2H8.5	RP6-65G23.3	RP11-539L10.3	RP3-331H24.5
RP11-148L24.1	RP1-266L20.4	RP11-267M23.4	RP11-418J17.1
AC099850.1	RP11-656D10.3	RP11-739L10.1	RP11-152P17.2
TMEM161B-AS1	LINC01006	RP11-38M8.1	RP11-156P1.3
LINC01003	RP11-165F24.5	RP4-541C22.5	TAPT1-AS1
JAZF1-AS1	RP3-486I3.7	MKLN1-AS1	RP1-184J9.2
RP5-1057J7.6	RP11-96H19.1	RP11-817O13.8	HNRNPU-AS1
HOXA11-AS	RP11-290F24.6	RP11-55L4.2
CKMT2-AS1	RP11-403I13.8	AC074286.1
RP11-475N22.4	RP11-10K16.1	RP11-797A18.6
NR2F2-AS1	TUG1	RP11-110G21.1
RP11-649G15.2	SMC5-AS1	RP11-21L23.2
COX10-AS1	RP11-108M12.3	RP11-173B14.5
LINC00667	CTD-2313N18.5	GNG12-AS1
CTD-2196E14.4	CTC-241F20.3	AC005682.5
RP11-658F2.8	RP11-422P24.11	CTD-2337A12.1
RP5-1074L1.4	XXbac-BPG181B23.7	AF146191.4
RP11-348F1.2	LINC00470	DANCR
RP11-382A20.4	SRP14-AS1	RP11-10L12.4
RP5-894A10.2	RP11-387D10.2	CTD-2540B15.9
SRP14-AS1	CTC-428G20.3	RP11-282I1.1
RP11-258C19.7	SAP30L-AS1	RP11-18I14.10
RP11-500G22.2	GNG12-AS1	RP11-500G22.2
LINC00476	RP11-428C19.4	GHc-362H12.3
RP11-227D2.3	AF146191.4	RP11-57A19.2
LINC00649	MCM3AP-AS1	BVES-AS1
RP11-435B5.4	RP11-373N22.3	ITPR1-AS1
LINC00240	RP11-227D2.3	LENG8-AS1
TTC28-AS1	RP11-624M8.1	RP11-932O9.10
RP11-326A19.4	RP11-426L16.8	AL022341.3
LINC01006	MIR22HG	PVRL3-AS1
HOXA-AS2	RP11-356O9.1	RP11-273G15.2
TMEM9B-AS1	RP11-130F10.1	SEC24B-AS1
RP1-266L20.4	RP5-1057J7.6	LINC00568
AC007773.2	LINC00535	AC006273.5
RP11-182L21.6	ADIRF-AS1	RP6-42F4.1
RP11-689P11.2	AC012363.4	RP11-445H22.4
EPB41L4A-AS1	AC074286.1	RP11-876N24.5
CTC-297N7.8	RP11-448G15.3	AC012309.5
AC005682.5	RP11-83A24.2	RP11-99J16__A.2
RP11-421L21.3	RP11-295D4.1	ZEB1-AS1
RP11-698N11.4	RP11-677M14.7	RP11-286E11.1
LINC00954	RP11-727A23.5	LINC00883
RP1-167A14.2	LINC00894	RP11-10K16.1
RP11-267N12.3	AC005307.1	LIPE-AS1
RP11-108K3.1	HOXA-AS2	RP13-1032I1.7
KCNQ1OT1	RP11-96C23.15	RP11-799D4.4
RP5-1092A3.4	AL592494.5	RP5-1007M22.2
RP11-383J24.6	RP11-1252I4.2	AC007285.6
RP11-81H3.2	LINC00476	CTD-3018O17.3
RP11-67L2.2	RP11-110G21.1	RP11-14N7.2
AC016629.8	FBXL19-AS1	MEIS1-AS3
AC023347.1	RP11-242D8.1	CRYM-AS1
RP11-18I14.10	RP11-385F5.4	RP11-465L10.10
RP11-53O19.3	RP11-435B5.4	RP11-510H23.1
LINC00478	AC009120.4	LINC01006
AC092594.1	RP11-267N12.3	LINC00842
U82695.10	HOXD-AS1	RP3-486I3.7
LINC00657	RP11-277P12.20	AC018737.1
ZNF33B	AF131217.1	RP11-97C16.1
RP11-2B6.3	RP11-631N16.2	KCNQ5-IT1
PCBP1-AS1	RP11-458D21.1	RP5-1050D4.5
RP5-1180C10.2	U47924.30	CASC9
RP11-108M12.3	PSMG3-AS1	AC007040.7
INTS6-AS1	AC016629.8	AC007038.7
CTD-2574D22.4	AC005682.5	AC073283.4
AF131215.2	TMEM161B-AS1	AP001628.6
RP11-373N22.3	RP11-744I24.2	CTD-2037K23.2
CTC-365E16.1	CTC-365E16.1	KCNQ1OT1
RP1-257A7.4	CTD-2162K18.5	RP11-752G15.3
DANCR	RP5-1074L1.4	RP1-212P9.2
RP11-552M11.8	BVES-AS1	LINC00882
BDNF-AS	PAXIP1-AS1	RP11-428C19.4
CTD-2162K18.5	RP11-71H17.9	RP11-196G18.24
RP4-678D15.1	RP11-108K3.1	RP1-39G22.7
RP11-155D18.12	XXyac-YX65C7_A.2	CTC-436P18.1
RP11-298P3.4	RP11-80H5.9	RP11-422P24.11
RP11-57H14.4	LINC00667	RP11-745O10.2
RP11-37B2.1	CTC-550B14.7	RP11-1038A11.3
MIR4435-1HG	COX10-AS1	SNHG3
RP11-268G12.1	AC018737.1	RP11-390B4.5
KTN1-AS1	CKMT2-AS1	XXyac-YX65C7_A.2
LINC00472	AC092295.7	RP11-649G15.2
RP11-432J22.2	RP11-15A1.3	RP11-159F24.3
AC009404.2	AC092594.1	RP11-84G21.1
TPTEP1	GS1-124K5.11	RP4-665J23.1
AP001347.6	LL22NC03-2H8.5	CTD-2006C1.2
RP11-389O22.1	XIST	CTC-232P5.1
XIST	LINC00649	RP11-390F4.6
LINC00863	H1FX-AS1	RP11-154H23.3
RP11-299J3.8	RP11-475N22.4	RP3-510D11.2
SNHG1	RP11-31F15.1	AC092159.2
RP4-717I23.3	RP11-97C16.1	AC068282.3
AC074286.1	AF131215.2	LINC00863
RP11-122G18.5	CTD-2026D20.2	PTOV1-AS1
HOXD-AS1	RP11-348F1.2	PAXBP1-AS1
LINC00958	AC108142.1	RP11-284M14.1
RP4-665J23.1	LINC00863	RP3-522D1.1
DLX6-AS1	RP11-57H14.4	CTA-211A9.5
RP11-822E23.8	RP5-1180C10.2	CTA-445C9.14
PTCHD3P1	RP11-698N11.4	RP4-739H11.3
RP3-331H24.5	RP11-584P21.2	CTD-3184A7.4
RP1-239B22.5	RP11-384L8.1	CTA-29F11.1
RP11-418J17.1	ZSWIM8-AS1	RP11-473M20.14
LINC00342	CASC9	RP11-108M12.3
RP11-152P17.2	RP4-723E3.1	FOXD2-AS1
RP11-156P1.3	TTC28-AS1	RP11-154D6.1
TAPT1-AS1	OSER1-AS1	AC002116.7
RP1-184J9.2	UFL1-AS1	EMX2OS
HNRNPU-AS1	RP11-15E18.1	RP11-297A16.2
	RP11-2B6.3	DNAJC9-AS1
	RP11-18I14.10	AC129929.5
	PTOV1-AS1	RP11-77P16.4
	RP3-467N11.1	RP1-309F20.3
	RP11-156K13.1	RP4-605O3.4
	RP11-108L7.15	RP11-85F14.5
	RP11-847H18.3	RP11-1252I4.2
	LINC00240	RP11-212P7.2
	AC026188.1	KCNIP2-AS1
	SATB2-AS1	RP11-267N12.3
	AC012309.5	RP11-68L18.1
	RP11-395B7.7	RP11-435B5.4
	RP11-552M11.8	AC092594.1
	RP11-690D19.3	RP5-823G15.5
	RP11-326A19.4	ASH1L-AS1
	RP11-689P11.2	RP11-389O22.1
	MIR600HG	SPTY2D1-AS1
	AC023347.1	AC105760.2
	RP11-158H5.7	MALAT1
	RP11-1038A11.3	CTD-2201E18.3
	TMEM44-AS1	RP11-268G12.1
	RP5-1092A3.4	SMC5-AS1
	RP11-81H3.2	RP11-517O13.1
	BDNF-AS	AC084018.1
	PCBP1-AS1	RUSC1-AS1
	TMEM9B-AS1	UFL1-AS1
	RP11-379H18.1	RP1-111C20.4
	CTC-297N7.8	ZRANB2-AS2
	CTC-462L7.1	SETD5-AS1
	RP11-66N24.3	RP5-1074L1.4
	CTD-3099C6.9	RP11-10C24.3
	RP11-182L21.6	XXbac-BPG55C20.7
	RP4-678D15.1	LL22NC03-2H8.5
	RP11-510J16.5	HOXD-AS1
	RP11-382A20.4	RP11-576N17.5
	RP1-167A14.2	RP5-886K2.3
	RP11-298P3.4	MCM3AP-AS1
	RP11-122G18.5	AD000090.2
	TPTEP1	RP11-227D2.3
	CTC-260E6.6	RP11-152N13.5
	KCTD21-AS1	RP11-46C24.7
	ZNF571-AS1	LINC00938
	RP11-53O19.3	AC023347.1
	RP4-717I23.3	CTA-217C2.1
	PTCHD3P1	RP11-782C8.1
	DYNLL1-AS1	RP5-1103G7.4
	LINC00882	RP11-359E3.4
	RP1-184J9.2	RP11-80H5.9
	RP11-155D18.12	RP11-449H11.1
	MIR4435-1HG	RP5-1057J7.6
	RP11-383J24.6	CTC-260E6.6
	RP3-522D1.1	RP11-504P24.4
	LINC00472	KIF9-AS1
	SNHG1	RP11-15A1.3
	RP11-798G7.5	RP11-1094M14.11
	RP11-268G12.1	RP11-15A1.2
	AC007773.2	RP11-152P17.2
	AC034220.3	RP11-108K3.1
	RP3-460G2.2	CTD-2574D22.4
	RP11-418J17.1	RP11-148L24.1
	KCNQ1OT1	TAPT1-AS1
	RP4-665J23.1	RP11-348F1.2
	ZNF33B	RP11-351M8.2
	RP3-331H24.5	RP11-509J21.1
	AP001347.6	RP3-460G2.2
	STX18-AS1	MIR4453
	RP11-696N14.1	RP11-326A19.4
	RP11-658F2.8	RP11-25H12.1
	CRNDE	RP11-332H14.2
	RP11-258C19.7	TP53TG1
	TAPT1-AS1	RP4-694B14.5
	LINC00491	LAMTOR5-AS1
	DLX6-AS1	LINC00472
	LINC00657
	NR2F2-AS1
	RP11-152P17.2
	RP11-822E23.8
	RP11-421L21.3
	CTD-2006C1.2
	RP11-398K22.12
	RP11-37B2.1
	HNRNPU-AS1
	ZNF667-AS1
	RP11-156P1.3
	RP11-158I13.2

## Sheet: 5-Overlap_DEGs(Down)
siPAP-Totl(352)	siPAP-Ins(433)	LALA-Ins (593)	siPAP-Tot + siPAP-Ins (280)	siPAP-Tot+LALA-ins (209)	siPAP-Ins+LALA-Ins (263)	siPAP-Tot+siPAP-Ins+LALA-Ins (185)	siPAP-Tot Only (48)	siPAP-Ins Only (75)	LALA-Ins Only (306)	siPAP-Tot+siPAP Ins Only (95)	siPAP-Tot+LALA Ins Only (24)	siPAP-Ins + LALA-Ins Only (78)
AP000472.2	CTD-2303H24.2	TPTEP1	AP000472.2	AP000472.2	CTD-2303H24.2	AP000472.2	RP11-758M4.4	RP11-214O1.2	TPTEP1	RP11-222A11.1	RP11-968A15.8	CTD-2303H24.2
AC004702.2	C17orf76-AS1	LINC00969	AC004702.2	AC004702.2	C17orf76-AS1	AC004702.2	LINC00493	RP11-89K21.1	LINC00969	HCP5	RP11-227G15.3	C17orf76-AS1
SENP3-EIF4A1	RP11-222A11.1	RP5-1043L13.1	SENP3-EIF4A1	SENP3-EIF4A1	AP000472.2	SENP3-EIF4A1	RP11-417J8.6	RP11-514P8.8	RP5-1043L13.1	FTX	RP11-592B15.3	RP11-29G8.3
RP11-222A11.1	AP000472.2	LINC00958	RP11-222A11.1	RP11-97O12.7	RP11-29G8.3	RP11-97O12.7	RP11-776H12.1	LINC00511	LINC00958	RP11-193F5.1	RP11-33N16.3	LINC00839
RP11-97O12.7	RP11-29G8.3	CTD-2561J22.5	RP11-97O12.7	PLK1S1	LINC00839	PLK1S1	AC084219.4	DGCR5	CTD-2561J22.5	RP11-308D16.4	RP11-685N10.1	GAS5
PLK1S1	LINC00839	CTC-228N24.3	PLK1S1	RP11-968A15.8	AC004702.2	RP11-203J24.9	CTD-2366F13.1	RP11-1277A3.1	CTC-228N24.3	SYN2	RP1-178F15.5	CASP8AP2
RP11-968A15.8	AC004702.2	C17orf76-AS1	RP11-203J24.9	RP11-203J24.9	RP11-397A16.1	RP11-176D17.3	LENG8-AS1	RP11-996F15.2	LINC00491	RP11-705C15.5	CTB-111H14.1	RP11-253E3.3
RP11-203J24.9	RP11-397A16.1	LINC00491	RP11-176D17.3	RP11-176D17.3	CTC-559E9.4	RP11-453F18__B.1	LIPE-AS1	AC097500.2	TMEM9B-AS1	RP11-499F3.2	C21orf91-OT1	CTB-96E2.3
RP11-176D17.3	CTC-559E9.4	PLK1S1	RP11-453F18__B.1	RP11-453F18__B.1	GAS5	CTC-559E9.4	TTC25	AC008982.2	RP11-357C3.3	RP3-510D11.2	NR2F1-AS1	LINC00094
RP11-453F18__B.1	GAS5	AC005307.3	CTC-559E9.4	CTC-559E9.4	RP11-176D17.3	ERVK3-1	RP11-408B11.2	HOXC-AS5	TP73-AS1	HOXB-AS1	RP11-175O19.4	RP11-32B11.2
CTC-559E9.4	RP11-176D17.3	AC009120.6	ERVK3-1	ERVK3-1	RP3-368A4.5	RP11-23J9.4	AC025171.1	TTTY14	RP11-613M10.6	PTPRG-AS1	RP11-316E14.6	RP11-686D22.8
ERVK3-1	RP3-368A4.5	TMEM9B-AS1	RP11-23J9.4	RP11-23J9.4	RP11-453F18__B.1	SNHG15	AC156455.1	AC104801.1	AC007246.3	RP11-218M22.1	CTD-2540B15.13	CTB-180A7.6
RP11-23J9.4	RP11-453F18__B.1	RP11-357C3.3	HCP5	SNHG15	CASP8AP2	LA16c-306E5.3	CTD-2574D22.2	CASC15	RP11-8L2.1	RP5-886K2.3	ZNF883	RP11-197N18.2
HCP5	CASP8AP2	RP11-97O12.7	FTX	RP11-227G15.3	SNHG12	RP11-518L10.5	RP11-123O10.4	RP11-259O2.1	RP11-383C5.4	AC007405.6	RP11-540B6.6	AC005519.4
FTX	SNHG12	RP3-368A4.5	SNHG15	RP11-592B15.3	RP11-518L10.5	RP3-368A4.5	AC019221.4	RP11-428J1.4	MAPKAPK5-AS1	RP11-473M20.7	RP5-1126H10.2	CTC-360G5.9
SNHG15	RP11-308D16.4	RP11-77K12.8	RP11-193F5.1	LA16c-306E5.3	RP11-253E3.3	BMS1P20	CTD-2336O2.1	RP11-160O5.1	FENDRR	NDUFA6-AS1	AC009052.12	AC009120.6
RP11-227G15.3	RP3-510D11.2	TP73-AS1	LA16c-306E5.3	RP11-518L10.5	RP1-59M18.2	SNORA67	RP11-73E17.2	RP11-10O17.3	RP11-106M3.2	CTA-714B7.5	GS1-124K5.3	RP11-361L15.4
RP11-592B15.3	RP11-518L10.5	RP11-613M10.6	RP11-518L10.5	RP11-33N16.3	CTB-96E2.3	RP11-77K12.8	MATN1-AS1	RP11-396C23.2	ENTPD1-AS1	CTC-471J1.2	AP001469.9	CTD-3195I5.1
RP11-193F5.1	RP11-253E3.3	AC007246.3	RP3-368A4.5	RP3-368A4.5	LINC00094	RP11-397A16.1	RP11-732M18.3	RP3-511B24.6	AC005614.5	AC012487.2	GHRLOS	KMT2B
LA16c-306E5.3	FTX	RP11-8L2.1	BMS1P20	BMS1P20	RP11-32B11.2	SOX2-OT	RP11-197P3.5	RP4-773N10.6	AC006277.2	CTBP1-AS2	RP11-204M4.2	RP11-248G5.8
RP11-518L10.5	RP1-59M18.2	RP11-383C5.4	SNORA67	SNORA67	RP11-77K12.8	RP11-120M18.2	NR2E3	AC010890.1	DYX1C1-CCPG1	U52111.14	RP11-392E22.12	RP11-73M18.7
RP11-33N16.3	CTB-96E2.3	MAPKAPK5-AS1	RP11-77K12.8	RP11-77K12.8	SENP3-EIF4A1	RP11-399K21.11	RP11-248J18.3	RP11-844P9.2	MIR600HG	LINC00467	TRMT2B-AS1	RP11-488C13.5
RP3-368A4.5	LINC00094	MIR17HG	RP11-397A16.1	RP11-397A16.1	RP11-686D22.8	AC005562.1	RP11-505E24.2	SNAI3-AS1	RP11-531A24.5	LL0XNC01-250H12.3	RP11-707G14.7	CTD-3092A11.2
BMS1P20	RP11-32B11.2	CTC-559E9.4	SOX2-OT	SOX2-OT	LINC00630	CTB-89H12.4	CTD-2647L4.4	RP11-797A18.4	RP11-357H14.17	RP11-151A6.4	KB-318B8.7	RP11-488C13.7
SNORA67	RP11-77K12.8	FENDRR	RP11-120M18.2	RP11-120M18.2	CTB-180A7.6	RP11-161I6.2	ZNF888	RP11-769O8.3	CTD-2314B22.3	RP11-452L6.1		BRWD1-IT1
RP11-77K12.8	SENP3-EIF4A1	RP11-33N16.3	RP11-399K21.11	RP11-399K21.11	RP11-161I6.2	STAG3L5P-PVRIG2P-PILRB	CTD-3199J23.4	KCP	CTC-550B14.6	PXN-AS1		SPPL2B
RP11-397A16.1	RP11-686D22.8	RP11-106M3.2	AC005562.1	AC005562.1	ERVK3-1	RP11-478C19.2	AF038458.3	KCNQ5-IT1	AC009948.5	CTD-2291D10.4		CTD-2369P2.2
SOX2-OT	LINC00630	ENTPD1-AS1	CTB-89H12.4	CTB-89H12.4	RP11-197N18.2	UHRF1	RP13-395E19.3	RP11-196G11.4	HOTAIRM1	FOXI3		RP11-4O1.2
RP11-758M4.4	CTB-180A7.6	AC005614.5	RP11-161I6.2	RP11-161I6.2	RP11-261C10.3	RP4-614O4.11	RP11-126L15.4	CYP4F35P	RP11-499P20.2	RP5-1136G13.2		RP11-1186N24.5
RP11-120M18.2	RP11-161I6.2	AC006277.2	STAG3L5P-PVRIG2P-PILRB	STAG3L5P-PVRIG2P-PILRB	GDNF-AS1	RP11-145M9.4	RP4-777O23.2	RP11-304F15.7	UBXN8	RP11-526A4.1		RP11-121C2.2
RP11-399K21.11	ERVK3-1	DYX1C1-CCPG1	RP11-308D16.4	RP11-685N10.1	AC005562.1	LINC00086	RP11-276M12.1	THAP7-AS1	MAP3K14	AC004158.2		CTD-2002H8.2
AC005562.1	RP11-197N18.2	RP11-453F18__B.1	RP11-478C19.2	RP11-478C19.2	FLG-AS1	RP11-793H13.8	RP11-444D3.1	CTD-2256P15.2	RP11-212P7.3	AC135048.13		AC012358.7
CTB-89H12.4	RP11-261C10.3	MIR600HG	UHRF1	UHRF1	AC005519.4	RP11-59H7.3	FAM157A	RP11-182J1.12	TBC1D3P1-DHX40P1	RP11-549B18.1		HM13-IT1
RP11-161I6.2	GDNF-AS1	RP11-531A24.5	RP4-614O4.11	RP1-178F15.5	PLK1S1	RP11-159D12.2	RP11-70P17.1	RP11-989F5.3	AC025335.1	RP11-91H12.4		RP11-395P17.3
STAG3L5P-PVRIG2P-PILRB	AC005562.1	RP11-357H14.17	SYN2	RP4-614O4.11	CTC-512J12.4	LINC00630	RHOA-IT1	RP1-225E12.3	SNHG8	AJ003147.9		RP11-1149O23.3
LINC00493	RP11-705C15.5	CTD-2314B22.3	RP11-145M9.4	RP11-145M9.4	RP11-120M18.2	SNHG11	Z83851.4	MACROD2-IT1	AF064860.5	RP11-158K1.3		RP11-390K5.6
RP11-685N10.1	FLG-AS1	CTC-550B14.6	LINC00086	LINC00086	STAG3L5P-PVRIG2P-PILRB	RP11-485G4.2	RP11-513M16.8	MKLN1-AS2	RSBN1L-AS1	RP11-22P4.1		RP11-54O7.14
RP11-417J8.6	AC005519.4	AC009948.5	RP11-793H13.8	RP11-793H13.8	LINC00174	HOXA-AS4	RP11-10N23.2	RP11-134G8.8	RP11-46A10.5	LBX1-AS1		RP4-740C4.6
RP11-308D16.4	PLK1S1	HOTAIRM1	RP11-59H7.3	RP11-59H7.3	HOTAIR	CTD-2323K18.1	RP11-783K16.5	RP1-85F18.5	RP11-96D1.10	RP11-49C24.1		PINK1-AS
RP11-776H12.1	CTC-512J12.4	RP11-499P20.2	RP11-159D12.2	RP11-159D12.2	CTC-360G5.9	RP11-21J18.1	RP11-529E10.6	CIRBP-AS1	RP11-122G18.5	LINC00893		RP11-1006G14.4
RP11-478C19.2	RP11-120M18.2	UBXN8	LINC00630	CTB-111H14.1	RP11-203J24.9	SNHG16	RP11-57C13.6	SMAD9-AS1	AC006946.16	RP11-352G18.2		AL133168.3
UHRF1	STAG3L5P-PVRIG2P-PILRB	MAP3K14	SNHG11	LINC00630	ANKRD10-IT1	AL136419.6	RP1-86C11.7	RP11-322E11.5	CTC-325J23.3	RP11-74C1.4		RP11-152N13.16
RP1-178F15.5	LINC00174	RP11-212P7.3	RP11-485G4.2	SNHG11	AC009120.6	RP11-834C11.14	RP11-435B5.5	CTC-429L19.3	CTC-297N7.8	FAM83H-AS1		AF129075.5
RP4-614O4.11	RP11-218M22.1	TBC1D3P1-DHX40P1	RP11-705C15.5	C21orf91-OT1	RP4-614O4.11	GDNF-AS1	RP3-426I6.6	RP11-250B2.3	RP11-349A22.5	LINC01033		RP11-443B20.1
SYN2	HCP5	AC025335.1	HOXA-AS4	RP11-485G4.2	RP11-478C19.2	LINC00265	AC016745.3	CTD-2350C19.2	XIST	RP11-290F24.3		CTD-2339L15.3
RP11-145M9.4	HOTAIR	SNHG8	CTD-2323K18.1	NR2F1-AS1	RP11-97O12.7	CTA-256D12.11	RP6-24A23.3	ZNRF3-IT1	RP11-83M16.6	TEX41		RP11-252A24.7
LINC00086	CTC-360G5.9	AF064860.5	RP11-21J18.1	RP11-175O19.4	RP11-361L15.4	FLG-AS1	RP11-343H5.6	RP11-347C12.10	NNT-AS1	RP11-380G5.2		RP11-299M14.2
AC084219.4	RP11-203J24.9	RSBN1L-AS1	SNHG16	HOXA-AS4	AC092755.4	RP11-13J10.1	GAS6-AS1	CTC-277H1.7	RP11-67A1.2	ATP6V0E2-AS1		SCARNA9
RP11-793H13.8	ANKRD10-IT1	PVT1	AL136419.6	CTD-2323K18.1	USP46-AS1	XXbac-B461K10.4		AF131216.5	CTD-2619J13.8	INE1		CD27-AS1
RP11-59H7.3	AC009120.6	ZNF883	RP11-834C11.14	RP11-21J18.1	CTB-89H12.4	WAC-AS1		RP5-968P14.2	RP5-935K16.1	ZNF32-AS3		DGCR11
RP11-159D12.2	RP4-614O4.11	RP11-46A10.5	RP11-499F3.2	SNHG16	SNORA67	AC092755.4		RP11-274B21.10	CTC-301O7.4	RP1-130H16.16		RP11-166B2.3
CTB-111H14.1	RP11-478C19.2	ERVK13-1	RP3-510D11.2	AL136419.6	CTD-3195I5.1	AC000120.7		RP11-379K17.12	AC007128.1	FAM66D		AC016995.3
LINC00630	RP11-97O12.7	RP11-96D1.10	GDNF-AS1	RP11-834C11.14	KMT2B	CTC-512J12.4		LINC00032	RP5-837J1.2	CTD-2622I13.3		CTB-25B13.13
SNHG11	RP11-361L15.4	RP11-122G18.5	LINC00265	GDNF-AS1	RP11-248G5.8	RP11-359J14.2		AC105053.3	LOXL1-AS1	RP11-452L6.5		AC005484.5
C21orf91-OT1	AC092755.4	ZNF761	CTA-256D12.11	RP11-316E14.6	LA16c-306E5.3	SNHG12		CTD-2555C10.3	WDR7-UT1	RP11-73M18.6		AC106782.20
RP11-485G4.2	USP46-AS1	AC006946.16	FLG-AS1	CTD-2540B15.13	RP11-145M9.4	AP001372.2		RP11-380L11.3	RP11-373L24.1	SLC38A3		RP11-902B17.1
RP11-705C15.5	CTB-89H12.4	HOTAIR	RP11-13J10.1	LINC00265	RP11-21J18.1	CTD-2571L23.8		RFPL1S	SNHG5	LLNLF-65H9.1		RP11-90B9.2
NR2F1-AS1	SNORA67	ERVK3-1	XXbac-B461K10.4	CTA-256D12.11	RP11-73M18.7	hsa-mir-6080		RP11-110H1.4	LL0XNC01-237H1.2	RP1-266L20.9		GS1-259H13.2
RP11-175O19.4	RP11-214O1.2	CTC-325J23.3	WAC-AS1	FLG-AS1	RP11-815I9.4	RP11-383G6.3		RP11-365O16.6	RP11-67L2.2	RP11-401P9.4		RP11-304L19.3
HOXA-AS4	CTD-3195I5.1	FLG-AS1	AC092755.4	RP11-13J10.1	RP4-714D9.2	ANKRD10-IT1		CTB-114C7.3	RP11-220I1.1	CTC-325H20.2		RP11-458F8.4
CTD-2323K18.1	KMT2B	CTB-111H14.1	AC000120.7	XXbac-B461K10.4	RP11-488C13.5	RP11-815I9.4		RP11-293M10.6	AC007036.5	RP11-103G8.2		RP11-231L11.3
RP11-21J18.1	RP11-248G5.8	CTC-297N7.8	CTC-512J12.4	WAC-AS1	RP11-793H13.8	AP003419.11		RP5-1139B12.2	RP11-509E16.1	HCG15		AC007092.1
SNHG16	LA16c-306E5.3	RP11-349A22.5	RP11-359J14.2	AC092755.4	BMS1P20	LINC00174		RP4-773A18.4	RP11-618G20.1	SRRM2-AS1		RP11-649A18.7
AL136419.6	RP11-89K21.1	CASP8AP2	HOXB-AS1	AC000120.7	XXbac-B461K10.4	CTD-2147F2.1		RP11-666A20.4	RP11-206L10.11	RP13-238F13.5		RP11-498E2.7
CTD-2366F13.1	RP11-145M9.4	SNHG16	SNHG12	CTC-512J12.4	SNHG11	RP11-400F19.8		RP11-247A12.2	CTD-2044J15.2	Z83851.3		RP11-496I9.1
RP11-834C11.14	RP11-21J18.1	XIST	AP001372.2	RP11-359J14.2	RP11-622K12.1	RP11-298J20.4		CTB-50L17.16	RP11-69E11.4	SOCS2-AS1		RP11-399O19.9
RP11-499F3.2	RP11-514P8.8	RP11-83M16.6	CTD-2571L23.8	SNHG12	RP11-399K21.11	RP1-59M18.2		CTD-2091N23.1	CTD-2410N18.4	RP11-521B24.3		CTC-205M6.5
RP3-510D11.2	RP11-73M18.7	AC012354.6	hsa-mir-6080	AP001372.2	RP11-23J9.4	ZFAS1		RP11-403H13.1	RP5-894A10.2	AC104134.2		RP11-159F24.6
GDNF-AS1	RP11-815I9.4	NNT-AS1	RP11-383G6.3	CTD-2571L23.8	UHRF1	RP11-282O18.3		RP11-266K4.9	RP11-66N24.4	CTC-228N24.1		RP11-9M16.2
RP11-316E14.6	LINC00511	CTD-2571L23.8	ANKRD10-IT1	hsa-mir-6080	CTD-3092A11.2	RP11-622K12.1		AC005546.2	RP11-714G18.1	RP6-24A23.7		RP13-735L24.1
CTD-2540B15.13	RP4-714D9.2	RP11-67A1.2	RP11-815I9.4	ZNF883	AP003419.11	RP11-261C10.3		RN7SL1	LINC00657	RP11-554A11.9		AP000692.9
LINC00265	RP11-488C13.5	RP11-248G5.8	AP003419.11	RP11-383G6.3	RP11-206L10.2	HOTAIR		NPHP3-AS1	CTC-462L7.1	RP11-392P7.6		CTD-2619J13.9
CTA-256D12.11	RP11-193F5.1	LINC00843	LINC00174	ANKRD10-IT1	RP11-488C13.7	RP11-321C24.1		RP11-122M14.1	GUSBP11	ALMS1-IT1		LINC00624
FLG-AS1	RP11-793H13.8	CTD-2619J13.8	CTD-2147F2.1	RP11-815I9.4	BRWD1-IT1	PVT1		RP11-469M7.1	RP11-11N9.4	RP11-380D23.2		RP11-61L19.3
RP11-13J10.1	HOXB-AS1	RP5-935K16.1	RP11-400F19.8	AP003419.11	AL136419.6	THAP9-AS1		U1	SNHG6	HCG16		RP11-384F7.2
XXbac-B461K10.4	BMS1P20	CTC-301O7.4	RP11-298J20.4	LINC00174	PDXDC2P	LINC00843			RP11-341G23.4	RP11-983P16.4		KDM5C-IT1
WAC-AS1	NDUFA6-AS1	RP11-120M18.2	RP1-59M18.2	CTD-2147F2.1	SNHG15	RP11-215G15.5			RP11-125B21.2	AC011747.4		RP11-325K4.2
AC092755.4	XXbac-B461K10.4	AC007128.1	ZFAS1	RP11-400F19.8	SPPL2B	ZNF761			VIM-AS1	RP11-197M22.2		HAS2-AS1
AC000120.7	AC135048.13	RP5-837J1.2	PTPRG-AS1	RP11-298J20.4	CTD-2369P2.2	RP11-391L3.1			RP11-659G9.3	RP5-1148A21.3
CTC-512J12.4	SNHG11	RP11-397A16.1	RP11-282O18.3	RP1-59M18.2	RP11-4O1.2	RP11-178F10.1			RP1-283E3.8	RP11-389K14.3
RP11-359J14.2	RP11-622K12.1	NEFL	RP11-622K12.1	ZFAS1	RP11-215G15.5	LINC00339			RP4-758J24.5	LINC00693
HOXB-AS1	RP11-399K21.11	LOXL1-AS1	RP11-261C10.3	RP11-540B6.6	RP11-1186N24.5	RP11-142I20.1			RP11-2C24.4	RP11-278A23.2
SNHG12	RP11-23J9.4	WDR7-UT1	HOTAIR	RP11-282O18.3	RP11-473I1.10	CTD-3216D2.5			RP11-150O12.1	RP3-326I13.1
AP001372.2	PXN-AS1	CTD-2369P2.2	RP11-321C24.1	RP11-622K12.1	RP11-298J20.4	RP11-156E6.1			RP11-343N15.5	HOXA-AS3
CTD-2571L23.8	UHRF1	ANKRD10-IT1	PVT1	RP11-261C10.3	RP11-121C2.2	RP11-303E16.8			RP11-361F15.2	RP11-9G1.3
hsa-mir-6080	CTD-2291D10.4	HOXA-AS4	THAP9-AS1	HOTAIR	LINC00265	AC015849.13			CTD-3234P18.2	RP11-538I12.2
ZNF883	CTD-3092A11.2	LINC00094	LINC00843	RP11-321C24.1	SNHG16	PDXDC2P			RP11-94L15.2	CTB-131K11.1
RP11-383G6.3	AP003419.11	RP11-373L24.1	RP11-215G15.5	PVT1	RP11-834C11.14	RP11-390P2.4			RP4-622L5.2	RP11-161H23.9
ANKRD10-IT1	RP11-206L10.2	RP11-159D12.2	ZNF761	THAP9-AS1	RP11-282O18.3	AC083843.1			RBFADN	CTC-499B15.6
RP11-815I9.4	RP11-488C13.7	ZBTB11-AS1	RP11-391L3.1	LINC00843	RP11-383G6.3	GS1-358P8.4			RP11-705C15.3	CTD-2609K8.3
AP003419.11	BRWD1-IT1	SNHG5	RP11-178F10.1	RP11-215G15.5	CTD-2323K18.1	USP46-AS1			RP5-1024G6.8	SNORA71B
LINC00174	AL136419.6	LL0XNC01-237H1.2	RP11-218M22.1	ZNF761	CTD-2002H8.2	FEZF1-AS1			RP11-384K6.6	AC003088.1
CTD-2147F2.1	PDXDC2P	RP11-67L2.2	LINC00339	RP11-391L3.1	AC012358.7	RP11-473I1.10			TRAM2-AS1	RP11-613F22.8
RP11-400F19.8	SNHG15	RP11-220I1.1	RP11-142I20.1	RP11-178F10.1	HOXA-AS4	RP11-286H14.6			RP11-77H9.2	RP1-28O10.1
RP11-298J20.4	SPPL2B	RP11-152N13.16	CTD-3216D2.5	LINC00339	CTD-2571L23.8	LINC00963			CTC-444N24.8	CTD-2568A17.1
RP1-59M18.2	CTD-2369P2.2	RP11-161I6.2	RP11-156E6.1	RP5-1126H10.2	AC000120.7	RP11-206L10.2			RP11-1072C15.4
ZFAS1	RP11-4O1.2	CTC-512J12.4	RP11-303E16.8	RP11-142I20.1	HM13-IT1	RP11-517H2.6			RP11-379B8.1
PTPRG-AS1	RP11-215G15.5	USP46-AS1	AC015849.13	CTD-3216D2.5	RP11-303E16.8	RP4-785G19.5			LINC01088
RP11-540B6.6	RP11-1186N24.5	LINC00630	PDXDC2P	RP11-156E6.1	CTD-2147F2.1	AC004019.18			AC108488.3
RP11-282O18.3	RP11-473I1.10	AC007036.5	RP11-390P2.4	RP11-303E16.8	GS1-358P8.4	RP11-649A18.5			AC005154.6
RP11-622K12.1	RP11-298J20.4	RP11-509E16.1	RP5-886K2.3	AC015849.13	RP11-359J14.2	CTC-246B18.8			RP11-1038A11.1
RP11-261C10.3	AC012487.2	RP11-156E6.1	AC007405.6	PDXDC2P	RP11-395P17.3	RP4-714D9.2			RP11-395B7.7
HOTAIR	RP11-121C2.2	RP11-618G20.1	AC083843.1	RP11-390P2.4	CTA-256D12.11	ZNF518A			LINC00205
LENG8-AS1	DGCR5	RP11-206L10.11	GS1-358P8.4	AC083843.1	AC012354.6	RP11-242C19.2			CTC-444N24.11
RP11-321C24.1	LINC00265	TMEM254-AS1	USP46-AS1	GS1-358P8.4	RP11-159D12.2	RP1-170O19.22			AC093323.3
PVT1	RP5-886K2.3	RP11-834C11.14	FEZF1-AS1	AC009052.12	WAC-AS1	RP11-506M12.1			RP11-37C7.1
THAP9-AS1	RP11-473M20.7	DGCR11	RP11-473I1.10	USP46-AS1	RP11-1149O23.3	RP11-473I1.9			CTD-2619J13.19
LINC00843	SNHG16	CTD-2044J15.2	RP11-286H14.6	FEZF1-AS1	RP1-170O19.22	MIR17HG			RP11-552M11.4
RP11-215G15.5	RP11-834C11.14	RP11-69E11.4	LINC00963	RP11-473I1.10	SOX2-OT	RP11-620J15.3			RP11-258C19.5
ZNF761	RP11-499F3.2	CTD-2410N18.4	RP11-206L10.2	RP11-286H14.6	RP11-156E6.1	RP11-34P13.14			AC009404.2
RP11-391L3.1	RP11-282O18.3	CTB-92J24.2	RP11-473M20.7	LINC00963	RP11-390K5.6	RP5-1172N10.4			SYNJ2BP-COX16
RP11-178F10.1	SYN2	RP11-391L3.1	RP11-517H2.6	RP11-206L10.2	RP11-54O7.14	AC013394.2			RP11-342K6.2
RP11-218M22.1	RP11-1277A3.1	RP11-298J20.4	NDUFA6-AS1	RP11-517H2.6	CTC-425O23.2	RP11-977G19.5			RP11-3D4.2
LIPE-AS1	RP11-383G6.3	RP5-894A10.2	CTA-714B7.5	GS1-124K5.3	AC083843.1	RP11-311C24.1			RP11-566K11.7
LINC00339	CTD-2323K18.1	RP11-66N24.4	RP4-785G19.5	RP4-785G19.5	RP11-13J10.1	RP11-6N17.9			AC012501.2
RP5-1126H10.2	LL0XNC01-250H12.3	RP11-714G18.1	CTC-471J1.2	AC004019.18	RP11-517H2.6	CTC-510F12.4			RP11-258C19.7
RP11-142I20.1	LBX1-AS1	LINC00174	AC004019.18	RP11-649A18.5	RP4-740C4.6	AC012354.6			AC007566.10
CTD-3216D2.5	CTD-2002H8.2	LINC00657	RP11-649A18.5	CTC-246B18.8	RP11-178F10.1	RP11-556N21.1			AC004540.4
RP11-156E6.1	AC012358.7	CTC-462L7.1	CTC-246B18.8	RP4-714D9.2	RP11-311C24.1	AC108488.4			PRKCQ-AS1
RP11-303E16.8	HOXA-AS4	RP11-227G15.3	RP4-714D9.2	ZNF518A	RP11-736K20.5	CTC-524C5.2			CTD-2286N8.2
AC015849.13	CTD-2571L23.8	RP5-890O3.9	AC012487.2	RP11-242C19.2	AC115115.2	CTC-425O23.2			AC002116.8
PDXDC2P	AC007405.6	GUSBP11	ZNF518A	RP1-170O19.22	LINC00843	RP11-66B24.8			RP11-54O7.16
RP11-390P2.4	CTBP1-AS2	RP11-11N9.4	CTBP1-AS2	RP11-506M12.1	PINK1-AS	RP11-50B3.4			CTC-479C5.10
RP5-886K2.3	AC000120.7	LINC00086	RP11-242C19.2	RP11-473I1.9	RP11-1006G14.4	RP11-384O8.1			AC092620.2
AC007405.6	HM13-IT1	SNHG6	RP1-170O19.22	MIR17HG	RP11-59H7.3	CTD-2620I22.1			CTD-2083E4.4
AC083843.1	RP11-303E16.8	PDXDC2P	RP11-506M12.1	AP001469.9	AP001372.2	RP11-20G6.3			CTC-273B12.8
GS1-358P8.4	CTD-2147F2.1	RP11-341G23.4	U52111.14	RP11-620J15.3	RP11-286H14.6	RP11-861E21.2			RP11-382A20.5
AC009052.12	GS1-358P8.4	RP11-311C24.1	RP11-473I1.9	GHRLOS	ZNF761	AC004893.11			OIP5-AS1
USP46-AS1	RP11-359J14.2	RP11-125B21.2	LINC00467	RP11-204M4.2	RP11-400F19.8	AC005307.3			RP11-819C21.1
TTC25	RP11-996F15.2	VIM-AS1	MIR17HG	RP11-34P13.14	CTC-246B18.8	RP11-173M1.8			TTN-AS1
FEZF1-AS1	AC097500.2	RP11-659G9.3	RP11-620J15.3	RP5-1172N10.4	AL133168.3	RP11-649A18.4			BX322557.10
RP11-473I1.10	AC008982.2	RP1-283E3.8	RP11-34P13.14	AC013394.2	RP11-152N13.16	RP11-611D20.2			RP1-178F10.3
RP11-286H14.6	RP11-395P17.3	RP4-758J24.5	LL0XNC01-250H12.3	RP11-392E22.12	RP11-390P2.4	SNHG17			AC093375.1
LINC00963	HOXC-AS5	RP11-2C24.4	RP5-1172N10.4	RP11-977G19.5	AC108488.4	RP11-259N19.1			AC005954.3
RP11-206L10.2	CTA-256D12.11	RP11-150O12.1	AC013394.2	RP11-311C24.1	RP4-785G19.5	CYP4A22-AS1			MAGI2-AS3
RP11-473M20.7	AC012354.6	RP11-343N15.5	RP11-151A6.4	RP11-6N17.9	AF129075.5	SOS1-IT1			RP11-178G16.4
RP11-517H2.6	RP11-159D12.2	SNHG12	RP11-977G19.5	CTC-510F12.4	RP11-485G4.2	SOX21-AS1			RP11-690D19.3
GS1-124K5.3	WAC-AS1	RP11-361F15.2	RP11-311C24.1	AC012354.6	RP11-443B20.1	AC115115.2			CTB-13L3.1
NDUFA6-AS1	TTTY14	CTD-2339L15.3	RP11-6N17.9	TRMT2B-AS1	LINC00339	NEFL			BAIAP2-AS1
CTA-714B7.5	RP11-1149O23.3	CTD-3234P18.2	CTC-510F12.4	RP11-556N21.1	CTD-2339L15.3	RP11-137H2.6			RP11-413E1.4
RP4-785G19.5	RP1-170O19.22	ZNF518A	RP11-452L6.1	AC108488.4	RP11-252A24.7	LINC00087			RP11-264B17.3
CTC-471J1.2	SOX2-OT	RP11-94L15.2	AC012354.6	CTC-524C5.2	RP11-299M14.2	RP1-64K7.4			RP11-427H3.3
AC004019.18	RP11-156E6.1	RP4-622L5.2	PXN-AS1	CTC-425O23.2	AC004019.18	RP11-809N15.2			RP11-161M6.2
RP11-649A18.5	RP11-390K5.6	RBFADN	CTD-2291D10.4	RP11-66B24.8	SOS1-IT1	RP11-13N13.2			RP11-548H3.1
CTC-246B18.8	CTC-471J1.2	RP4-714D9.2	FOXI3	RP11-50B3.4	RP11-34P13.14	RP11-896J10.3			RP11-251G23.5
RP4-714D9.2	RP11-54O7.14	SENP3-EIF4A1	RP5-1136G13.2	RP11-384O8.1	ZNF518A	CTD-2538C1.2			RP11-890B15.3
AC012487.2	CTC-425O23.2	STAG3L5P-PVRIG2P-PILRB	RP11-526A4.1	CTD-2620I22.1	CTC-524C5.2	TMEM254-AS1			RP11-701B16.2
RP11-408B11.2	AC083843.1	CTD-3092A11.2	AC004158.2	RP11-20G6.3	ZFAS1	RP5-1068B5.3			RP11-68I3.2
ZNF518A	RP11-13J10.1	RP11-705C15.3	AC135048.13	RP11-861E21.2	CTD-3216D2.5	NOP14-AS1			RASSF8-AS1
CTBP1-AS2	RP11-517H2.6	RP5-1024G6.8	RP11-549B18.1	AC004893.11	SCARNA9	JAG1			RP11-122K13.12
RP11-242C19.2	RP4-740C4.6	RP11-384K6.6	RP11-91H12.4	AC005307.3	RP11-861E21.2	RP3-523K23.2			LINC00641
RP1-170O19.22	RP11-178F10.1	RP11-316E14.6	AJ003147.9	RP11-173M1.8	RP5-1172N10.4	RP11-498C9.15			RP11-283I3.6
RP11-506M12.1	AC104801.1	TRAM2-AS1	RP11-158K1.3	RP11-649A18.4	CD27-AS1	CTD-2006C1.12			RP11-53O19.3
AC025171.1	RP11-311C24.1	RP11-556N21.1	RP11-22P4.1	RP11-611D20.2	DGCR11	RP11-511I2.2			RP11-484D2.4
AC156455.1	RP11-736K20.5	RP11-77H9.2	LBX1-AS1	SNHG17	RP11-166B2.3	RP11-736K20.5			LINC00982
U52111.14	AC115115.2	GDNF-AS1	RP11-49C24.1	RP11-259N19.1	RP11-142I20.1	VPS9D1-AS1			RP11-431I8.1
RP11-473I1.9	LINC00843	CTC-444N24.8	LINC00893	CYP4A22-AS1	THAP9-AS1	AC074289.1			RP11-834C11.4
LINC00467	PINK1-AS	AC004702.2	RP11-556N21.1	SOS1-IT1	PVT1	RP11-363E7.4			RP11-617D20.1
MIR17HG	RP11-1006G14.4	RP11-1072C15.4	AC108488.4	SOX21-AS1	TMEM254-AS1	RP11-119K6.6			AC017099.3
AP001469.9	RP11-59H7.3	JAG1	CTC-524C5.2	AC115115.2	AC016995.3	CTB-92J24.2			RP4-792G4.2
RP11-620J15.3	AP001372.2	RP11-379B8.1	CTC-425O23.2	NEFL	hsa-mir-6080	RP11-96D1.11			FGD5-AS1
GHRLOS	RP11-286H14.6	RP11-29G8.3	RP11-66B24.8	RP11-137H2.6	CTB-25B13.13	AC091729.9			RP11-65J21.3
RP11-204M4.2	ZNF761	RP11-175O19.4	RP11-352G18.2	LINC00087	RP11-473I1.9	RP11-119F7.5			RP3-462E2.5
RP11-34P13.14	RP11-400F19.8	LINC01088	RP11-50B3.4	RP1-64K7.4	LINC00086	CTC-523E23.4			RP11-611L7.1
LL0XNC01-250H12.3	PTPRG-AS1	RP11-261C10.3	RP11-384O8.1	RP11-809N15.2	AC005484.5	RP11-359K18.4			PRKAG2-AS1
RP5-1172N10.4	CTC-246B18.8	GS1-259H13.2	CTD-2620I22.1	RP11-13N13.2	RP11-611D20.2	AC090587.2			AC018766.5
AC013394.2	AL133168.3	AC108488.3	RP11-20G6.3	RP11-896J10.3	RP11-6N17.9	RP11-420L9.4			LA16c-313D11.12
CTD-2574D22.2	RP11-152N13.16	RP11-488C13.5	RP11-861E21.2	CTD-2538C1.2	AC106782.20	RP5-890O3.9			RP11-504P24.8
RP11-151A6.4	RP11-390P2.4	C21orf91-OT1	RP11-74C1.4	TMEM254-AS1	RP11-902B17.1	CTD-3220F14.2			RP11-884K10.7
RP11-392E22.12	AC108488.4	RP11-23J9.4	AC004893.11	RP5-1068B5.3	SOX21-AS1	RP4-564F22.5			AC005224.2
RP11-977G19.5	RP4-785G19.5	AC005154.6	FAM83H-AS1	RP11-707G14.7	RP11-620J15.3	AC226119.5			RP4-607J23.2
RP11-311C24.1	AF129075.5	CD27-AS1	LINC01033	NOP14-AS1	RP11-391L3.1	RP11-762I7.4			FAM201A
RP11-6N17.9	RP11-485G4.2	RP11-286H14.6	AC005307.3	JAG1	MIR17HG	RP11-617F23.1			AP000525.9
CTC-510F12.4	RP11-443B20.1	RP11-1038A11.1	RP11-173M1.8	RP3-523K23.2	RP11-90B9.2	RP11-1096G20.5			RP1-63G5.5
RP11-452L6.1	RP11-49C24.1	RP11-736K20.5	RP11-649A18.4	RP11-498C9.15	RP11-242C19.2	AC084117.3			C11orf95
AC012354.6	LINC00339	RP11-395B7.7	RP11-290F24.3	CTD-2006C1.12	CYP4A22-AS1	ERVK13-1			CTD-2619J13.16
PXN-AS1	CTD-2339L15.3	LINC00205	RP11-611D20.2	RP11-511I2.2	AC005307.3	AC079610.1			RP11-95D17.1
CTD-2291D10.4	CASC15	CTC-444N24.11	SNHG17	RP11-736K20.5	RP11-384O8.1	RP11-13K12.1			RP11-57H14.4
FOXI3	RP11-252A24.7	AP003419.11	RP11-259N19.1	VPS9D1-AS1	RP11-617F23.1	ZBTB11-AS1			RP11-139H15.1
RP11-123O10.4	RP11-299M14.2	AC093323.3	CYP4A22-AS1	AC074289.1	AC015849.13	MAFG-AS1			AC097382.5
RP5-1136G13.2	AC004019.18	RP11-37C7.1	SOS1-IT1	RP11-363E7.4	RP11-20G6.3	RP11-309G3.3			AC106786.1
RP11-526A4.1	SOS1-IT1	CTD-2619J13.19	TEX41	RP11-119K6.6	CTD-2620I22.1	AC016582.2			CTB-25B13.12
AC004158.2	RP11-34P13.14	RP11-552M11.4	SOX21-AS1	CTB-92J24.2	GS1-259H13.2	AC003682.16			RP11-342K6.1
AC135048.13	ATP6V0E2-AS1	GAS5	RP11-380G5.2	RP11-96D1.11	RP11-321C24.1	NAPA-AS1			RP11-429B14.1
RP11-549B18.1	ZNF518A	RP11-258C19.5	AC115115.2	AC091729.9	RP11-304L19.3	SLIT2-IT1			RP11-552M11.8
RP11-91H12.4	CTC-524C5.2	NOP14-AS1	NEFL	RP11-119F7.5	RP11-50B3.4				TEN1-CDK3
AJ003147.9	ZFAS1	AC009404.2	RP11-137H2.6	CTC-523E23.4	RP11-556N21.1				RP11-417L19.4
RP11-158K1.3	CTD-3216D2.5	AC004893.11	LINC00087	RP11-359K18.4	RP11-458F8.4				CASC7
TRMT2B-AS1	RP11-259O2.1	CTB-96E2.3	RP1-64K7.4	AC090587.2	CTC-510F12.4				AC096772.6
AC019221.4	U52111.14	RP11-204M4.2	RP11-809N15.2	RP11-420L9.4	RP11-231L11.3				RP11-164P12.4
RP11-22P4.1	SCARNA9	SYNJ2BP-COX16	ATP6V0E2-AS1	RP5-890O3.9	RP11-13N13.2				RP11-700J17.2
LBX1-AS1	RP11-861E21.2	RP11-342K6.2	RP11-13N13.2	CTD-3220F14.2	AC007092.1				RP11-383J24.6
RP11-49C24.1	RP5-1172N10.4	RP11-3D4.2	RP11-896J10.3	RP4-564F22.5	RP11-173M1.8				AP000320.7
LINC00893	CD27-AS1	RP11-566K11.7	CTD-2538C1.2	AC226119.5	RP11-649A18.7				CTD-2196E14.9
RP11-556N21.1	RP11-352G18.2	AC012501.2	TMEM254-AS1	RP11-762I7.4	LINC00963				RP4-773N10.4
AC108488.4	DGCR11	RP11-258C19.7	RP5-1068B5.3	RP11-617F23.1	RP11-498E2.7				RP11-44N21.4
CTC-524C5.2	RP11-166B2.3	AC007566.10	INE1	RP11-1096G20.5	CTD-2538C1.2				RP4-668J24.2
CTC-425O23.2	RP11-158K1.3	AC004540.4	ZNF32-AS3	AC084117.3	RP3-523K23.2				ZBTB40-IT1
RP11-66B24.8	RP11-142I20.1	PRKCQ-AS1	NOP14-AS1	ERVK13-1	NEFL				CTD-2540L5.5
RP11-352G18.2	RP11-428J1.4	KMT2B	JAG1	KB-318B8.7	RP1-64K7.4				RP11-391M1.4
RP11-50B3.4	CTA-714B7.5	AC108488.4	RP3-523K23.2	AC079610.1	RP11-496I9.1				CTA-390C10.10
CTD-2336O2.1	LINC00893	CTD-2286N8.2	RP1-130H16.16	RP11-13K12.1	FEZF1-AS1				CTD-2196E14.4
RP11-384O8.1	RP11-160O5.1	AC002116.8	RP11-498C9.15	ZBTB11-AS1	RP11-762I7.4				RP1-239B22.5
RP11-73E17.2	THAP9-AS1	RP11-54O7.16	CTD-2006C1.12	MAFG-AS1	RP11-506M12.1				RP11-53I6.2
CTD-2620I22.1	PVT1	CTC-479C5.10	FAM66D	RP11-309G3.3	RP11-399O19.9				CTC-503J8.6
RP11-20G6.3	TMEM254-AS1	LINC00087	RP11-511I2.2	AC016582.2	RP11-977G19.5				RP3-508I15.14
RP11-861E21.2	AC016995.3	hsa-mir-6080	RP11-736K20.5	AC003682.16	RP4-564F22.5				RP11-305E6.4
RP11-74C1.4	hsa-mir-6080	RP11-21J18.1	VPS9D1-AS1	NAPA-AS1	RP11-649A18.4				RP4-813F11.4
AC004893.11	CTB-25B13.13	RP11-473I1.10	CTD-2622I13.3	SLIT2-IT1	AC004893.11				SEMA3B
FAM83H-AS1	LINC00467	AC092620.2	AC074289.1		RP11-809N15.2				RP11-497H16.9
LINC01033	RP11-473I1.9	RP11-540B6.6	RP11-363E7.4		CTC-205M6.5				RP11-403I13.4
AC005307.3	RP11-10O17.3	CTD-2083E4.4	RP11-119K6.6		RP11-137H2.6				RP11-464F9.1
RP11-173M1.8	RP11-396C23.2	AC083843.1	CTB-92J24.2		RP11-359K18.4				RP11-767N6.7
RP11-649A18.4	RP5-1136G13.2	RP11-20G6.3	RP11-452L6.5		VPS9D1-AS1				RP11-73M18.8
RP11-290F24.3	LINC00086	CTC-273B12.8	RP11-96D1.11		SNHG17				RP11-395I6.3
RP11-611D20.2	RP3-511B24.6	AC005562.1	RP11-73M18.6		RP11-896J10.3				RP11-98D18.3
SNHG17	RP11-290F24.3	RP11-32B11.2	AC091729.9		AC013394.2				RP11-807G9.2
RP11-259N19.1	AC005484.5	RP11-382A20.5	SLC38A3		RP11-159F24.6				RP11-254F7.2
CYP4A22-AS1	RP11-611D20.2	RP11-592B15.3	LLNLF-65H9.1		RP11-66B24.8				RP11-566E18.3
SOS1-IT1	RP11-6N17.9	GS1-124K5.3	RP11-119F7.5		AC074289.1				RP11-307E17.8
TEX41	AC106782.20	OIP5-AS1	CTC-523E23.4		RP11-9M16.2				RP11-196O16.1
MATN1-AS1	RP11-902B17.1	RP11-819C21.1	RP11-359K18.4		RP11-649A18.5				FAM157C
SOX21-AS1	SOX21-AS1	LINC00839	AC090587.2		RP5-1068B5.3				RP11-247L20.4
RP11-380G5.2	RP11-620J15.3	RP11-206L10.2	RP1-266L20.9		AC226119.5				RP11-350F4.2
AC115115.2	ZNF32-AS3	RP3-523K23.2	RP11-401P9.4		CTD-2006C1.12				RP11-214L13.1
NEFL	RP11-391L3.1	TTN-AS1	CTC-325H20.2		AC091729.9				SPON1
RP11-137H2.6	RP4-773N10.6	BX322557.10	RP11-103G8.2		RP13-735L24.1				RP11-727A23.4
LINC00087	MIR17HG	RP1-178F10.3	RP11-420L9.4		AC079610.1				RP11-326C3.13
RP1-64K7.4	RP11-90B9.2	AC093375.1	RP5-890O3.9		AP000692.9				RP11-553L6.5
RP11-809N15.2	AC010890.1	AC005954.3	HCG15		RP11-119F7.5				RP11-612B6.2
ATP6V0E2-AS1	RP11-242C19.2	AC009052.12	SRRM2-AS1		NOP14-AS1				RP11-66N24.3
RP11-13N13.2	CYP4A22-AS1	MAGI2-AS3	CTD-3220F14.2		JAG1				RP1-257I20.14
RP11-896J10.3	AC005307.3	SPPL2B	RP13-238F13.5		CTD-2619J13.9				RP11-690G19.3
CTD-2538C1.2	RP11-384O8.1	RP11-1149O23.3	Z83851.3		ZBTB11-AS1				CTB-175P5.4
TMEM254-AS1	RP11-617F23.1	RP11-178G16.4	RP4-564F22.5		LINC00624				RP11-271K21.11
RP5-1068B5.3	FOXI3	RP11-690D19.3	AC226119.5		RP11-1096G20.5				RP11-1246C19.1
RP11-707G14.7	AC015849.13	LINC00339	SOCS2-AS1		CTB-92J24.2				RP11-255A11.21
INE1	RP11-20G6.3	CTD-2540B15.13	RP11-521B24.3		CTC-523E23.4				RP11-288H12.4
ZNF32-AS3	RP11-844P9.2	CTB-13L3.1	RP11-762I7.4		RP11-511I2.2				RP11-392E22.11
NOP14-AS1	CTD-2620I22.1	BAIAP2-AS1	RP11-617F23.1		RP11-119K6.6				RP11-216L13.18
RP11-732M18.3	AC004158.2	RP11-363E7.4	AC104134.2		RP5-890O3.9				RP11-572C15.6
JAG1	GS1-259H13.2	SNHG11	RP11-1096G20.5		RP11-61L19.3				KB-1732A1.1
RP3-523K23.2	SNAI3-AS1	RP11-413E1.4	CTC-228N24.1		MAFG-AS1				XXbac-B444P24.13
RP1-130H16.16	RP11-321C24.1	GHRLOS	RP6-24A23.7		RP11-13K12.1				RP11-285F7.2
RP11-498C9.15	TEX41	CTC-510F12.4	RP11-554A11.9		LINC00087				RP11-723O4.2
RP11-197P3.5	RP11-304L19.3	RP11-264B17.3	AC084117.3		ERVK13-1				AP001062.8
CTD-2006C1.12	RP11-22P4.1	CTD-3220F14.2	RP11-392P7.6		NAPA-AS1				RP11-722E23.2
FAM66D	RP11-797A18.4	RP11-427H3.3	ERVK13-1		RP11-384F7.2				RP11-263K19.6
RP11-511I2.2	RP11-50B3.4	BMS1P20	ALMS1-IT1		KDM5C-IT1				CTA-445C9.15
RP11-736K20.5	RP11-556N21.1	RP11-161M6.2	RP11-380D23.2		AC084117.3				RP5-1024G6.5
VPS9D1-AS1	RP11-458F8.4	RP11-548H3.1	HCG16		RP11-96D1.11				RP3-512B11.3
CTD-2622I13.3	CTC-510F12.4	SCARNA9	RP11-983P16.4		RP11-325K4.2				CTD-2085J24.4
AC074289.1	RP11-231L11.3	RP11-251G23.5	AC079610.1		AC090587.2				RP11-517B11.7
RP11-363E7.4	RP11-13N13.2	RP11-649A18.4	AC011747.4		RP11-363E7.4				CTC-756D1.2
RP11-119K6.6	LINC01033	RP11-517H2.6	RP11-13K12.1		RP11-259N19.1				CTB-36H16.2
NR2E3	LLNLF-65H9.1	RP11-890B15.3	ZBTB11-AS1		RP11-498C9.15				MNX1-AS1
CTB-92J24.2	RP11-526A4.1	RP11-701B16.2	RP11-197M22.2		CTD-3220F14.2				RP11-760H22.2
RP11-452L6.5	RP11-769O8.3	RP11-59H7.3	RP5-1148A21.3		RP11-420L9.4				RP11-488L18.10
RP11-96D1.11	AC007092.1	RP11-686D22.8	RP11-389K14.3		RP11-309G3.3				RP11-84A19.4
RP11-73M18.6	RP11-173M1.8	RP11-620J15.3	MAFG-AS1		SLIT2-IT1				RP11-16E18.3
AC091729.9	RP11-649A18.7	AC000120.7	LINC00693		AC016582.2				RP5-1042I8.7
SLC38A3	CTC-325H20.2	LA16c-306E5.3	RP11-278A23.2		HAS2-AS1				RP1-90J20.11
RP11-248J18.3	LINC00963	RP11-68I3.2	RP3-326I13.1		AC003682.16				CTD-3148I10.15
RP11-505E24.2	KCP	RASSF8-AS1	HOXA-AS3						RP11-353N14.2
LLNLF-65H9.1	RP11-498E2.7	RP11-122K13.12	RP11-309G3.3						XXbac-BPG300A18.13
RP11-119F7.5	KCNQ5-IT1	RP11-611D20.2	AC016582.2						SCARNA10
CTC-523E23.4	RP11-196G11.4	ZFAS1	AC003682.16						RP11-283G6.4
RP11-359K18.4	CTD-2538C1.2	LINC00641	RP11-9G1.3						CTA-293F17.1
AC090587.2	RP3-523K23.2	RP11-283I3.6	RP11-538I12.2						RP11-428J1.5
RP1-266L20.9	NEFL	RP11-53O19.3	NAPA-AS1						RP3-327A19.5
RP11-401P9.4	RP1-64K7.4	RP11-484D2.4	SLIT2-IT1						RP11-339B21.10
CTC-325H20.2	CYP4F35P	RP11-392E22.12	CTB-131K11.1						RP11-140H17.1
CTD-2647L4.4	RP11-496I9.1	LINC00982	RP11-161H23.9						AC018890.6
ZNF888	CTC-228N24.1	TRMT2B-AS1	CTC-499B15.6						RP11-1000B6.3
RP11-103G8.2	FEZF1-AS1	RP11-13K12.1	CTD-2609K8.3						RP11-350J20.5
CTD-3199J23.4	RP11-762I7.4	RP11-431I8.1	SNORA71B						H19
AF038458.3	RP11-304F15.7	RP11-834C11.4	AC003088.1						RP11-509J21.3
RP11-420L9.4	RP11-506M12.1	RP11-617D20.1	RP11-613F22.8						RP11-393M11.2
RP5-890O3.9	RP11-399O19.9	AC017099.3	RP1-28O10.1						ARID4B-IT1
RP13-395E19.3	INE1	AC005519.4	CTD-2568A17.1						GS1-393G12.12
HCG15	RP11-977G19.5	AC074289.1							AC004257.3
RP11-126L15.4	RP4-564F22.5	RP11-1186N24.5							RP11-543D5.2
SRRM2-AS1	RP11-649A18.4	RP4-792G4.2							RP11-307L14.1
CTD-3220F14.2	AJ003147.9	FGD5-AS1							Z83307.3
RP13-238F13.5	RP11-554A11.9	RP11-65J21.3							RP11-449J1.1
Z83851.3	RP11-73M18.6	RP3-462E2.5							RP11-343H19.2
RP4-564F22.5	AC004893.11	RP5-1126H10.2							CTB-131B5.5
AC226119.5	THAP7-AS1	RP11-611L7.1							LINC00562
SOCS2-AS1	RP11-809N15.2	RP11-1096G20.5							AC073046.25
RP11-521B24.3	CTC-205M6.5	PRKAG2-AS1							RP11-431N15.2
RP11-762I7.4	RP11-137H2.6	AC007092.1							AC009228.1
RP11-617F23.1	FAM83H-AS1	AP000472.2							CTD-2240H23.2
AC104134.2	RP11-549B18.1	AC018766.5							RP11-127B20.2
RP4-777O23.2	RP11-359K18.4	LA16c-313D11.12							RP11-378A13.1
RP11-1096G20.5	VPS9D1-AS1	CTD-2002H8.2							AC093627.10
CTC-228N24.1	RP11-151A6.4	RP11-504P24.8							RP11-332H18.3
RP6-24A23.7	RP11-380D23.2	CTD-2147F2.1							RP11-153K16.2
RP11-554A11.9	SNHG17	RP11-34P13.14							CTD-2308L22.1
AC084117.3	RP11-896J10.3	RP11-443B20.1							AC005329.7
RP11-392P7.6	AC013394.2	RP11-884K10.7							RP11-783K16.13
RP11-276M12.1	RP11-159F24.6	AC005224.2							RP11-428C19.5
ERVK13-1	RP11-66B24.8	RP4-607J23.2							CTD-2297D10.2
ALMS1-IT1	HCG16	FAM201A							RP11-474G23.2
RP11-380D23.2	AC074289.1	AP000525.9							AC004448.5
KB-318B8.7	CTD-2256P15.2	SNORA67							RP3-461P17.10
HCG16	RP11-9M16.2	RP11-861E21.2							RP1-193H18.2
RP11-444D3.1	RP11-649A18.5	RP1-63G5.5
RP11-983P16.4	RP5-1068B5.3	RP11-142I20.1
FAM157A	AC226119.5	NR2F1-AS1
AC079610.1	CTD-2006C1.12	C11orf95
RP11-70P17.1	AC091729.9	CTD-2619J13.16
AC011747.4	SOCS2-AS1	RP11-400F19.8
RHOA-IT1	RP13-735L24.1	RP11-95D17.1
RP11-13K12.1	AC079610.1	RP11-815I9.4
Z83851.4	RP11-91H12.4	RP11-57H14.4
ZBTB11-AS1	AP000692.9	RP11-139H15.1
RP11-197M22.2	RP11-119F7.5	AC097382.5
RP5-1148A21.3	NOP14-AS1	AC115115.2
RP11-389K14.3	RP11-182J1.12	CTD-3195I5.1
RP11-513M16.8	JAG1	AC106786.1
RP11-10N23.2	CTD-2619J13.9	RP11-458F8.4
MAFG-AS1	ZBTB11-AS1	CTB-25B13.12
RP11-783K16.5	RP11-989F5.3	AL136419.6
LINC00693	LINC00624	RP11-342K6.1
RP11-278A23.2	RP11-401P9.4	RP11-50B3.4
RP3-326I13.1	HCG15	RP11-473I1.9
HOXA-AS3	RP11-521B24.3	RP11-429B14.1
RP11-309G3.3	RP11-1096G20.5	FEZF1-AS1
AC016582.2	RP1-225E12.3	VPS9D1-AS1
AC003682.16	SLC38A3	RP11-359J14.2
RP11-529E10.6	RP11-74C1.4	RP11-552M11.8
RP11-9G1.3	CTB-92J24.2	WAC-AS1
RP11-538I12.2	MACROD2-IT1	XXbac-B461K10.4
NAPA-AS1	RP11-380G5.2	TEN1-CDK3
SLIT2-IT1	CTC-523E23.4	RP11-282O18.3
CTB-131K11.1	RP5-1148A21.3	GS1-358P8.4
RP11-57C13.6	RP11-511I2.2	LINC00265
RP1-86C11.7	RP11-119K6.6	RP11-485G4.2
RP11-435B5.5	MKLN1-AS2	RP1-59M18.2
RP3-426I6.6	RP11-134G8.8	AC012358.7
RP11-161H23.9	SNORA71B	RP11-649A18.5
AC016745.3	RP5-890O3.9	RP11-417L19.4
RP6-24A23.3	RP11-389K14.3	CTD-2006C1.12
CTC-499B15.6	Z83851.3	CASC7
CTD-2609K8.3	RP11-61L19.3	RP11-197N18.2
SNORA71B	SRRM2-AS1	AC096772.6
AC003088.1	RP11-452L6.5	RP11-164P12.4
RP11-613F22.8	RP1-266L20.9	RP11-700J17.2
RP11-343H5.6	RP1-85F18.5	RP11-383J24.6
RP1-28O10.1	MAFG-AS1	RP11-361L15.4
GAS6-AS1	AC104134.2	RP4-564F22.5
CTD-2568A17.1	RP11-103G8.2	AP000320.7
	RP11-13K12.1	CTD-2196E14.9
	CIRBP-AS1	RP11-968A15.8
	SMAD9-AS1	RP4-773N10.4
	LINC00087	RP11-44N21.4
	CTB-131K11.1	RP11-390K5.6
	RP11-322E11.5	RP4-668J24.2
	CTD-2609K8.3	RP11-145M9.4
	ERVK13-1	ZBTB40-IT1
	FAM66D	CTD-2540L5.5
	NAPA-AS1	RP11-391M1.4
	RP11-384F7.2	RP11-506M12.1
	CTC-429L19.3	SNHG15
	KDM5C-IT1	CTA-390C10.10
	AC084117.3	CTD-2196E14.4
	RP11-250B2.3	RP1-239B22.5
	RP11-96D1.11	RP11-303E16.8
	RP11-278A23.2	HM13-IT1
	RP11-325K4.2	RP11-53I6.2
	AC090587.2	LINC00963
	ALMS1-IT1	CTC-503J8.6
	CTD-2350C19.2	CTB-89H12.4
	ZNRF3-IT1	AC092755.4
	RP11-347C12.10	RP11-518L10.5
	RP1-130H16.16	CTD-2620I22.1
	CTC-277H1.7	RP11-203J24.9
	RP11-363E7.4	RP11-252A24.7
	AF131216.5	RP11-6N17.9
	HOXA-AS3	RP3-508I15.14
	RP3-326I13.1	CYP4A22-AS1
	RP11-259N19.1	RP11-622K12.1
	RP5-968P14.2	RP11-305E6.4
	AC003088.1	RP11-896J10.3
	RP11-498C9.15	RP4-813F11.4
	RP11-983P16.4	SEMA3B
	RP11-452L6.1	RP11-497H16.9
	RP11-613F22.8	RP11-403I13.4
	RP11-274B21.10	RP11-395P17.3
	LINC00693	RP11-464F9.1
	RP6-24A23.7	RP11-767N6.7
	RP11-379K17.12	AP001372.2
	RP13-238F13.5	SNHG17
	LINC00032	RP11-73M18.8
	CTD-3220F14.2	RP11-395I6.3
	AC105053.3	RP11-215G15.5
	CTD-2555C10.3	CTC-246B18.8
	CTC-499B15.6	RP5-1068B5.3
	RP11-380L11.3	RP11-98D18.3
	RFPL1S	RP11-902B17.1
	RP11-110H1.4	CTC-360G5.9
	RP11-365O16.6	RP11-807G9.2
	CTB-114C7.3	CTD-2323K18.1
	RP11-9G1.3	RP11-299M14.2
	RP11-392P7.6	RP11-253E3.3
	RP11-420L9.4	RP11-793H13.8
	RP11-309G3.3	RP11-73M18.7
	RP11-293M10.6	CTB-25B13.13
	CTD-2568A17.1	RP11-478C19.2
	RP11-538I12.2	RP11-254F7.2
	RP5-1139B12.2	AC226119.5
	CTD-2622I13.3	RP11-566E18.3
	RP4-773A18.4	AF129075.5
	SLIT2-IT1	RP11-321C24.1
	RP11-666A20.4	RP11-307E17.8
	RP11-247A12.2	RP11-977G19.5
	CTB-50L17.16	RP11-707G14.7
	AC016582.2	RP11-196O16.1
	CTD-2091N23.1	LINC00624
	RP11-403H13.1	RP11-176D17.3
	RP11-266K4.9	FAM157C
	RP11-197M22.2	RP11-173M1.8
	AC005546.2	RP11-247L20.4
	AC011747.4	CTA-256D12.11
	RP1-28O10.1	THAP9-AS1
	RN7SL1	RP11-350F4.2
	HAS2-AS1	AC015849.13
	NPHP3-AS1	RP11-4O1.2
	RP11-122M14.1	RP11-214L13.1
	RP11-469M7.1	RP11-383G6.3
	AC003682.16	AC016995.3
	U1	SPON1
	RP11-161H23.9	RP11-809N15.2
		RP4-785G19.5
		RP11-727A23.4
		RP11-326C3.13
		RP11-390P2.4
		UHRF1
		RP11-553L6.5
		CTD-2303H24.2
		RP11-612B6.2
		RP11-66N24.3
		CTB-180A7.6
		RP11-119K6.6
		RP1-257I20.14
		RP1-178F15.5
		RP11-13J10.1
		RP11-690G19.3
		RP4-614O4.11
		CTB-175P5.4
		AC079610.1
		RP11-271K21.11
		RP11-309G3.3
		RP11-384F7.2
		RP11-1246C19.1
		RP11-255A11.21
		RP11-242C19.2
		BRWD1-IT1
		RP11-288H12.4
		RP11-392E22.11
		RP11-178F10.1
		RP11-216L13.18
		RP11-572C15.6
		CTC-425O23.2
		RP11-1006G14.4
		SOS1-IT1
		CTD-3216D2.5
		KB-1732A1.1
		AC106782.20
		XXbac-B444P24.13
		RP11-285F7.2
		RP11-723O4.2
		AP001062.8
		AC090587.2
		RP11-54O7.14
		RP11-325K4.2
		PINK1-AS
		CTD-2538C1.2
		RP11-384O8.1
		RP11-722E23.2
		RP11-498E2.7
		AC091729.9
		RP11-263K19.6
		CTA-445C9.15
		RP11-259N19.1
		RP11-119F7.5
		RP5-1024G6.5
		AP001469.9
		AC013394.2
		RP1-64K7.4
		RP1-170O19.22
		SOX21-AS1
		RP3-512B11.3
		CTD-2085J24.4
		RP11-517B11.7
		NAPA-AS1
		RP11-96D1.11
		RP11-762I7.4
		CTC-756D1.2
		RP11-304L19.3
		CTB-36H16.2
		RP11-66B24.8
		MNX1-AS1
		RP11-760H22.2
		RP11-13N13.2
		RP11-488L18.10
		RP11-231L11.3
		RP11-685N10.1
		RP11-9M16.2
		CTD-2619J13.9
		RP11-84A19.4
		RP11-159F24.6
		RP11-16E18.3
		RP5-1042I8.7
		RP1-90J20.11
		CTD-3148I10.15
		MAFG-AS1
		RP11-353N14.2
		AC004019.18
		RP11-359K18.4
		XXbac-BPG300A18.13
		SCARNA10
		RP11-496I9.1
		RP11-166B2.3
		RP11-90B9.2
		RP11-399O19.9
		AC005484.5
		RP11-283G6.4
		CTA-293F17.1
		CTC-523E23.4
		RP11-649A18.7
		RP11-428J1.5
		SOX2-OT
		RP3-327A19.5
		CTC-524C5.2
		RP11-339B21.10
		RP11-140H17.1
		RP11-617F23.1
		AC018890.6
		RP11-420L9.4
		RP11-1000B6.3
		RP11-350J20.5
		H19
		RP11-509J21.3
		RP13-735L24.1
		RP11-61L19.3
		KB-318B8.7
		RP11-488C13.7
		RP11-393M11.2
		RP11-121C2.2
		ARID4B-IT1
		AL133168.3
		GS1-393G12.12
		AC004257.3
		RP11-543D5.2
		RP11-307L14.1
		Z83307.3
		RP11-449J1.1
		RP5-1172N10.4
		RP11-343H19.2
		CTB-131B5.5
		HAS2-AS1
		LINC00562
		AC073046.25
		RP11-431N15.2
		AC009228.1
		AC084117.3
		RP4-740C4.6
		RP11-137H2.6
		SLIT2-IT1
		CTD-2240H23.2
		RP11-127B20.2
		RP11-378A13.1
		CTC-205M6.5
		RP11-399K21.11
		AP000692.9
		RP11-498C9.15
		KDM5C-IT1
		AC093627.10
		RP11-332H18.3
		RP11-153K16.2
		CTD-2308L22.1
		AC005329.7
		RP11-783K16.13
		RP11-428C19.5
		CTD-2297D10.2
		RP11-474G23.2
		AC004448.5
		AC016582.2
		RP11-511I2.2
		AC003682.16
		RP3-461P17.10
		RP1-193H18.2
