# Supplementary material for: Canonical Poly(A) Polymerase Activity Promotes the Decay of a Wide Variety of Mammalian Nuclear RNAs
Source: PLoS Genet. 2015 Oct 20;11(10):e1005610. doi: 10.1371/journal.pgen.1005610 (PMC4618350; doi:10.1371/journal.pgen.1005610)
Supplement: S5 Table — This table lists names and sequences of all primers used in this study. (XLSX) [file pgen.1005610.s012.xlsx]

## Sheet: Sheet1
Primer Name	Description	Forward/Reverse	Use	Sequence
oNC964	MAT2A mRNA and RI probe	Forward	Northern blotting	ATGAACGGACAGCTCAACGGC
oNC965	MAT2A mRNA and RI probe	Reverse	Northern blotting	TAATACGACTCACTATAGGGacttggctgtaggtggtagat
oNC1092	MAT2A RI probe	Forward	Northern blotting	aaggctgaggaggtgaaggt
oNC1442	MAT2A RI probe	Reverse	Northern blotting	TAATACGACTCACTATAGGGccacaccctaccatggtttt
oNC1094	MAT2A 3' UTR probe	Forward	Northern blotting	ccagcttccttcagagagca
oNC1093	MAT2A 3' UTR probe	Reverse	Northern blotting	TAATACGACTCACTATAGGGtgttggaattgagaaccagaca
oNC970	OGT mRNA and RI probe	Forward	Northern blotting	AATGAGCTTTTTGCTCTCAGG
oNC971	OGT mRNA and RI probe	Reverse	Northern blotting	TAATACGACTCACTATAGGGgactttgccacgaactttctt
oNC1270	OGT RI probe	Forward	Northern blotting	gaaggcttttcagcaccatc
oNC1271	OGT RI probe	Reverse	Northern blotting	TAATACGACTCACTATAGggaagaggaggaggaggttg
oNC1247	OGT 3' UTR probe	Forward	Northern blotting	GCAGCTGATGCCTGAATGTA
oNC1248	OGT 3' UTR probe	Reverse	Northern blotting	TAATACGACTCACTATAGGGaaggatcgcaagacaacatct
oNC1133	ARGLU1 RI probe	Forward	Northern blotting	taagctgccttccgaaattg
oNC1134	ARGLU1 RI probe	Reverse	Northern blotting	TAATACGACTCACTATAGGGtgagctgaggaatgcagatg
oNC1137	ARGLU1 3' UTR probe (also used as mRNA and RI probe)	Forward	Northern blotting	ccttccactaagtcaaatccttat
oNC1138	ARGLU1 3' UTR probe (also used as mRNA and RI probe)	Reverse	Northern blotting	TAATACGACTCACTATAGGGttacacaatggggaatgctg
oNC1095	MAT2A RNase H targeting oligonucleotide	Reverse	Rnase H cleavage	GCTCATTGGACCTGGTTTTG
oNC1249	OGT RNase H targeting oligonucleotide	Reverse	Rnase H cleavage	CTACAGAATAGGTGCACAGC
oNC1244	ARGLU1 RNase H targeting oligonucleotide	Reverse	Rnase H cleavage	ATTGCAGAGCATAGCCCCTA
oNC1525	b-actin exon probe	Forward	Northern blotting	GCTGCCCTGAGGCACTCTTCC
oNC1526	b-actin exon probe	Reverse	Northern blotting	CGCGTAATACGACTCACTATAGGGCAAATAAAGCCATGCCAATCT
oNC1549	GAPDH probe	Forward	Northern blotting	CCTGCCGTCTAGAAAAACCTG
oNC1550	GAPDH probe	Reverse	Northern blotting	CGCGTAATACGACTCACTATAGGGGGTTGAGCACAGGGTACTTTA
oNC897	MALAT1 probe	Forward	Northern blotting	CCCAAATCTCAAGCGGTGCTT
oNC898	MALAT1 probe	Reverse	Northern blotting	CGCGTAATACGACTCACTATAGGGAAGCTAGAAAAAGGCCAAAAAGC
oNC908	NEAT1 probe	Forward	Northern blotting	TCACCTAAAATCAGTTTGGAA
oNC909	NEAT1 probe	Reverse	Northern blotting	CGCGTAATACGACTCACTATAGGGTGTGCTGTAAAGGGGAAGAAAAGT
oNC1930	SNHG1 spliced	Forward	qPCR	TACTGCTCGTGGATTTACGC
oNC1931	SNHG1 spliced	Reverse	qPCR	GGCTTTGCATAAAGATGGGT
oNC1970	SNHG2 spliced	Forward	qPCR	AGCAAGCCTAACTCAAGCCA
oNC1971	SNHG2 spliced	Reverse	qPCR	TAAGCTGGTCCAGGCAAGTT
oNC1934	SNHG3 spliced	Forward	qPCR	GACTTCCGGGCACTTCGTAA
oNC1935	SNHG3 spliced	Reverse	qPCR	CGACCACTGCGAATCTGTCT
oNC1972	SNHG4 spliced	Forward	qPCR	CAGTCTGCATGTGCAGTTTTCA
oNC1973	SNHG4 spliced	Reverse	qPCR	GGGACCTACATGACAAGAAGAC
oNC1974	SNHG5 spliced	Forward	qPCR	CTGAGTGTGGACGAGTAGCC
oNC1975	SNHG5 spliced	Reverse	qPCR	TGGCCTCTATCAATGGGCAG
oNC1976	SNHG6 spliced	Forward	qPCR	AAGAGCCGTTAGTCATGCCG
oNC1977	SNHG6 spliced	Reverse	qPCR	ACACCTTCACCTCAAAGGCT
oNC1978	SNHG7 spliced	Forward	qPCR	TGATGGACTTCCAGTGTGAGC
oNC1979	SNHG7 spliced	Reverse	qPCR	CTTTATTCCAGCCAGCCTCCT
oNC1980	SNHG8 spliced	Forward	qPCR	GCTGAGCTGAACACATTACGA
oNC1981	SNHG8 spliced	Reverse	qPCR	CGCCCATTACCACTTGGATT
oNC1982	SNHG9 spliced	Forward	qPCR	TCCACCCGAAGAGTGGCTA
oNC1983	SNHG9 spliced	Reverse	qPCR	GGGAGGACCAGTGTCCTAAG
oNC1966	SNHG10 spliced	Forward	qPCR	GGTTATTGACTTCCTACCCAGCA
oNC1967	SNHG10 spliced	Reverse	qPCR	TCATGTTGCTTGTTCCTCTGA
oNC1984	SNHG11 spliced	Forward	qPCR	GGGGCCTCCTCATGATTGTT
oNC1985	SNHG11 spliced	Reverse	qPCR	TGTGCTGAGACAATAGGGGC
oNC1986	SNHG12 spliced	Forward	qPCR	TCGAGGACTTCCGGGGTAAT
oNC1987	SNHG12 spliced	Reverse	qPCR	ACACTGCCAGGAAACTTGGG
oNC1952	SNHG13 spliced	Forward	qPCR	CGTCTCTTACGTCTGCGGAA
oNC1953	SNHG13 spliced	Reverse	qPCR	TGGCTTGTGCCTGTAGTTGT
oNC1990	SNHG15 spliced	Forward	qPCR	CACGTGTTGCCTGACCATTC
oNC1991	SNHG15 spliced	Reverse	qPCR	TCCACTTTGAGACCGTCACC
oNC1988	SNHG16 spliced	Forward	qPCR	ACAGGATGCCGTCTTGTGTT
oNC1989	SNHG16 spliced	Reverse	qPCR	GGTGGCAACCCATTAGCAGA
oNC1992	SNHG17 spliced	Forward	qPCR	CTCTCTCCTGCAGCACTCTGAT
oNC1993	SNHG17 spliced	Reverse	qPCR	GGATCCATGCTCTCCCAGAGG
oNC1894	SNHG19 spliced	Forward	qPCR	TACGCACCACTTTGTCCCTT
oNC1895	SNHG19 spliced	Reverse	qPCR	GCCCTCCGGATTGAGGTTTA
oNC1962	SNHG20 spliced	Forward	qPCR	CCCCGGGACGATAACAGA
oNC1963	SNHG20 spliced	Reverse	qPCR	TTCTGTTGAAACTTGCGATGGG
oNC1994	SNHG21 spliced	Forward	qPCR	CAGGCAGGCGTATCAGGTT
oNC1995	SNHG21 spliced	Reverse	qPCR	ATACACACCGCGACAGATGC
oNC2004	RPL32P3 spliced	Forward	qPCR	ATTCATCCGGCACCAGTCAG
oNC2005	RPL32P3 spliced	Reverse	qPCR	TATAAAGAGCGCTGGGCCAC
oNC2022	SNORD7HG spliced	Forward	qPCR	GCAGGCTTCCTGAGAGAGTC
oNC2023	SNORD7HG spliced	Reverse	qPCR	AGCCCGCTTTTCTAAGTCGT
oNC2026	SNORD93HG spliced	Forward	qPCR	TGAACTTAAGGTCTGGCGCT
oNC2027	SNORD93HG spliced	Reverse	qPCR	TTGCTACCACTGTGAAAGGGA
oNC2024	ZFAS1 spliced	Forward	qPCR	ACCACTGGACCTCCAAGGAA
oNC2025	ZFAS1 spliced	Reverse	qPCR	CAACACCCGCATTCATCCTG
oNC2067	CCT6P1 spliced	Forward	qPCR	TGCTGATGTGTTGCTCGTTA
oNC2068	CCT6P1 spliced	Reverse	qPCR	ACGAGCTGACCTGATTCTGA
oNC2069	EPB41L4A-AS1 spliced	Forward	qPCR	ACCATCTGGGAGCATAAAGG
oNC2070	EPB41L4A-AS1 spliced	Reverse	qPCR	TCCAGGCAACTCTTGTGAAG
oNC1932	SNHG1 unspliced	Forward	qPCR	GTTCCAACGTGCGCGTAAAT
oNC1933	SNHG1 unspliced	Reverse	qPCR	AGCGTTTTCGAAATGCCCTG
oNC1936	SNHG3 unspliced	Forward	qPCR	CAGATTCGCAGTGGTCGCTT
oNC1937	SNHG3 unspliced	Reverse	qPCR	CCACAACTCCGGTGGCAAG
oNC1996	SNHG4 unspliced	Forward	qPCR	ACAGCCTGTCATTCTTTACCTCT
oNC1997	SNHG4 unspliced	Reverse	qPCR	AATTGGGACCTACATGACAAGA
oNC1998	SNHG8 unspliced	Forward	qPCR	CCTAGAGGGTGCCGGGTTAT
oNC1999	SNHG8 unspliced	Reverse	qPCR	TGTGTTCAGCTCAGCTTCCT
oNC2000	SNHG9 unspliced	Forward	qPCR	CTGCAGACCCCTAACCTTGT
oNC2001	SNHG9 unspliced	Reverse	qPCR	AAAGACGTGGGACAGCCAAG
oNC1968	SNHG10 unspliced	Forward	qPCR	TGGTTATTGACTTCCTACCCAGC
oNC1969	SNHG10 unspliced	Reverse	qPCR	CAAGTCCACTGGTCCTGCTC
oNC1954	SNHG13 unspliced	Forward	qPCR	CCTCAGTTCTTAGCGCAGGT
oNC1955	SNHG13 unspliced	Reverse	qPCR	TGCTCCAGGCTGACTCATTC
oNC1956	SNHG19 unspliced	Forward	qPCR	CTACGCACCACTTTGTCCCT
oNC1957	SNHG19 unspliced	Reverse	qPCR	AATAAGGGAACCCAAGCCCG
oNC1964	SNHG20 unspliced	Forward	qPCR	GAGACCCAGAGACCAGACCC
oNC1965	SNHG20 unspliced	Reverse	qPCR	TTCCAATTTCGGTGGCTGTG
oNC2002	SNHG21 unspliced	Forward	qPCR	AACGAGCTTCGTAGCCCAC
oNC2003	SNHG21 unspliced	Reverse	qPCR	CAGGCCCTTATGGGACACAG
oNC2006	RPL32P3 unspliced	Forward	qPCR	TGGAGCTTCCCTGGTAGGAA
oNC2007	RPL32P3 unspliced	Reverse	qPCR	TAAAGGCTGCTTTCTGCCCA
oNC1938	ZNF143-AS1	Forward	qPCR	TTGGATTCCTCGGGGAGACA
oNC1939	ZNF143-AS1	Reverse	qPCR	CGACAACCATTTCTGACGCC
oNC1940	CHD1-AS1	Forward	qPCR	GATTCATGTGTGGGTGGCCT
oNC1941	CHD1-AS1	Reverse	qPCR	TCCGGGGAGGAACCTAGAAA
oNC1942	FUBP3-AS1	Forward	qPCR	AGTTGAGCCTTTGAGTTGGCT
oNC1943	FUBP3-AS1	Reverse	qPCR	AAAAATGGGCGCCCCCTAAA
oNC1944	NFYC-AS1	Forward	qPCR	TCCTTGGTGCGAGCTTGAAT
oNC1945	NFYC-AS1	Reverse	qPCR	AACGCCATGTCGACCTTCAT
oNC1946	PFN2-AS1	Forward	qPCR	AATCTTGAGCCTCGGTGTCG
oNC1947	PFN2-AS1	Reverse	qPCR	GACTCGGAGATTAGCGTGGG
oNC1948	KMT2E-AS1	Forward	qPCR	ACGTGGGACTCGGAATCAAC
oNC1949	KMT2E-AS1	Reverse	qPCR	CTCCTTGACGTTGTACCCCC
oNC2039	FAM218A	Forward	qPCR	CATGGCAGTGTCTCTTTGCT
oNC2040	FAM218A	Reverse	qPCR	GATTCGCTTCTCCCAGGAT
oNC1164	7SK	Forward	qPCR	TAAGAGC TCGGATGTGAGGGCGATCTG
oNC1165	7SK	Reverse	qPCR	CGAATTCGGAGCGGTGAGGGAGGAAG
oNC638	GAPDH spliced	Forward	qPCR	AGCCTCAAGATCATCAGCAATG
oNC639	GAPDH spliced	Reverse	qPCR	ATGGACTGTGGTCATGAGTCCTT
oNC1224	ACTB spliced	Forward	qPCR	ACCCAGCACAATGAAGATCA
oNC1225	ACTB spliced	Reverse	qPCR	CTCGTCATACTCCTGCTTGC
oNC1498	MAT2A A	Forward	qPCR for NRO	AGTAACAGGGAGGGAGCTTG
oNC1499	MAT2A A	Reverse	qPCR for NRO	GGCATCAAGGACAGCATCAC
oNC1506	MAT2A B	Forward	qPCR for NRO	CCAGACTTGTTGGCGTAGGC
oNC1507	MAT2A B	Reverse	qPCR for NRO	ACTAGAGTGACTGCAACTGG
oNC1240	GAPDH A	Forward	qPCR for NRO	TCCCCTCCTCATGCCTTCTT
oNC1241	GAPDH A	Reverse	qPCR for NRO	CCAGGCGCCCAATACG
oNC1884	GAPDH B	Forward	qPCR for NRO	AGGGCCCTGACAACTCTTTT
oNC1885	GAPDH B	Reverse	qPCR for NRO	CCACCACCCTGTTGCTGTAG
oNC1254	ACTB A	Forward	qPCR for NRO	AGGCATCCTCACCCTGAAGTAC
oNC1255	ACTB A	Reverse	qPCR for NRO	TCTCCATGTCGTCCCAGTTG
oNC1232	ACTB B	Forward	qPCR for NRO	TCGTCCACCGCAAATGC
oNC1233	ACTB B	Reverse	qPCR for NRO	TCAAGAAAGGGTGTAACGCAACT
oNC1560	PAPOLA with BamHI overhang	Forward	cloning	gtcaaaggatccATGCCGTTTCCAGTTACAAC
oNC1561	PAPOLA with XbaI overhang	Reverse	cloning	ctccaatctagaTTACCGATTCAATCTCAG
oNC1636	amplification of 6MS2 sites	Forward	cloning	tgacctAGATCTaactaccaactgggtctagct
oNC1637	amplification of 6MS2 sites	Reverse	cloning	ttcaagAGATCTatagaatagggccctctaga
oNC1638	insertion of Bgl II site into position 1020 of PAN	Forward	cloning	caaattaaactAGATCTaataccataac
oNC1639	insertion of Bgl II site into position 1020 of PAN	Reverse	cloning	gttatggtattAGATCTagtttaatttg
oNC1315	mascRNA cloning	Forward	cloning	CAGATGggatccAAAAAAAAAAAAAAAAAAAAAAAAAAAAAAAAAAAgatgctggtggttggcactc
oNC1314	mascRNA cloning	Reverse	cloning	gccactAGATCTcctgcagagaaaaggagaaatacag
oNC29	PAN RNA 5´ probe	Reverse	Northern blotting	ATCGGCGGCACCAATGAAAACCAGAAGCGGCAAGAAGGCA
oNC2239	PAN RNA 3´ probe	Reverse	Northern blotting	GTTGCATTACGTTATGGTATTAGTTTAATTTGAGCTCTAG
MAT2A-IDT#2-F	MAT2A mRNA	Forward	qPCR	CCATAGGCTGCAGTCCTC
MAT2A-IDT#2-R	MAT2A mRNA	Reverse	qPCR	TCAGAAGAGTGAGAGAGAGCTAT
oNC1486	MAT2A-RI	Forward	qPCR	AAGTGGGTTGCTCAAGGTTT
oNC1487	MAT2A-RI	Reverse	qPCR	CCTGGCTCAACAAATACGAA
oNC1772	OGT mRNA	Forward	qPCR	ACTGTGTTCGCAGTGACCTG
oNC1773	OGT mRNA	Reverse	qPCR	TCAAATAACATGCCTTGGCT
oNC1770	OGT-RI	Forward	qPCR	AGTGCGATGCTGTTAGGTTG
oNC1771	OGT-RI	Reverse	qPCR	GGAGGACTGAAGCTGAAACC
oNC1778	ARGLU1 mRNA	Forward	qPCR	AGCTGCTGATGCAGGTATTG
oNC1779	ARGLU1 mRNA	Reverse	qPCR	GTCCAGTGTCCTGCAGAGTG
oNC1776	ARGLU1-RI	Forward	qPCR	GAAGAACTCGAGCGACAGAGA
oNC1777	ARGLU1-RI	Reverse	qPCR	CTGTTCTTCGGCCAGTTTG
